# Supplementary material for: ILF3 contributes to the establishment of the antiviral type I interferon program
Source: Nucleic Acids Res. 2019 Nov 8;48(1):116–29. doi: 10.1093/nar/gkz1060 (PMC7145544; doi:10.1093/nar/gkz1060)
Supplement: gkz1060_Supplemental_Files [file gkz1060_supplemental_files.zip]

Archive with 4 entries (4 files):
- Supplementary Excel File 1.xlsx
- Supplementary Excel File 2.xlsx
- Supplementary Excel File 3.xlsx
- Watson_suppl material.pdf
