# Supplementary material for: ILF3 contributes to the establishment of the antiviral type I interferon program
Source: Nucleic Acids Res. 2019 Nov 8;48(1):116–29. doi: 10.1093/nar/gkz1060 (PMC7145544; doi:10.1093/nar/gkz1060)
Supplement: gkz1060_Supplemental_Files [file gkz1060_supplemental_files.zip › Supplementary Excel File 1.xlsx]

## Sheet: Sheet1
ISGS		TOP mRNA		IRES
IFIH1		EEF1A1		Myc
DDX58		EEF1A2		XIAP
IRF1		EEF1B2		RUNX1
IRF7		EEF1D		Apaf1
CCL2		EEF1G		AT1RA
MKX		EEF2		AT1RB
HSH2D		EIF2B5		AT1RC
SLC1A1		EIF2S2		ATR1D
LRG1		EIF2S3		BAG1
SLFN5		EIF3K		BCL2
APOL2		EIF3S1		BiP
FBXO6		EIF3S10		IAP1
FBXO6		EIF3S2		Jun
IRF2		EIF3S3		CCND1
C22orf28		EIF3S4		ATA5D
GZMB		EIF3S5		FMR1
TNFAIP6		EIF3S6IP		SNM1
PI4K2B		EIF3S7		HSPA1A
PBEF1		EIF4A2		LamB1
CCDC109B		EIF4B		LEF1
GK		EIF4G2		MNT
IFIT5		EIF1		MYT2
ARG2		EIF1AX		NDST1
MAFB		EIF1AD		NDST2
SIRPA		EIF2S1		NDST3
UPP2		EIF3C		NDST4
EIF2AK2		EIF3M		NRF
LAP3		EIF3G		CDKN1B
GTPBP2		EIF3J		PDGF2
BATF2		EIF3I		Pim1
GCH1		EIF3CL		CDC2L1
SERPINE1		EIF3L		TYROBP
PUS1		EIF3D		SAT1
PFKFB3		EIF4E		FBXO25
MAP3K14		EIF4G1		FYB
BCL2L14		EIF4G3		HIST1H1C
ANGPTL1		EIF4A1		ZNF611
PDK1		EIF5		HK1
LGALS3		EIF5B		RFC5
IFNGR1		NPM1		NPAT
SERPING1		GNB2L1		BSG
CRP		EIF3A		SEC14L1
IMPA2		PABPC1		MORF4L2
CYP1B1		TPT1		CHI3L2
ALDH1A1		HNRNP1		CDCA7L
TMEM49		NAP1L1		SLC26A9
TNFSF13B		VIM		LRRC4C
HPSE		WBSCR1		GMNN
TYMP		EIF3E		MAGEC3
TRIM14		EIF3F		HIPK1
FAM70A		EIF3H		NAT1
CCR1		RPSA		RPL41
CD74		RPS2		LMO3
DHX58		RPS3		LOXL4
MSR1		RPS3A		C10orf118
TDRD7		RPS4X		TP53
HLA-C		RPS4Y		DUSP19
THOC4		RPS5c		C9orf85
GLRX		RPS6		LMOD3
TLK2		RPS7		UBE2V1
STAP1		RPS8		PCDH11X
ATP10D		RPS9		CLEC7A
SERPINB9		RPS10		TNIP3
AMPH		RPS11		QRICH2
SCO2		RPS12		MTMR2
ADM		RPS13		DMAP1
PHF15		RPS14		ZNF43
GPX2		RPS15		SP8
MX1		RPS15A		RPL35
IFI27		RPS16		TMEM208
AXUD1		RPS17		RNF146
ANKFY1		RPS18		CTNND1
CLEC2B		RPS19		TDRD5
IFIT3		RPS20		C1orf226
IFI16		RPS21		STAMBP
FNDC3B		RPS23		EIF4G1
LMO2		RPS24		ZNF408
Gluc		RPS25		ZNF146
PSCD1		RPS26		UBE2I
LIPA		RPS27		CPEB1
PRIC285		RPS27A		GHR
IDO1		RPS28		PTPRD
TIMP1		RPS29		TUBB6
IFIT2		RPS30		FGF1
RGS1		RPL3		KIF2C
ATF3		RPL4		HMGA1
HERC6		RPL5		ENO1
GCA		RPL6		LRRC70
PIM3		RPL7c		SLC6A12
SAMHD1		RPL7A		GSTO2
PNPT1		RPL8		THAP6
SLC25A30		RPL9		PQBP1
IFI6		RPL10		SFTPD
CD38		RPL10A		C17orf62
SPSB1		RPL12		ESR1
STAT1		RPL13A		FOXP1
TMEM140		RPL14		ILF2
ZNF385B		RPL15		RPL17
APOBEC3A		RPL17		RPL28
TCF7L2		RPL18		ARMC8
TAP1		RPL18A		ESRRG
FCGR1A		RPL19		NR3C1
CXCL9		RPL21		EIF6
G6PC		RPL22		CASP7
IGFBP2		RPL23		RARB
OASL		RPL23A		GSTT2
PDGFRL		RPL24		DNAH6
CCL19		RPL26		MRPS12
GEM		RPL27c		CLEC12A
XAF1		RPL27A		IFFO1
HLA-G		RPL30		UTP14A
C5orf39		RPL31		CHID1
USP18		RPL32		OR10AG1
JUNB		RPL34		MZB1
C4orf33		RPL35		ZNF513
SAT3		RPL36		GABBR1
TNFSF10		RPL36A		VPRBP
VEGFC		RPL37		TDRD3
CD80		RPL39		LIMA1
CCDC92		RPL40		SOX13
C5orf27		RPL41		UPP2
THBD		RPP0		NHEJ1
CCL8		RPP1		HOXA3
ETV7		RPP2		SRP9
MT1H				ZNRD1
NRN1				PEX2
C15orf48				SLC16A1
ADFP				CTAGE5
DDIT4				UBE2A
LY6E				SORBS1
TLR3				FAM157A
P2RY6				FAM157B
GBP2				CHTF8
AGPAT9				OR11L1
NCF1				ERCC1
EPSTI1				ASUN
AIM2				ALG13
PNRC1				OR2T10
STEAP4				ELOVL6
LGALS9				IGF1R
PARP12				MSN
IFI44				GPR34
CMAH				ZNF410
PRAME				TCF4
CEBPD				DBNDD2
SECTM1				GPT
COMMD3				ETV1
TMEM51				MARS
PCTK2				ARRDC3
FAM125B				MTFR1L
BLVRA				REG3G
FUT4				SAFB
TRIM38				MYL10
TBX3				PI4KB
ISG20				NDUFA7
CHMP5				MCM8
LAMP3				AKR1A1
BAG1				CASP12
SNN				CCT5
IL6ST				APBB1
PHF11				SPARCL1
IFI6				PRRT1
UNC84B				TMC6
GBP5				DLG1
PTMA				OPTN
RARRES3				COPB2
MARCKS				ARMCX6
ETV6				RCVRN
IL1RN				ATP5G3
PPM1K				RINL
FKBP5				PSMG3
GBP1				HMBS
MCL1				DYNC1I2
FFAR2				DDX19B
IL1R				PPAP2C
AKT3				GLI1
AHNAK2				DMD
NPAS2				SLC5A11
RNF19B				IFT81
HEG1				RNASE4
CCNA1				DAP3
C1S				TRPM8
NMI				TMCO2
DDX3X				HSP90AB1
CLEC4E				NME1-NME2
ODC1				TAGLN
JAK2				TM2D1
PSMB8				ASB3
ERLIN1				SERTAD3
GJA4				PHTF1
GBP3				STK16
IL15				PCBP4
RIPK2				CYB5R3
ULK4				TMUB2
IL15RA				S100A4
CD274				KRR1
PLSCR1				DCP1A
MASTL				ZNF439
C9orf91				DYRK1A
TXNIP				BET1
RTP4				ZNF250
ACSL1				DHX15
KIAA0082				GTF2B
C4orf32				RAPSN
CREB3L3				MED24
VAMP5				SERPINA1
B2M				IGF2
CD69				EZH2
IRF9				PSME3
SOCS1				ECI2
SOCS2				C9orf84
DEFB1				OR4C15
CFB				ADCYAP1
IFI35				MSLN
APOL1				GPRASP1
SLC25A28				DCAF7
WARS				DAXX
CCL5				TAS2R40
C10orf10				TXNRD1
IFITM2				VPS29
IFIT1				APH1A
FLJ39739				DAK
NUP50				TNFSF4
MYD88				GPR89A
DYNLT1				PCDHGC3
DTX3L				PVRIG
NAPA				MAPRE2
CSDA				PALM2-AKAP2
NOD2				CPS1
NT5C3				COMMD5
PMM2				DPH1
MT1F				ATXN3
S100A8				KRTCAP2
ISG15				SLC5A7
CES1				KRT14
IL17RB				ACTG2
FNDC4				ARPC1A
MT1M				AKAP8L
NFIL3				AOC3
PXK				STK38
ENPP1				RUNX1T1
CASP7				CD9
HES4				AP4B1
IFI30				ZNF2
EPAS1				TMEM126B
LGMN				CNTN5
SSBP3				AURKA
PADI2				LCAT
PMAIP1				NASP
FLJ23556				NBAS
EXT1				CBX5
KIAA1618				NME7
MAX				C1orf51
SCARB2				GRAP2
MTHFD2L				NUDC
SLC15A3				DYNLRB2
MX1				P2RY4
BCL3				IL6
EHD4				NRBF2
DUSP5				MTRR
AQP9				PLD3
GBP4				KRT18
MCOLN2				TKTL1
PPM1K				SCMH1
NCOA3				FAM208B
WHDC1				TBC1D15
BST2				PARP9
CX3CL1				PRR11
STARD5				SH3D19
TRIM34				UTS2
TAGAP				SPATA31C2
ARNTL				SOD1
UNC93B1				HMOX2
CLEC4D				RMDN2
C6orf150				DDX46
SAMD4A				ADAT1
SLC16A1				ANGPTL2
FAM134B				GAS7
HLA-F				PMM1
FER1L3				ALDOA
IFITM3				AHCYL2
PRKD2				LDHB
PSMB9				OR2M5
OPTN				ELP5
ADAR				TTC30A
TNFAIP3				NUP62
Fluc				RTP2
ABLIM3				NIT1
STAT2				MKLN1
ARHGEF3				TDGF1
MICB				NOL4
RBCK1				AGPAT9
OGFR				HDGF
ELF1				EIF2B4
CRY1				SCHIP1
DNAPTP6				CLCN3
TRAFD1				CALCOCO1
FAM46A				NDST2
TRIM25				PTHLH
GALNT2				ATM
CD163				IL1RN
LEPR				CDC7
B4GALT5				KERA
GTPBP1				ACSS3
CTCFL				STAB1
SPTLC2				CHCHD7
IFI44L				NXT2
MT1X				OR6C3
CCL4				SQSTM1
IL28RA				ISL1
CD9				QPRT
ZNF313				RGS3
FAM46C				USMG5
RPL22				LRRC7
HLA-E				HDAC9
NDC80				TRIM31
RNASE4				DGKA
LINCR				LANCL1
TRIM21				RPL23
ADAMDEC1				HYPK
HK2				SPATA12
IFITM3				SPTBN1
GAK				GFM2
SP110				SULT2B1
ANKRD22				GTF2H4
SAA1				CD164
CXCL10				KLHL31
MT1G				MYL3
C2orf31				PAK3
HESX1				NDRG1
ABTB2				HPCAL1
GMPR				METTL20
TNFRSF10A				RAB7B
EIF3L				MAGEA8
DCP1A				U2AF1
SMAD3				FLI1
BUB1				BAI2
BTN3A3				KLK7
KIAA0040				C1orf109
PML				PAN2
MAP3K5				HOXA2
OAS2				ETFB
TRIM5				COMMD1
MAFF				SH3BP2
UBE2L6				FBXO9
RASSF4				UBA1
TAP2				DDX3X
CXCL11				WDHD1
CDKN1A				SLFN11
ZBP1				BAZ2A
CCDC75				MYLK
TREX1				NFAT5
CCND3				TXLNB
CPT1A				SOX5
TFEC				NUDCD1
RBM25				OR2M3
MS4A4A				SNRNP200
PLEKHA4				PHLDA2
RSAD2				LYRM2
TLR7				PLK1S1
MX2				OR4F5
APOL6				EPB41
RAB27A				TMED10
RNF24				B3GALNT1
IFITM1				SSR4
C9orf19				NFE2L2
DDX60				EMP3
SQLE				MTUS1
RASGEF1B				ALDH3A1
STAT3				RPS27A
OAS1				SCOC
PABPC4				RPL27A
ZAP				ABCF1
NOS2A				RHD
PCTK3				STMN1
FLT1				FHL5
Fluc11/17				FAM213A
APOL3				ID1
ZNF295				PPP2R2C
BLZF1				CD63
OAS3				TXNL1
N4BP1				TRMT1
AC025171.1				HOPX
ACO1				PSMD6
ADRA2B				CASP8AP2
ADRB2				TANK
AGAP2				B9D1
AKT1S1				ECHDC1
AMOTL2				CACNB3
ANGPTL4				GALC
ANXA2R				EMCN
APOBEC3F				PMEPA1
APOBEC3G				CEACAM7
APOL4				C12orf52
APOLD1				KIAA0101
ARID5A				FKBP2
ARL14				EXD1
ARL5B				HNRNPD
ARL9				TCTN1
ATP10B				OR5K1
ATP1B2				ASMTL
B3GALNT1				THG1L
B3GNT8				ACOT7
BAMBI				PELO
BBC3				MSI2
BCL2L11				TLR10
BCL6				ZNF502
BIRC3				KRTAP13-4
BOLA1				VIPAS39
BRD2				SSBP1
BTG1				DUSP10
C12orf57				RAB27A
C12orf76				HMMR
C15orf39				GATA1
C2				CTCFL
C21orf91				ZNF512
C5orf56				MCTS1
CABLES2				SLC11A2
CACNA1A				SLC9B1
CASP10				SPDYE6
CCL20				DAG1
CCL22				BAAT
CCNE2				MYL6
CCNL1				USP46
CD14				NCF2
CD163L1				APOM
CD68				SYNPR
CD7				OR10R2
CD93				CSDE1
CDK5R1				SIRT5
CDKN1C				CSNK2A1
CDKN2B				MC1R
CEBPA				PC
CECR1				PGLYRP3
CFLAR				PFKM
CH25H				RPL9
CNIH3				MIA2
COL7A1				EXT1
CREBRF				BCAR1
CREM				RNF4
CRLF2				PDZRN4
CSF1				CDC25C
CSRNP1				IFRD1
CTD-2562J15.1				PAQR6
CTRC				LDHA
CTSS				ITGAE
CXCL1				UTRN
CXCL2				CSF2RA
CXCL3				SLIRP
CYP27A1				LYRM1
DDX60L				OGDH
DLL1				SLFNL1
DNAAF1				HIGD1B
DNAJB5				CNIH
DOK3				PARP4
DRAXIN				NPM1
DUSP1				AKR1C2
DUSP10				TAF1C
DUSP5P				RPS14
DUSP6				RALYL
EDN1				FAM111B
ERAP2				ZNF423
EREG				SHC1
ETS2				ITGA4
EXOC3L1				ZNF182
FAM26E				BPIFA2
FAP				AIM1
FBXO32				QARS
FCAR				FAM65B
FCGR1B				RPL21
FCGR1C				PSMA2
FGD6				GNL3
FKBP1B				CSTF3
FOS				CTH
FOXC1				IL31RA
FOXD4L1				TRIM6
FST				UBE2D3
GADD45B				RPL26L1
GBP1P1				COG4
GIMAP2				CHRNA2
GPBAR1				RNASE1
GREM1				CHIA
H1F0				PEMT
HAPLN3				ANGPTL4
HAVCR2				TMPRSS13
HBEGF				CLK1
HCP5				CDIP1
HELZ2				GPR137
HERC5				GOLGA7
HEY1				SRPK2
HIST2H2AC				ARHGEF25
HRASLS2				AGTRAP
ICAM1				NHP2L1
ID2				PGK1
IDO2				BBX
IER2				WDR4
IER5				RUSC1
IL10RA				HLA-DRB4
IL12RB2				ALPK1
IL16				C2orf15
IL1A				POC1B
IL6				ANKZF1
IL7				IL11
IRAK2				CHIC1
ITGB8				ATF3
JUN				IL32
KB-1732A1.1				IL17RE
KCNJ2				KIAA1324
KIT				ODF2
KLF4				GDF15
KLF6				QRSL1
KLHDC7B				RGL4
KRT16				SLC22A18AS
LAG3				TRMT2B
LFNG				LILRA2
LILRA6				CALCOCO2
LILRB3				BAIAP2L2
LILRB5				KIAA1683
LPAR6				MAGEB1
MAK				DCTN1
MB21D1				NXF2
MEFV				PPARG
MFSD2B				LACRT
MMP14				NRF1
MMP7				PUS7L
MMP9				MCM7
MS4A6A				KRTAP13-3
MSX1				GART
MT1P1				TMEM50A
MT1P2				ASB5
MT2A				BCS1L
MUC1				PSMD11
MXD3				RPL29
MYC				APEH
NAP1L1				ZNF580
NCF1B				RPS4Y1
NCOA7				CHMP2A
NEURL3				ASNS
NFKBIZ				PNN
NKX3-1				HIGD1A
NR1D1				SLC25A3
NR4A3				ANK3
NTNG2				VSIG10L
NUPR1				ANKMY2
NXF1				TRAPPC4
ODF3B				GGT1
OLR1				AKR1C1
OTOF				NEDD4L
PARP14				S100A13
PARP9				YY1AP1
PDLIM7				POMP
PDZD2				TTC39B
PHLDA1				MDH1
PHLDA2				TSPEAR
PI3				OR7G2
PIK3R3				BZW1
PIWIL4				CD2BP2
PLEKHF1				KIAA0895L
PLEKHN1				ERMN
PLSCR2				CCNT1
POU2F2				KCNE4
PRDM1				METTL7A
PRG4				YWHAZ
PTGER4				SPARC
PYCARD				UNG
RAB24				TXNDC17
RCSD1				CRBN
REC8				ATG4A
RGS2				C14orf93
RHCG				SYK
RNU7-1				RIT1
RP11-156E8.1				C21orf62
RP11-186B7.4				SMAD5
RP11-468E2.4				EFTUD2
RP11-706O15.3				SPN
RP11-706O15.7				MCCC1
RP2				DUSP13
RRAD				KIAA1522
SAMD9				ZNF707
SAMD9L				LTB4R
SAT1				MAGEA11
SCG5				ZNF385A
SCIMP				PSMA3
SEMA4A				ANXA2
SERPINB1				VDR
SLC25A25				OR4F17
SLC2A6				FXR1
SLC31A2				RAB9A
SLFN13				ABCG1
SOCS3				LDHAL6A
SOWAHC				RPS11
SRD5A3-AS1				PLCB4
STX11				UBC
TBX6				CYP3A5
TCN2				DTNA
THBS1				SNRPD2
TICAM1				KRTAP5-11
TIPARP				MRFAP1
TLE4				WDYHV1
TMEM106A				CUTA
TMEM158				ODC1
TMEM217				YIPF6
TMPRSS4				MAGOH
TNC				SNAP91
TNF				TMEM230
TNFRSF10D				PGBD4
TRANK1				SIM1
TRIB1				NDUFS1
TRIM36				IGF1
TRIM69				SAFB2
TTC21A				STK24
U1				PSMB1
USP41				PPIG
VMP1				OR2M2
VSIG10L				PLIN3
WFIKKN2				WDR12
XDH				HLA-A
YPEL3				RBM3
Y_RNA				TIAM2
ZBTB16				PTGR1
ZC3HAV1				ATP5J
ZMYND15				CAV1
ZNF101				ACAD10
ZNF575				WDR45
ZNFX1				MRPL21
				ST3GAL6
				PLEKHA1
				ELOVL1
				GLRA2
				PSMA4
				B4GALT3
				RABGGTB
				DPYSL2
				CREM
				DMKN
				CHAT
				AMMECR1L
				MMS19
				CFLAR
				NDUFC1
				TARS
				PPARA
				PRPF4
				C12orf43
				TRPM7
				POLD4
				FN1
				APOBEC3D
				RPL15
				RAB3IP
				SPTY2D1
				STX7
				METTL12
				SLC25A38
				NAV1
				ATP5B
				DHRS4
				EFCAB4A
				MSRA
				RGS19
				SLC39A1
				GAPVD1
				AK4
				PKD2L1
				PRSS8
				PRPF6
				HIST1H3H
				ATIC
				MSR1
				TRAK1
				ALDH7A1
				YAP1
				MYO1A
				CARD6
				ANAPC15
				OR6C75
				KRT17
				FGL1
				TUBD1
				TBXAS1
				CTNNA3
				ERVV-1
				BMS1
				ASCL1
				XPNPEP3
				TMEM116
				SEC23B
				PLTP
				EIF1AD
				PTBP3
				SPOP
				DUSP11
				TUBA1B
				PIGC
				LRTOMT
				UBE2V2
				ACY1
				ICAM1
				DCTN2
				UMPS
				BLOC1S6
				CD55
				KRTAP13-2
				LSM5
				DALRD3
				TESK2
				PSMD4
				RALGDS
				ETV4
				GALM
				FAM122B
				CCDC51
				TMEM67
				CCDC120
				SEC14L2
				F11R
				CNR1
				ARL13B
				FAM5B
				CAPN11
				PKM
				MRPL52
				NOLC1
				UBE2L3
				PNMA5
				CENPO
				SLC6A19
				ETV3
				EIF4G2
				CLRN1
				PPFIA2
				GZMM
				PEX16
				APC
				MATR3
				PROCR
				IFT74
				ATP6V0A1
				HSP90AA1
				PHLDB2
				TM9SF2
				KRT6A
				ALDH6A1
				SERPINB4
				EIF4E
				LOC100653515
				ZBTB32
				MAGEB3
				ASAH1
				GPATCH3
				IP6K1
				RAP2C
				KIAA0355
				ZFYVE19
				RAET1E
				HCST
				CLECL1
				AP4E1
				CCDC17
				ILVBL
				BTN3A2
				LAMB3
				RPL37
				PRAME
				RPS13
				BID

## Sheet: Sheet2
Ensembl
ENSG00000166016
ENSG00000215068
ENSG00000122729
ENSG00000148926
ENSG00000222040
ENSG00000169252
ENSG00000135439
ENSG00000204673
ENSG00000114019
ENSG00000167772
ENSG00000177721
ENSG00000128383
ENSG00000128394
ENSG00000239713
ENSG00000100342
ENSG00000128335
ENSG00000128284
ENSG00000100336
ENSG00000221963
ENSG00000178878
ENSG00000196843
ENSG00000179674
ENSG00000165997
ENSG00000196503
ENSG00000162772
ENSG00000118322
ENSG00000129244
ENSG00000169255
ENSG00000177191
ENSG00000095739
ENSG00000105327
ENSG00000153094
ENSG00000113916
ENSG00000023445
ENSG00000178096
ENSG00000204256
ENSG00000133639
ENSG00000111678
ENSG00000174456
ENSG00000167173
ENSG00000166278
ENSG00000154642
ENSG00000197536
ENSG00000149679
ENSG00000141837
ENSG00000003400
ENSG00000108691
ENSG00000115009
ENSG00000102962
ENSG00000161570
ENSG00000271503
ENSG00000175305
ENSG00000163660
ENSG00000170458
ENSG00000177575
ENSG00000177675
ENSG00000120217
ENSG00000004468
ENSG00000129226
ENSG00000173762
ENSG00000125810
ENSG00000176749
ENSG00000129757
ENSG00000147883
ENSG00000245848
ENSG00000221869
ENSG00000093072
ENSG00000243649
ENSG00000244255
ENSG00000239754
ENSG00000241534
ENSG00000242335
ENSG00000243570
ENSG00000003402
ENSG00000138135
ENSG00000143786
ENSG00000114270
ENSG00000164463
ENSG00000095794
ENSG00000205755
ENSG00000184371
ENSG00000144655
ENSG00000267068
ENSG00000162438
ENSG00000163131
ENSG00000006210
ENSG00000163739
ENSG00000169245
ENSG00000169248
ENSG00000081041
ENSG00000163734
ENSG00000135929
ENSG00000107201
ENSG00000137628
ENSG00000181381
ENSG00000108771
ENSG00000198719
ENSG00000154099
ENSG00000137094
ENSG00000146094
ENSG00000162490
ENSG00000120129
ENSG00000143507
ENSG00000138166
ENSG00000183929
ENSG00000139318
ENSG00000078401
ENSG00000120690
ENSG00000164308
ENSG00000124882
ENSG00000157557
ENSG00000179044
ENSG00000178033
ENSG00000078098
ENSG00000156804
ENSG00000186431
ENSG00000150337
ENSG00000198019
ENSG00000265531
ENSG00000180263
ENSG00000119782
ENSG00000170345
ENSG00000054598
ENSG00000184492
ENSG00000134363
ENSG00000196371
ENSG00000099860
ENSG00000117228
ENSG00000225492
ENSG00000162645
ENSG00000117226
ENSG00000162654
ENSG00000154451
ENSG00000115271
ENSG00000131979
ENSG00000106560
ENSG00000179921
ENSG00000166923
ENSG00000189060
ENSG00000140511
ENSG00000135077
ENSG00000113070
ENSG00000206337
ENSG00000130589
ENSG00000138646
ENSG00000138642
ENSG00000188290
ENSG00000164683
ENSG00000184260
ENSG00000204592
ENSG00000204642
ENSG00000137403
ENSG00000133328
ENSG00000196684
ENSG00000090339
ENSG00000115738
ENSG00000188676
ENSG00000160888
ENSG00000162783
ENSG00000165949
ENSG00000137965
ENSG00000137959
ENSG00000126709
ENSG00000115267
ENSG00000185745
ENSG00000119922
ENSG00000119917
ENSG00000152778
ENSG00000185885
ENSG00000185201
ENSG00000142089
ENSG00000110324
ENSG00000081985
ENSG00000164136
ENSG00000172349
ENSG00000115008
ENSG00000136244
ENSG00000104432
ENSG00000134070
ENSG00000125347
ENSG00000213928
ENSG00000187608
ENSG00000172183
ENSG00000105855
ENSG00000177606
ENSG00000253669
ENSG00000123700
ENSG00000157404
ENSG00000136826
ENSG00000067082
ENSG00000130487
ENSG00000186832
ENSG00000089692
ENSG00000106003
ENSG00000244482
ENSG00000204577
ENSG00000105609
ENSG00000139679
ENSG00000204103
ENSG00000111837
ENSG00000164430
ENSG00000143384
ENSG00000103313
ENSG00000205639
ENSG00000157227
ENSG00000137673
ENSG00000100985
ENSG00000110077
ENSG00000163132
ENSG00000213761
ENSG00000162840
ENSG00000187193
ENSG00000125148
ENSG00000185499
ENSG00000157601
ENSG00000183486
ENSG00000213347
ENSG00000136997
ENSG00000187109
ENSG00000158517
ENSG00000182487
ENSG00000165178
ENSG00000262960
ENSG00000111912
ENSG00000163121
ENSG00000144802
ENSG00000167034
ENSG00000167207
ENSG00000126368
ENSG00000119508
ENSG00000196358
ENSG00000176046
ENSG00000162231
ENSG00000089127
ENSG00000111335
ENSG00000111331
ENSG00000135114
ENSG00000177989
ENSG00000173391
ENSG00000115155
ENSG00000173193
ENSG00000138496
ENSG00000196923
ENSG00000133401
ENSG00000139289
ENSG00000181649
ENSG00000124102
ENSG00000117461
ENSG00000198355
ENSG00000134627
ENSG00000105559
ENSG00000166289
ENSG00000187583
ENSG00000188313
ENSG00000163746
ENSG00000141682
ENSG00000140464
ENSG00000028277
ENSG00000163644
ENSG00000057657
ENSG00000116690
ENSG00000171522
ENSG00000103490
ENSG00000169228
ENSG00000069974
ENSG00000079337
ENSG00000133321
ENSG00000198771
ENSG00000100918
ENSG00000116741
ENSG00000140519
ENSG00000104312
ENSG00000116514
ENSG00000238923
ENSG00000272195
ENSG00000264772
ENSG00000259529
ENSG00000234449
ENSG00000205662
ENSG00000102218
ENSG00000166592
ENSG00000134321
ENSG00000020577
ENSG00000262355
ENSG00000205413
ENSG00000177409
ENSG00000130066
ENSG00000166922
ENSG00000161929
ENSG00000196189														[Source:HGNC	Symbol;Acc:10729] 64218 BAG59287 Hs.408846
ENSG00000021355
ENSG00000106366														Symbol;Acc:8583] 5054 BAH11475 Hs.741440
ENSG00000110446
ENSG00000148339
ENSG00000155287
ENSG00000160326
ENSG00000136867
ENSG00000087916
ENSG00000268104
ENSG00000154760
ENSG00000166750
ENSG00000207171
ENSG00000206878
ENSG00000185338
ENSG00000184557
ENSG00000198142
ENSG00000249700
ENSG00000172345
ENSG00000115415
ENSG00000170581
ENSG00000135604
ENSG00000149922
ENSG00000185339
ENSG00000137801
ENSG00000127666
ENSG00000163659
ENSG00000106829
ENSG00000184988
ENSG00000249992
ENSG00000172738
ENSG00000137648
ENSG00000041982
ENSG00000232810
ENSG00000118503
ENSG00000123610
ENSG00000173530
ENSG00000168016
ENSG00000173334
ENSG00000234127
ENSG00000137313
ENSG00000152503
ENSG00000185880
ENSG00000168026
ENSG00000117289
ENSG00000265972
ENSG00000025708
ENSG00000202125
ENSG00000184979
ENSG00000161133
ENSG00000062716
ENSG00000186806
ENSG00000140105
ENSG00000173714
ENSG00000158125
ENSG00000090238
ENSG00000202533
ENSG00000109906
ENSG00000105939
ENSG00000141497
ENSG00000181896
ENSG00000176472
ENSG00000124201
