# Supplementary material for: ILF3 contributes to the establishment of the antiviral type I interferon program
Source: Nucleic Acids Res. 2019 Nov 8;48(1):116–29. doi: 10.1093/nar/gkz1060 (PMC7145544; doi:10.1093/nar/gkz1060)
Supplement: gkz1060_Supplemental_Files [file gkz1060_supplemental_files.zip › Supplementary Excel File 2.xlsx]

## Sheet: Suppl_table 2 Information
Total RNA sequencing results - significantly differentially expressed genes (DEGs)
Sheet name	Description
siILF3 vs siMock	Significantly DEGs (FDR <0.05) in pairwise comparison between siILF3 - p(IC) vs siMock - p(IC)
siMock + p(IC) vs siMock	Significantly DEGs (FDR <0.05) in pairwise comparison between siMock + p(IC) vs siMock - p(IC)
siILF3 + p(IC) vs siMock	Significantly DEGs (FDR <0.05) in pairwise comparison between siILF3 + p(IC) vs siMock - p(IC)
siILF3 + p(IC) vs siMock + p(IC)	Significantly DEGs (FDR <0.05) in pairwise comparison between siILF3 + p(IC) vs siMock + p(IC)
Columns	Description
Gene_Id	official Gene Symbol provided by the HGNC
AveExpr	log average expression of gene in CPM across pairwise comparison
l2FC	log 2 Fold change
FDR	False discovery rate calculated by applying the Benjamini Hochberg correction method

## Sheet: siILF3 vs siMock
# 140 down-regulated:					# 69 up-regulated:
Gene_id	AveExpr	l2FC	FDR		Gene_id	AveExpr	l2FC	FDR
ABCC3	3.28972	-0.760511	0.000542393		ABCC5	6.70567	0.431194	0.047535
AC005682.5	3.47158	-0.683128	0.0095124		AC000035.3	-2.36409	4.96021	0.0394222
ACSF2	2.62829	-0.890658	0.0187316		AC002480.3	0.117688	1.2447	0.0352558
ADAMTSL5	4.00325	-0.602665	0.0404619		AC007191.4	3.24808	0.666321	0.0154431
ADAP1	3.30839	-1.10867	6.4896e-08		AC007679.3	-1.92179	5.64004	0.00225877
ADSSL1	3.31503	-0.708881	0.00476806		AC009297.1	-1.34171	2.86264	0.0380998
AKAP12	9.13045	-0.497045	0.0422613		AC068138.1	-1.71949	4.0724	0.0210726
ALDH1A3	5.50463	-0.615467	0.000322532		AC122714.1	-2.09961	5.39584	0.0497057
ALDH1L2	4.16682	-0.783292	0.00029266		ADAMTS15	3.95834	0.625229	0.0488519
ANKRD18B	4.59758	-0.45893	0.0319289		AMIGO2	1.22121	1.34616	0.00183859
AQP3	6.83229	-0.732302	1.8544e-06		ANKHD1-EIF4EBP3	3.8686	1.03221	0.0116118
ARHGEF37	2.28208	-0.941678	0.00690086		ANTXR2	3.12912	1.38935	2.5094e-10
ARPIN	4.35172	-0.677551	0.0010377		AP000705.7	-0.564472	1.60291	0.0156662
ASS1	8.4207	-0.51337	0.0494387		AP000769.1	2.49518	10.6748	0.00346336
B4GALNT1	5.6691	-0.625506	0.00874193		BRSK1	0.215262	1.34979	0.0394222
BAG1	6.85347	-0.43007	0.0411709		C3	3.79553	1.11471	2.50953e-08
BORCS8-MEF2B	0.491579	-2.58514	0.00224225		CH507-254M2.2	1.30368	1.91878	0.000542393
BTBD2	4.79192	-0.677921	0.0404619		COL11A2	1.00929	0.894258	0.0439996
C19orf71	4.20857	-1.0588	9.54612e-06		CTD-2545H1.2	-0.18075	1.63484	0.0350759
C6orf106	6.48013	-0.548807	0.0244918		CTGF	4.68688	0.763559	0.000847654
CASC4	5.02959	-0.475577	0.0494259		CXCL2	2.45614	0.930106	0.00105549
CD99L2	4.64393	-0.657677	0.00809273		F3	5.79232	0.811169	1.15347e-07
CDH23	2.22111	-1.07404	0.000852982		FAM46C	2.48794	0.730794	0.0164996
CHKB-CPT1B	2.24196	-1.06021	0.00496735		FBN1	7.56618	0.531245	0.00780123
CLIP2	4.64823	-0.834838	0.00110074		FST	3.48211	0.552312	0.049673
COL26A1	4.7227	-1.20592	3.91627e-09		GBP1	1.6935	0.916459	0.0019801
CORO2A	3.92614	-0.569239	0.0122835		GBP2	3.29442	0.687333	0.00436044
CRAT	4.53584	-0.778992	0.0187423		HBEGF	4.09931	0.595021	0.0116723
CRYL1	0.748731	-1.51232	0.0122835		ICAM1	4.31095	0.548041	0.0394222
CSMD1	3.97267	-0.829415	4.06211e-05		IL11	2.07954	0.852624	0.00153511
CSRP2BP	3.3215	-0.577883	0.0407385		IL6	2.57085	1.63536	1.03225e-14
CTD-2036P10.5	-0.27714	-3.09397	0.0411709		ITGA2	4.10995	0.527554	0.0301915
CTD-3088G3.8	1.16314	-0.983167	0.018374		KIAA0825	4.52875	0.681152	0.00618399
CUX1	7.4514	-0.607743	0.0122525		LIF	4.87285	0.515554	0.0258287
CYP24A1	2.72663	-0.896146	0.00436044		LINC01085	-0.8029	3.25447	0.00436044
DCAKD	3.57477	-1.02424	8.5717e-07		LINC01320	-1.87374	3.01633	0.0487538
DHFR	4.90302	-0.527008	0.0276715		MAST4	4.14078	0.619292	0.00602817
DHRS4	3.54281	-0.640434	0.0208518		MICA	5.8524	0.487304	0.0249651
DNAH1	3.41169	-0.82588	0.0123809		MT-ND6	4.39234	0.665055	0.00259572
EBF4	1.06885	-1.24104	0.0191975		MT-RNR1	5.10822	3.75001	0.000271414
EGR2	-1.34274	-2.11217	0.0270456		MT-RNR2	6.92429	3.34904	8.41512e-05
EML2	5.67911	-0.51271	0.0241061		MT-TN	3.62091	0.785973	0.0149324
EMP1	5.04626	-0.661625	0.000146431		NNMT	5.82143	0.496525	0.0164996
EMP2	6.79648	-0.481472	0.0096071		NPW	0.526936	1.5758	0.000636129
EPDR1	4.14185	-1.10522	2.42876e-11		P4HA1	5.48033	0.487749	0.0329292
ERGIC1	7.90847	-0.591489	0.00587382		PAPPA	3.46712	0.643487	0.0477549
EVC	4.2865	-0.624163	0.00972791		PIK3R3	5.33299	0.483971	0.0101034
EXPH5	3.42192	-0.625661	0.0122525		PROCR	6.19408	0.521935	0.0132849
EYA3	5.19898	-0.928315	6.77367e-08		RCAN1	5.36594	0.709648	2.84076e-05
FAAH	0.987162	-0.968429	0.0430856		RGS2	4.23083	0.588365	0.0107056
FAM101B	5.98134	-0.48055	0.0380466		RN7SKP255	2.00689	0.872418	0.0186858
FAM171A1	2.72927	-0.85115	0.0245572		RNA5-8S5	6.09696	3.62303	0.00058591
FCGBP	0.724703	-1.36587	0.0215327		RNU6-33P	-0.634456	7.52032	0.0276715
FKBP6	0.0132899	-2.18468	4.9516e-05		RP11-407G23.1	-2.04489	5.52377	0.0122525
FNDC4	2.06804	-0.962479	0.023555		RP11-442H21.2	-0.82236	7.33849	0.0019801
FZD10-AS1	3.95888	-0.632023	0.0150953		RP11-540A21.2	1.42794	1.03535	0.0350759
FZD8	1.19657	-1.12171	0.0169111		RP11-63M22.2	0.75336	8.89971	1.43961e-12
GDA	5.8796	-0.454679	0.027477		RP11-701H24.4	6.26499	0.577184	0.000300335
GLP2R	5.02069	-0.492096	0.0220446		RP11-818O24.3	-0.484689	3.39348	1.1976e-05
GPR161	6.1126	-0.487823	0.0167463		RP6-65G23.5	-2.20281	5.20805	0.0122525
GRB10	5.20261	-0.497563	0.008022		SLC4A5	2.11834	0.790396	0.0345242
H6PD	4.61393	-0.965541	5.63933e-08		SLPI	4.67637	0.527073	0.0350759
HMGB3	5.70048	-0.405961	0.0494259		STC1	0.924976	1.13131	0.013415
HMOX1	4.78766	-1.03608	0.000146431		SYNE1	8.48648	0.514276	0.00481152
ID2	4.1407	-0.722559	0.0011213		TBX19	0.567412	1.33466	0.0074571
IGFBP3	4.79739	-0.651946	0.000174132		TNFAIP8	4.1033	0.625666	0.00170861
IL10RB	2.39443	-0.803577	0.0100589		U47924.31	1.90142	0.828512	0.00913027
ILF3	8.23718	-1.00963	3.64866e-11		UCN2	2.2497	0.903569	0.00389326
KATNAL2	3.49412	-0.587295	0.0475343		ULBP2	2.69206	0.6168	0.0494259
KREMEN1	3.62909	-0.738919	0.008022
KRT13	2.07249	-1.16884	0.0054164
LRIG2	5.17155	-0.504844	0.049742
MDGA1	2.42172	-0.781305	0.0329292
MEGF6	6.31117	-0.617758	0.0293544
MLXIPL	2.65732	-0.756126	0.0150941
MMAB	4.78737	-0.512488	0.0156662
MMP28	3.60129	-1.25717	7.32747e-06
MTR	6.28789	-0.536341	0.000420825
MYLK2	0.418527	-1.54059	0.00183859
MYO1D	3.91483	-0.579391	0.0102521
MYO5C	5.00944	-0.496483	0.0322461
NGEF	4.37862	-0.759474	0.0276715
NOXA1	1.48993	-1.13868	0.0394222
NRTN	0.607483	-1.25614	0.0156662
NUDT18	2.17337	-1.05982	0.0113621
NUDT3	6.29169	-0.426422	0.049673
OGDH	8.48669	-0.590248	0.040489
OLFM2	3.37124	-1.05798	0.0352558
OLFML2A	4.13572	-0.752005	0.0451347
P4HTM	4.80156	-0.680196	0.0223212
PALM	4.33664	-0.961617	2.03829e-06
PAQR6	2.94007	-0.732192	0.0192463
PC	6.24896	-0.680572	0.0150941
PEX5	5.43153	-0.523891	0.011081
PIGL	3.05459	-1.10505	4.49017e-06
PLPP7	3.17828	-0.636915	0.0277493
POU6F1	2.20793	-0.768808	0.0471136
PPP4R1	6.46437	-0.679527	4.49017e-06
PQLC3	2.60931	-0.752953	0.0104177
PTER	3.96638	-0.546128	0.0309312
PTPN9	4.73995	-0.694437	0.00145428
R3HDM2	3.6232	-0.66096	0.0064407
REEP6	3.62106	-0.819262	0.0096071
RHBDD2	4.78392	-0.618022	0.00402763
RIBC2	1.27732	-0.931115	0.013415
RN7SL841P	-1.99977	-5.59096	0.0116723
RNF157	2.83497	-0.858939	0.011081
RP11-1100L3.7	-1.86557	-5.77503	0.0215327
RP11-160H22.3	-1.4612	-2.48026	0.0308072
RP11-298J20.4	0.993399	-1.36634	0.0108481
RP11-483I13.5	-1.45615	-6.42622	0.0494387
RP11-513I15.6	-0.80156	-2.87648	0.0187316
RPL17-C18orf32	-2.25044	-5.19016	0.0363806
S100A10	5.07176	-0.677781	0.000170033
SH3KBP1	3.95177	-0.700993	0.0113621
SLC12A3	7.46349	-0.860351	1.29503e-05
SLC16A14	2.77909	-0.796017	0.008022
SLC35D1	5.83268	-0.534716	0.0448727
SLC44A2	4.75148	-0.685382	0.0329292
SLC6A6	6.19127	-0.486307	0.0497057
SNCA	5.05536	-0.533742	0.0351918
SNTA1	4.84156	-0.685059	0.0156662
STOX1	1.51403	-1.1259	0.0254369
SUMF2	6.22646	-0.675662	0.000146431
SYT12	6.51662	-0.75701	0.00285961
TCAF1	6.91162	-0.418935	0.0406215
TLE2	4.41893	-0.671101	0.0208404
TMCO4	4.41132	-0.675637	0.0322461
TMEM201	6.28264	-0.671578	0.008022
TMEM38A	4.66709	-0.700003	0.000475287
TMEM9	6.38172	-0.608393	0.000653732
TP53	4.28071	-0.656263	0.00481152
TPPP3	-2.19853	-5.27259	0.0116723
TST	4.77325	-0.693002	0.0150953
TUSC3	-2.04401	-5.54878	0.00721062
UBA52	7.93496	-0.798233	9.00856e-07
VIPR2	3.51918	-0.706911	0.0319289
ZFP91-CNTF	-1.25292	-6.63362	0.00172287
ZP3	3.24008	-1.19813	3.73808e-07
ZRANB1	4.88782	-0.630156	0.00972791

## Sheet: siMock + p(IC) vs siMock
# 6700 down-regulated:					# 7638 up-regulated:
Gene_id	AveExpr	l2FC	FDR		Gene_id	AveExpr	l2FC	FDR
A2M	5.1812	-2.01962	9.45e-40		A1CF	1.67366	1.01459	0.000146563
AAAS	5.10504	-0.858013	1.22e-08		A4GALT	3.4032	0.657524	0.000310255
AACS	5.98489	-0.538081	1.39e-05		AANAT	-0.418437	1.45898	0.0208526
AAGAB	4.84627	-1.02943	5.01e-11		AARD	-0.103591	1.45545	0.0230385
AAK1	5.33264	-0.68145	3.52e-07		AATBC	2.4593	0.960456	9.97851e-05
AAMDC	2.20651	-0.540169	0.0498389		ABALON	4.16157	0.743865	1.18848e-05
AAMP	6.67257	-0.821087	3.59e-08		ABAT	1.85954	0.713334	0.00910152
AAR2	5.5352	-0.418084	0.029599		ABC7-481722F1.2	1.69262	6.28243	1.45335e-44
AARS	7.23392	-1.48194	5.03e-22		ABCA10	0.311165	1.99135	2.39893e-07
AARS2	5.8219	-0.686343	9.25e-07		ABCA5	4.52226	0.975193	1.82912e-05
AARSD1	4.9471	-0.594103	0.000179036		ABCA6	1.62196	0.791071	0.0156108
AASDH	2.88735	-0.59643	0.0368574		ABCA9	2.33175	0.927165	9.036e-05
AASDHPPT	4.31132	-1.16268	1.68e-07		ABCB5	-0.54333	1.38036	0.0126756
AATF	6.3072	-0.816285	9.88e-10		ABCC8	-0.185232	8.11173	1.4658e-18
ABCA1	5.4419	-1.30266	3.97e-23		ABCC9	2.27979	0.780288	0.00735825
ABCA2	7.06376	-0.529599	0.0121869		ABCG5	-0.351174	2.85402	5.23695e-08
ABCA3	7.74641	-1.02184	2.57e-10		ABCG8	-1.75231	2.7711	0.0214994
ABCA4	0.0884604	-1.82754	0.00101557		ABHD11-AS1	0.209917	2.43597	3.38399e-07
ABCA8	2.04067	-0.872081	0.000938488		ABHD12B	0.632786	0.977954	0.00857232
ABCB10	4.01787	-1.07265	4.22e-12		ABHD5	3.61685	0.36196	0.0477135
ABCB6	6.16287	-1.31651	2.82e-21		ABI3BP	1.29811	0.950066	0.0022555
ABCB7	4.89612	-1.35974	1.45e-15		ABL2	8.18279	1.33206	6.4994e-25
ABCB8	5.74559	-0.823983	3.07e-08		ABLIM2	2.88049	1.28793	2.91041e-06
ABCB9	3.98386	-0.373652	0.0317342		ABTB2	5.62641	1.72562	3.42162e-22
ABCC1	6.66537	-0.914946	1.87e-07		AC000035.3	-0.372103	7.91514	4.86633e-13
ABCC10	4.94857	-0.561511	0.000277528		AC000099.1	-1.46524	1.93107	0.0470338
ABCC2	3.71568	-0.761121	1.31e-05		AC000403.4	1.39144	1.68548	6.9958e-06
ABCC4	5.1517	-0.886797	9.66e-09		AC001226.7	-1.13846	2.0367	0.00682176
ABCC5	6.18095	-0.555094	2.06e-05		AC002059.10	-0.82981	2.72305	4.67198e-05
ABCC6	3.44388	-0.694003	0.000286441		AC002064.7	-1.70791	3.45174	0.000382052
ABCD1	6.79756	-0.625243	0.000401767		AC002115.9	-2.67126	4.20943	0.0256485
ABCD3	5.76138	-1.37438	3.57e-10		AC002116.7	0.8538	1.18686	0.00111174
ABCD4	4.37973	-0.402928	0.0150988		AC002117.1	0.21735	1.95618	0.00181075
ABCE1	5.79704	-1.15247	7.77e-11		AC002127.4	0.0296635	2.28183	6.82763e-05
ABCF1	6.92304	-0.462409	0.00159562		AC002128.5	2.38046	3.53911	6.57557e-41
ABCF2	7.92605	-0.762446	1.84e-08		AC002306.1	0.178181	1.70336	0.000535357
ABCF3	5.52933	-0.740193	9.02e-06		AC002310.12	1.86717	0.783668	0.00415489
ABCG1	3.07797	-0.533355	0.0194773		AC002310.14	1.53253	1.03587	0.000285773
ABCG2	2.72337	-1.43116	2.37e-09		AC002398.11	0.331012	1.57544	0.00118695
ABHD10	3.51841	-1.51942	6.55e-14		AC002467.7	1.98849	1.19254	2.3123e-05
ABHD12	5.03289	-1.18666	5.59e-14		AC002480.2	-2.297	5.13118	0.000641798
ABHD14A	3.06707	-1.36378	2.77e-12		AC002480.3	1.27504	2.96151	6.73303e-22
ABHD14B	4.43632	-1.00958	3.19e-08		AC002480.5	-0.348016	6.08706	2.52995e-15
ABHD15	4.269	-0.793443	1.32e-05		AC002519.8	0.384776	1.51788	0.00181853
ABHD16A	5.15904	-0.46472	0.00719208		AC003003.5	1.03263	1.34702	7.15059e-05
ABHD18	2.67268	-0.584981	0.0420307		AC003075.4	2.03821	4.07079	6.4864e-25
ABHD2	7.5363	-1.27105	8.99e-23		AC003092.1	-1.39362	2.59371	0.00824874
ABHD3	4.1931	-0.673462	5.89e-06		AC003104.1	2.84213	0.624976	0.0337404
ABHD4	3.48452	-2.14037	1.74e-26		AC003958.2	-2.29963	3.16691	0.0175832
ABHD6	3.24947	-0.926975	1.54e-07		AC003986.6	-0.859396	1.94649	0.00447574
ABLIM1	5.96444	-1.4283	2.23e-28		AC004009.3	-2.58853	4.44794	0.0342073
ABLIM3	1.04753	-1.27185	0.000783225		AC004076.7	1.3789	1.35204	0.000946759
ABR	4.69459	-0.755926	4.92e-05		AC004158.3	0.574945	1.14835	0.00322944
ABRACL	2.99587	-0.958512	1.59e-05		AC004471.9	1.31166	1.56039	6.83356e-07
AC002116.8	-1.41088	-6.30947	0.00616162		AC004549.6	0.225148	2.62945	8.58916e-07
AC005538.3	2.85525	-0.432077	0.0348216		AC004603.4	-1.42456	3.34226	7.62565e-05
AC005562.1	3.90903	-0.425661	0.00609903		AC004637.1	-1.62711	2.14723	0.0283551
AC005786.7	5.04838	-1.11929	1.65e-10		AC004691.1	-0.507803	2.05637	0.00303981
AC007251.2	-2.37352	-4.63284	0.0335688		AC004702.2	-1.43077	2.55799	0.0383933
AC007277.3	-2.07181	-2.94169	0.0236841		AC004812.1	-0.217626	1.32743	0.0277886
AC007436.1	-1.0492	-1.81527	0.0340331		AC004840.8	0.487576	1.72602	2.30243e-05
AC009133.21	0.481124	-1.40076	0.000738734		AC004846.1	-0.924616	1.41213	0.0496175
AC009133.22	1.74218	-2.09115	3.89e-11		AC004854.4	0.673896	2.79201	2.51655e-08
AC009950.1	-1.28515	-6.42689	0.00512286		AC004893.11	3.71616	0.971936	2.65658e-08
AC010235.1	-2.1889	-4.90531	0.0356932		AC004895.4	0.174095	3.99364	4.9829e-16
AC010525.1	-2.52091	-4.20303	0.0443189		AC004941.3	0.626377	1.24761	0.00473515
AC011558.5	0.826902	-3.75718	1.06e-08		AC005037.1	-1.00338	2.40756	0.0453329
AC011738.4	-0.377697	-1.59891	0.00986646		AC005037.3	-0.579322	3.48973	3.47304e-07
AC011747.3	-1.77546	-5.67678	0.00205807		AC005071.4	0.697244	1.06431	0.0136531
AC012074.2	0.53076	-1.03945	0.0422405		AC005076.5	1.1567	3.05317	5.01623e-12
AC012181.2	-1.81779	-3.37596	0.00833397		AC005082.12	-1.58729	1.96378	0.0451393
AC013461.1	4.89794	-0.857588	2.67e-09		AC005150.1	-0.483471	7.74171	2.24843e-13
AC017028.6	-2.44592	-4.4148	0.0349123		AC005154.6	4.98986	0.429819	0.00445688
AC018816.3	1.0565	-1.19705	0.00128469		AC005253.2	2.73873	0.742289	0.00122906
AC021192.1	-2.18449	-4.99099	0.043416		AC005307.3	-2.2989	3.18338	0.0388724
AC034220.3	3.01764	-0.469947	0.035378		AC005363.11	-0.779732	3.50936	1.06907e-06
AC068134.8	0.68499	-2.71153	1.06e-10		AC005487.2	-2.297	5.1322	0.00146628
AC068533.1	1.11762	-0.763085	0.021874		AC005537.2	1.28813	0.637197	0.0302737
AC068580.6	1.4239	-1.16702	0.000109596		AC005540.3	4.60845	2.80794	9.19215e-58
AC068831.15	1.98184	-2.45316	1.94e-08		AC005578.3	-0.101869	2.55859	7.33341e-07
AC091180.1	-1.27898	-1.95497	0.0264334		AC005593.2	2.27246	4.96272	3.38395e-35
AC091729.9	2.09545	-0.710817	0.015422		AC005616.2	0.0848066	1.45347	0.0195846
AC092171.4	4.42106	-0.529416	0.00145269		AC005682.5	4.23741	0.924561	2.17341e-08
AC096579.13	-1.24826	-2.0731	0.0390914		AC005703.3	-1.89305	3.15881	0.0071386
AC096772.6	-0.457738	-1.23978	0.038092		AC005754.8	0.283204	1.21159	0.0152874
AC100830.4	-1.96898	-5.3176	0.0154293		AC005757.6	-0.837909	1.7394	0.00901466
AC108463.1	-1.16528	-1.63444	0.0475039		AC005775.2	0.714445	1.21651	0.00364458
AC124276.1	-2.44634	-4.40463	0.0207671		AC005779.2	-2.16799	3.47999	0.00713702
AC124789.1	1.38325	-0.761353	0.0127436		AC005785.2	1.76034	1.63198	1.96858e-08
AC145124.1	-2.44547	-4.42951	0.0464096		AC005785.5	0.0993055	1.44579	0.00196662
ACAA2	5.1791	-1.38105	5.17e-24		AC005786.5	0.934528	2.40313	7.04568e-08
ACACA	7.8278	-0.94762	2.77e-13		AC005786.6	0.909212	1.03597	0.0172282
ACACB	5.48415	-1.56921	3.1e-24		AC005863.1	-0.0295013	1.56505	0.000349231
ACAD10	3.7457	-0.923783	3.68e-07		AC005863.2	-2.51519	4.524	0.0214675
ACAD11	3.55297	-0.995442	2.72e-09		AC006000.5	0.796034	1.08297	0.0082239
ACAD8	4.53979	-0.978505	2.61e-11		AC006116.17	0.260074	1.52624	0.00016521
ACAD9	5.96726	-0.549023	2.06e-05		AC006126.3	-1.456	2.61846	0.0227813
ACADM	5.11395	-1.1659	3.04e-12		AC006129.1	0.771529	9.10987	3.4535e-27
ACADS	3.39113	-0.884209	1.72e-05		AC006129.2	-0.8947	1.76128	0.0440862
ACAP2	4.04696	-0.665844	0.00196243		AC006129.3	-1.42669	2.55505	0.0211172
ACAT1	5.34787	-1.13493	1.21e-16		AC006145.4	3.27994	0.723392	0.0190231
ACAT2	5.01863	-0.855105	5.06e-09		AC006160.5	0.647737	1.27266	0.00499662
ACBD3	5.04605	-0.643541	5.87e-07		AC006277.3	1.99637	1.74847	3.3216e-13
ACBD5	4.24139	-0.905524	4.2e-09		AC006461.1	-0.707155	1.78947	0.00576275
ACBD6	5.41929	-0.462191	0.000637844		AC006486.10	2.52312	1.43743	4.19942e-10
ACCS	2.65621	-0.679072	0.001562		AC006548.28	6.93959	1.07762	2.78266e-09
ACER3	4.11251	-0.562388	0.00177796		AC006552.1	1.02738	0.740382	0.0461548
ACIN1	7.10551	-0.532084	0.000123877		AC006942.4	-2.67427	4.13608	0.0277869
ACKR4	-0.537562	-1.37933	0.0206904		AC006946.16	1.84006	0.568304	0.0371803
ACLY	8.62962	-1.20669	1.46e-14		AC006960.7	0.343646	3.10747	3.22989e-10
ACO2	6.03833	-1.19558	2.98e-15		AC006994.2	-0.974908	3.04425	0.000413184
ACOT7	4.95723	-0.478404	0.015308		AC007050.17	0.889228	0.932366	0.0336364
ACOT8	3.51797	-1.06601	5.41e-09		AC007064.24	-0.605891	2.22695	0.00115348
ACOX3	3.52129	-1.20406	1.85e-10		AC007099.1	1.77767	0.97993	8.30532e-05
ACP1	5.85667	-1.14141	2.73e-20		AC007126.1	3.33106	1.03319	1.97603e-08
ACP2	4.99738	-0.886551	6.61e-09		AC007161.5	0.271453	1.17935	0.0411482
ACP6	4.34962	-0.990808	1.96e-08		AC007163.3	-0.812085	3.4262	3.72879e-05
ACSF2	2.47353	-1.37031	7.01e-08		AC007163.6	-0.408423	1.99268	0.00594517
ACSF3	5.31632	-0.624445	1.97e-05		AC007182.6	0.0733637	2.00548	0.00392451
ACSL1	5.3006	-1.12409	5.02e-17		AC007192.4	1.22396	3.67425	0.0267815
ACSL3	6.90114	-0.626912	1.42e-05		AC007216.1	0.432393	1.55475	0.0268937
ACSL4	5.47612	-0.962173	5.03e-08		AC007228.5	0.552821	0.89956	0.0446007
ACSS2	3.98072	-0.794086	1.56e-07		AC007250.4	0.774574	1.47084	0.00122531
ACTB	10.8316	-0.522412	0.0149452		AC007255.8	0.445772	2.38248	3.88798e-08
ACTG1	11.0622	-0.535578	0.00890641		AC007285.6	1.3411	1.61611	4.73984e-06
ACTL6A	4.94637	-1.1918	1.6e-10		AC007292.7	-1.70408	2.901	0.00280128
ACTL8	1.48349	-1.69802	8e-07		AC007326.10	1.16904	2.59275	1.02652e-07
ACTN1	7.21466	-0.59373	0.000822576		AC007362.3	0.6529	1.34098	9.57857e-05
ACTN4	8.86152	-1.29784	4.84e-12		AC007365.1	-0.572233	2.70214	2.1847e-05
ACTR10	4.01312	-1.15418	1.72e-11		AC007365.3	0.0339532	1.20616	0.00402051
ACTR1A	6.79348	-0.96553	2.01e-11		AC007383.3	1.83967	2.45565	3.38057e-16
ACTR1B	4.2509	-0.648231	0.000180062		AC007389.3	0.513891	2.28665	2.72062e-07
ACTR2	5.42274	-0.982384	1.37e-13		AC007391.2	0.40257	0.923843	0.0176525
ACTR3	6.6461	-0.81007	1.61e-08		AC007422.1	-2.36768	4.93375	0.00420931
ACTR5	4.03737	-0.702577	5.23e-05		AC007535.1	-1.93784	3.14337	0.0176611
ACTR8	4.89491	-1.02379	1.41e-14		AC007567.1	-0.183244	1.48496	0.00246175
ACVR1B	4.0359	-0.677644	5.94e-05		AC007679.3	-1.39213	6.60333	3.88358e-08
ACY1	4.89974	-0.904167	1.08e-06		AC007743.1	3.42076	0.987617	3.39426e-06
ADA	3.89521	-1.35644	2.66e-13		AC007750.5	-0.654248	7.58898	5.99739e-12
ADAM10	5.93566	-1.14618	6.84e-16		AC007773.2	2.01354	1.70363	3.33379e-09
ADAM11	4.23802	-0.652761	0.000135914		AC007879.5	0.165935	4.39684	5.08048e-18
ADAM15	8.26811	-1.26966	5.49e-13		AC007879.6	-2.36363	5.02238	0.0125569
ADAM19	3.0048	-1.60538	2.54e-15		AC007906.1	-2.17617	5.26303	0.0119786
ADAM22	3.42188	-0.784561	6.31e-05		AC007950.2	-0.0349294	2.03008	0.000125845
ADAM23	3.84834	-1.32973	1.6e-17		AC008060.7	-2.35912	5.1237	0.0185449
ADAM9	6.82801	-1.50483	4.07e-23		AC008079.10	4.12327	1.03035	1.68359e-08
ADAMTS14	0.466668	-0.932929	0.0368946		AC008132.15	0.0739444	2.24491	1.46397e-05
ADAMTS16	3.08939	-0.780521	7.46e-06		AC008592.5	0.829828	3.79571	6.98024e-24
ADAMTS6	-1.10306	-1.96887	0.00974877		AC008592.8	-0.845847	1.98252	0.0125318
ADAMTS7	3.63779	-0.961785	4.79e-05		AC008686.1	-0.836777	1.6933	0.0167472
ADAMTSL5	3.95113	-0.643437	0.000436853		AC008746.12	0.461602	0.89815	0.027984
ADAP2	3.82081	-0.776168	7.38e-07		AC008753.6	-0.138073	1.98441	0.000625752
ADAR	8.71645	-0.402696	0.0133352		AC008937.3	0.173569	2.1825	5.62225e-05
ADARB1	7.1415	-1.18727	2.23e-22		AC008982.2	2.27474	1.22822	6.84504e-05
ADCK1	3.48917	-1.40374	1.9e-12		AC008985.1	1.02186	0.735922	0.0385965
ADCK2	5.43704	-1.30896	1.03e-17		AC009009.1	-0.279958	1.32756	0.015056
ADCK3	4.83178	-0.555331	0.000113669		AC009014.3	0.204781	1.07978	0.0210465
ADCK4	4.42105	-0.866229	5.09e-07		AC009060.2	2.68483	0.664518	0.017985
ADCY3	6.71036	-1.15732	3.57e-13		AC009065.1	-2.29851	3.17866	0.0130894
ADCY6	5.78525	-0.775569	7.98e-07		AC009120.10	-0.182637	1.70306	0.014656
ADCY7	4.94042	-0.709694	4.91e-07		AC009120.4	-0.37611	1.64589	0.0135085
ADCY9	6.4828	-1.52354	4.44e-20		AC009133.17	2.86208	2.21441	6.25453e-23
ADD1	6.10817	-1.30475	7.52e-25		AC009264.1	1.53827	0.720883	0.0200831
ADD2	4.93687	-1.34298	1.42e-14		AC009297.1	-1.09628	3.40265	3.69443e-05
ADD3	4.26845	-1.77431	4.73e-17		AC009299.1	-1.45812	2.90183	0.00099963
ADGRA3	4.79593	-1.13796	6.05e-16		AC009299.2	0.78518	1.17384	0.00224408
ADGRB2	3.84924	-1.41354	5.24e-09		AC009403.2	2.84575	0.98332	2.67074e-07
ADGRE5	7.26399	-0.863079	1.09e-09		AC009404.2	3.34117	0.755703	0.000933444
ADGRG2	4.0845	-1.54441	5.54e-24		AC009502.4	1.66771	0.711744	0.0115681
ADGRG6	5.81235	-0.869666	7.57e-07		AC009506.1	1.9059	2.56217	4.77206e-13
ADGRL1	5.25972	-0.790304	0.000363337		AC009518.4	-0.9299	4.57165	1.68324e-07
ADGRL2	3.71397	-1.60947	4.01e-16		AC009695.1	0.263903	1.63106	7.52904e-05
ADH5	5.21061	-1.12616	2.23e-11		AC009892.10	-2.36025	5.07843	0.00517924
ADI1	5.67535	-1.13793	3.09e-18		AC009950.2	2.97868	0.703535	0.000207095
ADIPOR1	5.94104	-1.21586	4.6e-16		AC009961.3	2.14847	1.99378	4.12548e-13
ADIPOR2	5.87535	-1.11671	1.32e-17		AC010084.1	-2.1108	5.49599	0.000116871
ADK	3.25255	-0.994789	2.62e-08		AC010127.3	0.9601	0.886226	0.0298483
ADNP	6.77139	-0.520404	5e-05		AC010139.1	-1.62652	2.98695	0.00393964
ADORA1	0.998577	-1.43727	0.00108922		AC010149.4	-2.37105	4.832	0.0285102
ADORA2B	3.74283	-0.455889	0.00810496		AC010287.1	1.15232	0.883382	0.0149967
ADPGK	6.16643	-0.911003	1.26e-12		AC010364.1	-0.999648	3.0275	0.0103923
ADPRH	1.71591	-1.41451	4.56e-06		AC010642.1	3.33951	0.901589	9.86334e-05
ADRA1B	0.832049	-1.25539	0.00173437		AC010761.14	0.149249	2.78223	2.24638e-05
ADRA2C	4.10321	-0.512784	0.0106809		AC010761.8	4.73517	0.716342	1.28794e-06
ADSL	6.17253	-1.37904	1.65e-27		AC010907.2	-0.991174	2.07403	0.00113845
AES	6.0025	-1.13555	1.29e-10		AC010969.1	-1.70934	4.27508	0.000205045
AF011889.5	2.23439	-1.10532	0.00135883		AC010999.1	-1.79525	4.19693	0.00480416
AFAP1	8.05164	-0.359639	0.0172793		AC011247.3	0.883138	2.04998	1.49719e-08
AFAP1L1	4.22802	-1.16193	1.38e-15		AC011294.3	2.1401	0.879239	0.0472747
AFF1	6.0648	-1.29133	8.55e-28		AC011499.1	0.195582	1.08773	0.014499
AFG3L2	7.13074	-1.50307	1.46e-32		AC011524.2	-2.50773	4.73314	0.0285145
AFTPH	4.97718	-0.498592	0.00854126		AC011648.1	-1.15931	2.96825	1.7634e-05
AGA	2.66082	-1.00477	1.46e-05		AC011753.5	-0.0546553	1.45802	0.0010464
AGAP1	5.57618	-1.34857	3.15e-22		AC011893.3	-0.417439	2.00541	6.55013e-05
AGAP3	6.50734	-0.472048	0.00459233		AC012065.4	-0.362856	7.84891	2.43491e-10
AGBL5	5.27509	-0.582955	0.000177303		AC012307.2	-0.394882	1.81888	0.000748092
AGFG1	5.39533	-0.485941	0.00660952		AC012314.20	-1.38768	2.35775	0.0115503
AGGF1	3.9632	-0.512771	0.00390011		AC012358.8	2.57632	1.0629	3.1966e-05
AGK	5.47213	-0.908725	1.07e-13		AC012360.4	-0.265904	1.80797	0.00284764
AGL	5.81221	-0.676138	0.000152767		AC012363.1	0.3444	1.23254	0.0086487
AGMAT	4.23419	-1.0526	7.51e-11		AC012370.3	-0.646793	2.03726	0.00251364
AGO1	6.41193	-0.637122	6.49e-07		AC012506.4	-1.94692	3.89038	0.00462335
AGO4	2.62947	-0.843606	0.000424749		AC012594.1	1.51566	0.658917	0.0452803
AGPAT2	5.11379	-0.880371	5.88e-07		AC012640.1	-1.84505	2.65589	0.0128106
AGPAT3	5.83939	-1.26581	3.99e-17		AC013472.3	0.392307	0.994087	0.0164366
AGPAT5	4.55508	-0.815268	3.44e-06		AC013722.1	0.388398	1.46342	0.00117798
AGPS	5.70588	-1.35378	7.22e-18		AC015691.13	-0.562467	2.42639	6.51477e-06
AGR2	0.915118	-0.986699	0.0177275		AC015849.12	-0.882307	5.43048	1.18115e-08
AGTPBP1	3.9955	-1.09524	6.4e-10		AC015849.16	2.06736	1.5504	6.97132e-12
AGTRAP	4.66154	-1.64788	9.6e-22		AC015849.2	-0.481555	7.75113	3.82374e-15
AHCTF1	7.07784	-0.453216	0.00389072		AC015969.3	0.865022	0.945766	0.0172456
AHCY	7.93293	-1.02499	2.58e-12		AC015971.2	2.07354	1.33453	1.84716e-07
AHCYL1	6.20102	-0.620237	1.59e-06		AC016682.1	-1.7508	3.36453	0.0114946
AHCYL2	4.55933	-0.616338	8.06e-06		AC016700.2	-2.16507	5.46901	0.0043387
AHNAK2	7.27917	-0.831749	4.76e-05		AC016700.5	-0.716706	1.55397	0.0367806
AHSA1	6.51202	-0.988476	1.25e-14		AC016722.3	0.145328	1.13046	0.0289383
AIF1L	4.95659	-1.14776	1.58e-14		AC016735.2	-0.390882	1.9491	0.00125517
AIFM1	5.31033	-1.21172	2.65e-17		AC016738.4	-0.40479	2.26874	0.00213289
AIM1L	3.08042	-1.4778	5.53e-11		AC016757.3	-1.45683	6.55681	5.44358e-07
AIMP1	4.737	-0.573355	0.000156982		AC016821.1	-0.343809	1.96183	0.00229555
AIMP2	5.16499	-1.04457	1.85e-15		AC016831.7	4.68833	1.66119	8.8487e-18
AIP	4.84986	-0.961524	1.52e-06		AC016907.3	2.22748	0.940279	5.15941e-05
AJUBA	6.34117	-1.3192	5.9e-20		AC016999.2	1.04855	1.66589	2.83854e-06
AK1	4.86378	-0.863449	5.79e-09		AC017002.1	2.45832	1.58689	9.86666e-13
AK2	7.1308	-0.731563	4.37e-09		AC017002.2	3.57326	1.62662	3.00303e-19
AK4	6.27664	-0.965797	6.17e-17		AC017081.1	0.939674	1.60303	3.48834e-05
AKAP1	6.31166	-0.947123	4.36e-13		AC017104.2	1.49919	1.75949	1.16165e-10
AKAP11	4.32779	-0.537541	0.00322672		AC017104.3	1.26213	0.762124	0.0316886
AKAP12	9.05571	-0.573521	9.97e-05		AC018688.1	8.77126	1.39003	7.25607e-06
AKAP13	8.90486	-0.67265	1.25e-06		AC018804.3	-0.684157	1.93248	0.000625737
AKAP2	3.82746	-0.338429	0.0433322		AC018890.6	-0.913788	1.619	0.0418731
AKAP9	6.59443	-0.860158	3.5e-06		AC020636.1	-2.58853	4.44596	0.0254777
AKIP1	3.43042	-0.960588	1.93e-08		AC020743.2	-0.465198	1.13691	0.031976
AKR1A1	5.0051	-0.693544	5.6e-07		AC020931.1	0.788259	1.07713	0.0117439
AKR1C3	2.90341	-1.30633	2.05e-11		AC020956.3	0.62855	2.00752	2.72062e-07
AKR7A2	4.71923	-1.2086	9.79e-10		AC021037.1	-2.10669	5.55242	0.00682628
AKT1	6.7594	-0.689356	3.19e-06		AC021134.1	0.201925	1.16605	0.0302338
AKT2	6.29467	-0.88304	4.08e-09		AC021218.2	-1.34971	4.02088	0.000796761
AKTIP	3.55298	-1.13385	2.82e-08		AC021231.1	-0.969874	2.26199	0.00386185
AL021546.6	-1.41088	-6.31083	0.0103828		AC022007.5	0.965725	1.37719	0.000112457
AL589743.1	4.93603	-0.444691	0.0153481		AC022120.1	-2.51293	4.58657	0.0126695
AL713999.1	-2.18366	-4.99193	0.00783171		AC022154.7	1.59157	0.882136	0.00713564
AL732479.1	-1.81889	-3.4439	0.0275895		AC022182.3	-0.549874	1.35532	0.0437137
ALDH16A1	5.15033	-0.480293	0.0211832		AC022201.4	0.0559396	0.983054	0.0488519
ALDH18A1	6.95121	-1.47171	1.55e-34		AC022395.1	-1.99559	3.81559	0.000985014
ALDH1A3	5.30175	-1.08834	4.52e-17		AC022819.3	0.633815	0.890523	0.0343532
ALDH1B1	5.72239	-0.812777	1.62e-09		AC023115.2	1.26652	2.66786	9.26669e-13
ALDH1L2	4.0199	-1.1266	1.42e-11		AC023137.2	0.748798	3.63122	5.92966e-14
ALDH2	4.96212	-0.551113	4.32e-05		AC023157.1	-0.360761	1.24853	0.0425812
ALDH3A1	0.570982	-1.28031	0.00912366		AC024568.1	-2.58632	4.50834	0.0185012
ALDH3A2	5.11753	-1.51103	3.99e-27		AC024592.9	0.244625	3.59443	1.16205e-09
ALDH3B1	4.10169	-1.4349	2.39e-13		AC025166.1	-2.1134	3.56742	0.00311687
ALDH4A1	3.90952	-0.870781	9.86e-07		AC025171.1	3.03697	1.44911	8.30772e-17
ALDH5A1	3.30253	-1.75104	6.8e-23		AC025263.3	-2.7616	3.85435	0.0456275
ALDH6A1	2.87195	-0.682745	0.00202648		AC025280.1	0.561774	1.80793	1.49399e-07
ALDH7A1	4.70433	-0.315115	0.0402238		AC025335.1	4.06639	1.82371	2.97444e-21
ALDH9A1	5.39955	-1.11097	9.03e-16		AC025442.3	-0.293218	3.08895	1.28861e-08
ALDOA	9.68715	-1.14433	1.21e-09		AC025674.1	1.06747	0.778561	0.0173967
ALDOC	4.14009	-0.784268	9.76e-07		AC026318.1	0.0392075	1.27763	0.0180415
ALG1	5.73853	-1.48002	1.44e-22		AC026366.1	1.00909	1.58684	0.00320112
ALG12	4.28754	-0.877809	6.18e-07		AC026367.1	-0.294276	1.98827	0.000633497
ALG3	5.14839	-0.940605	6.78e-09		AC026992.1	1.2472	0.703171	0.0405834
ALG5	2.81471	-0.545645	0.00493306		AC027601.1	2.0245	0.601657	0.0212955
ALG6	3.10639	-0.749358	0.00885811		AC034187.2	0.417808	1.12528	0.00345495
ALG8	6.23116	-0.892803	2.5e-09		AC046176.1	-2.3729	4.7928	0.0204039
ALG9	5.55921	-0.947408	8.54e-15		AC055764.1	-1.42886	2.00998	0.0251846
ALKBH1	3.866	-0.423102	0.0239373		AC058791.1	6.59574	1.8142	2.58218e-27
ALKBH3	2.53933	-0.916485	1.1e-06		AC060835.1	-2.67313	4.16081	0.035201
ALKBH4	4.71684	-0.69434	4.5e-05		AC062017.1	0.464119	1.58494	4.54788e-05
ALKBH5	6.45511	-0.538267	0.00124289		AC062029.1	2.06747	1.53509	8.32712e-12
ALKBH7	3.31863	-1.59791	9.18e-09		AC064834.1	-2.05676	2.17423	0.0365239
ALKBH8	3.42898	-0.863357	1.64e-06		AC064834.2	-1.50438	3.19633	0.000586586
ALMS1	6.54393	-0.265663	0.0405983		AC064834.3	-1.13747	1.79763	0.0202253
ALPP	9.75431	-2.01741	1.23e-22		AC064853.2	-1.90019	5.80243	0.000174022
ALPPL2	1.92496	-1.54078	1.16e-05		AC067945.2	-1.21346	3.65346	0.00116569
ALS2	4.73574	-0.546063	0.000267336		AC067945.4	-1.61615	4.46875	6.20707e-05
ALS2CL	6.40389	-0.514814	0.000203512		AC068014.2	-2.59154	4.35079	0.0486728
ALX4	3.05426	-1.31661	1.05e-09		AC068282.3	0.8396	0.747573	0.0477175
ALYREF	6.48112	-0.69052	5.79e-06		AC068499.10	-1.41415	2.70846	0.0227993
AMBRA1	5.818	-0.827057	1.78e-08		AC068533.7	0.333725	2.02258	4.8085e-05
AMDHD2	5.17535	-0.565419	0.00015244		AC068724.1	-1.61915	2.23249	0.0376415
AMER1	5.44523	-0.355674	0.0315438		AC068831.6	1.89175	0.748834	0.00351835
AMFR	5.79281	-1.29382	5.21e-24		AC069513.4	0.551085	1.43393	0.000121063
AMIGO1	3.75335	-1.18109	1.14e-11		AC073043.1	1.28127	0.902338	0.0137365
AMMECR1	4.00717	-0.397218	0.0380523		AC073046.25	1.90495	1.43288	0.000223755
AMOTL1	6.17005	-1.05389	1.72e-17		AC073072.5	1.88471	3.65566	2.72841e-32
AMPD2	6.60729	-0.802509	1.35e-06		AC073130.1	2.3873	1.035	0.000442376
AMZ2	3.88942	-0.635212	0.000140089		AC073133.1	-1.39196	2.61907	0.000872397
ANAPC1	7.72087	-1.25438	1.61e-22		AC073284.4	-2.29851	3.18357	0.0243335
ANAPC11	4.23992	-1.14735	9.27e-12		AC073370.1	-2.58632	4.52161	0.0268471
ANAPC13	3.69098	-0.401509	0.0483281		AC073842.19	-1.42477	2.01772	0.0454297
ANAPC15	4.53452	-0.576228	1.59e-05		AC073934.6	-0.319402	1.30073	0.0085819
ANAPC16	4.13905	-0.896525	1.04e-08		AC074117.10	4.40651	1.05521	1.89359e-14
ANAPC4	3.90147	-0.81094	2.18e-05		AC074212.5	1.82254	1.42453	2.17681e-07
ANAPC5	6.76768	-1.29837	6.41e-25		AC074212.6	1.68449	2.0723	1.75921e-11
ANAPC7	6.56086	-1.00428	8.95e-16		AC074286.1	2.62359	0.474736	0.0237098
ANGEL1	4.88189	-0.335237	0.0438207		AC074366.3	1.36722	0.851858	0.00325006
ANK1	1.23966	-1.87233	9.38e-09		AC074391.1	-0.706478	3.36918	7.11871e-07
ANK2	3.00764	-1.65369	7.24e-16		AC078882.1	-2.44131	4.67031	0.049716
ANKEF1	3.02918	-0.757616	0.000114689		AC078883.4	-0.23277	3.17582	2.9448e-08
ANKFY1	5.96965	-0.509253	0.000310255		AC079127.1	-2.11146	2.7155	0.0305311
ANKH	5.5297	-1.08325	1.64e-18		AC079145.4	-1.46362	2.17231	0.0197158
ANKHD1	6.84866	-0.522216	1.36e-05		AC079305.10	2.5582	2.19882	4.66615e-27
ANKIB1	5.7513	-0.834831	1.24e-09		AC079354.3	0.575461	1.77752	6.8259e-05
ANKMY2	3.92841	-1.00728	1.71e-06		AC079355.1	-1.58424	2.28382	0.0165649
ANKRD13A	6.14071	-0.808315	5.12e-11		AC079610.2	3.02336	0.788083	0.00146839
ANKRD17	7.1386	-0.74353	2.73e-09		AC079630.4	-1.04388	1.8387	0.0144096
ANKRD2	-0.296209	-1.52509	0.0140059		AC079779.4	2.58199	0.922058	0.0153197
ANKRD23	2.45305	-0.652879	0.0128442		AC079807.2	0.930506	2.52332	3.49791e-09
ANKRD27	5.52369	-0.459368	0.000600447		AC079920.1	-1.94839	3.84073	0.00378068
ANKRD28	6.81396	-0.427674	0.00744961		AC083843.2	-0.827539	2.23895	0.00584888
ANKRD39	3.6387	-0.877001	7.78e-07		AC083884.8	2.77033	0.643086	0.0130582
ANKRD40	4.91068	-0.496409	0.000294953		AC083949.1	0.734183	1.6286	0.000128489
ANKRD52	6.31527	-0.454214	0.0331355		AC084082.3	2.80512	1.16355	1.61552e-07
ANKRD9	4.59622	-0.510388	0.0074285		AC084809.2	-1.5427	3.13691	0.00202025
ANKS1A	4.94092	-0.714172	2.28e-05		AC087348.1	-1.37725	3.52709	0.00441963
ANKS6	5.3128	-0.966083	3.62e-11		AC090181.1	-1.07853	2.06734	0.0192096
ANKZF1	5.00627	-0.946206	1.68e-10		AC090338.1	-2.5088	4.67352	0.00911304
ANLN	7.74489	-0.785818	1.2e-06		AC090616.2	0.321287	2.66531	6.23863e-07
ANO10	3.80118	-1.65986	1.6e-26		AC091038.1	-2.2948	3.26668	0.044576
ANO2	4.11314	-1.19289	3.28e-15		AC091814.3	2.26117	1.30725	3.80852e-06
ANO4	4.25237	-1.46501	3.14e-18		AC091878.1	2.40477	0.599249	0.00819297
ANO5	-0.641975	-2.90576	3.08e-05		AC092038.2	-2.43014	4.98309	0.0194411
ANO6	6.26361	-0.79937	4.91e-11		AC092066.1	3.27108	0.843218	5.6635e-05
ANP32A	5.90677	-0.973544	7.02e-14		AC092159.2	1.96224	1.15694	3.4694e-06
ANP32E	5.69937	-1.07993	1.2e-13		AC092192.1	-0.165171	1.49009	0.00705127
ANTXR1	6.10162	-1.32324	2.01e-22		AC092198.1	1.90414	0.83181	0.000351533
ANXA1	5.76814	-0.63852	0.000120564		AC092415.1	-0.466385	1.58885	0.00579739
ANXA11	6.77411	-0.986269	4.6e-12		AC092614.2	-0.482264	1.59424	0.0303667
ANXA3	5.62517	-0.614776	0.000188883		AC092669.3	4.93131	1.17549	4.98897e-13
ANXA4	3.8557	-0.537109	0.00108445		AC092910.1	-2.30109	5.06034	0.00421997
ANXA5	7.25068	-0.443363	0.00107263		AC093323.3	5.60526	1.74526	7.37047e-35
ANXA6	7.21879	-1.77006	4.46e-37		AC093388.3	0.438157	2.12169	6.29036e-06
ANXA7	5.64484	-1.20714	3.55e-20		AC093495.4	2.72078	0.514728	0.0309704
ANXA8	6.16524	-0.52048	5.23e-05		AC093620.5	1.78265	0.853308	0.018252
ANXA8L1	5.07892	-0.423817	0.00334183		AC093642.3	3.46306	0.582938	0.00808119
ANXA9	1.01135	-1.51139	3.39e-05		AC093702.1	-1.24604	2.12566	0.043787
AP001429.1	-0.876668	-1.6671	0.0366322		AC093802.1	-0.738599	2.05958	0.00673549
AP003041.1	-2.13085	-5.01434	0.0333485		AC093818.1	0.378134	1.11127	0.00484227
AP1B1	6.78573	-0.891489	7.57e-07		AC093844.1	-2.35951	5.11826	0.016448
AP1G1	6.54875	-0.890243	2.1e-12		AC093928.1	-0.0747639	1.61971	0.012302
AP1M2	4.64439	-1.06527	2.26e-09		AC096574.4	0.164759	1.91828	2.2307e-06
AP1S1	5.40242	-1.45	1.18e-22		AC096649.2	-0.543423	2.76193	1.80643e-06
AP2A1	5.70859	-0.938549	1.55e-06		AC096922.2	-1.10222	3.05068	0.000209704
AP2A2	4.94649	-0.662813	7.65e-05		AC096967.1	0.45552	1.62558	0.00109881
AP2B1	7.62389	-1.47234	1.18e-22		AC097381.1	3.64346	2.23968	8.31413e-34
AP2M1	7.3367	-1.61521	1.2e-26		AC097382.5	0.368816	1.64411	0.000345298
AP2S1	5.49289	-1.26269	2.73e-14		AC097721.2	1.11298	1.2143	6.07287e-05
AP3B1	4.66918	-1.53937	2.63e-27		AC098617.1	-1.1871	4.2466	8.68883e-07
AP3D1	7.10825	-1.00555	1.63e-10		AC098820.3	1.07196	0.973386	0.0170922
AP3M1	3.5821	-0.762163	1.62e-05		AC098823.3	-0.112449	1.2147	0.0344892
AP3M2	3.68613	-0.461491	0.0128019		AC098870.1	-2.51705	4.44114	0.0489339
AP3S1	3.61426	-0.658419	0.000311869		AC099342.1	-2.58893	4.43437	0.013657
AP3S2	4.90439	-0.308554	0.0437321		AC099552.3	-1.85077	2.12692	0.0379355
AP4B1	5.10403	-0.939145	6.22e-12		AC099668.5	-1.2263	1.86998	0.0244402
AP4E1	4.02906	-0.709518	1.37e-05		AC099684.1	1.23772	0.960157	0.0083402
AP5M1	4.46624	-0.53969	0.00611364		AC099850.1	2.39517	2.02587	2.62093e-13
APBB1	4.38657	-1.30969	1.98e-12		AC102948.2	-1.42511	6.57144	1.27772e-07
APBB2	4.69795	-0.5784	1.17e-05		AC104024.1	-0.0379573	1.15393	0.0194848
APC	6.19386	-1.09536	3.06e-16		AC104076.3	-2.29885	5.09601	0.00630303
APEH	6.4392	-1.25552	5.61e-14		AC104306.2	-1.53759	2.0143	0.0495149
APEX1	5.74558	-0.832739	3.87e-08		AC104534.2	-0.0845975	1.53702	0.00208506
APH1A	6.63238	-1.40648	6.17e-20		AC104654.1	-0.360327	1.67834	0.000747494
API5	4.82135	-0.844147	9.77e-06		AC104777.1	-1.10658	2.09106	0.00935544
APIP	1.9406	-0.794571	0.00183664		AC105179.1	-2.5912	4.37378	0.0475111
APITD1	2.36195	-0.705497	0.0141155		AC105339.2	-2.5878	4.45938	0.0145978
APLP1	3.41803	-0.850414	0.00037867		AC105399.1	-1.58495	1.95097	0.0144096
APLP2	8.18536	-1.58524	7.43e-33		AC106753.1	-2.22962	5.3016	0.013576
APMAP	5.37483	-1.54534	1.41e-27		AC108004.1	-0.686756	1.35381	0.0305905
APOA1BP	6.64311	-1.42413	9.41e-20		AC108004.3	-0.25334	1.53014	0.0364057
APOBEC3C	2.93202	-1.04153	1.18e-07		AC108025.2	-2.36138	5.02973	0.00141657
APOC1	2.6174	-0.857903	0.000201729		AC108056.1	-1.51371	1.76014	0.0494709
APOE	3.24806	-0.458913	0.0490174		AC108676.1	1.46077	0.890058	0.0150451
APOO	3.1912	-0.811606	1.66e-05		AC109335.1	-1.94864	3.01419	0.0133189
APOOL	4.10678	-1.00714	5.34e-09		AC109486.1	1.60645	0.982001	0.00461131
APOPT1	3.73407	-0.45104	0.00344508		AC109642.1	0.699069	0.939833	0.0402238
APP	7.79024	-1.50119	2.77e-26		AC111194.1	-0.417337	1.50613	0.00953832
APPL1	4.83902	-1.13219	6.26e-09		AC112693.1	-2.59041	4.39044	0.0318038
APRT	6.47085	-1.10391	6.75e-12		AC113189.5	2.31294	2.16737	1.64059e-12
APTX	4.53774	-0.758869	1.35e-08		AC114271.2	2.20245	0.714755	0.00830299
AQP3	6.88112	-0.499037	0.000128623		AC114550.1	-0.838791	1.88156	0.00460894
AQR	6.04938	-1.00605	5.25e-14		AC114808.3	-1.0975	3.08867	7.04941e-05
ARAF	5.51324	-0.590151	0.000374246		AC116366.5	0.987158	1.03217	0.00592025
ARAP1	6.3337	-1.02843	5.9e-09		AC116366.6	3.39879	1.87833	2.26143e-16
ARAP1-AS1	-0.601122	-3.14967	0.0151182		AC116614.1	1.33575	0.830605	0.0140516
ARAP3	4.08843	-0.427726	0.0373754		AC129778.2	-0.642507	1.49874	0.0284514
ARCN1	7.03214	-1.3425	1.74e-27		AC131056.3	1.46617	1.25051	0.00012633
AREL1	5.71275	-0.848729	5.8e-11		AC132192.1	-0.868279	1.60892	0.0309259
ARF1	7.18187	-0.697913	1.18e-05		AC133644.2	3.53829	2.04364	3.88101e-35
ARF3	6.38767	-1.15955	7.39e-14		AC137695.1	-2.1733	2.55423	0.0358072
ARF4	6.29649	-0.345066	0.00684223		AC137932.4	3.10538	0.536197	0.0342387
ARF5	6.11016	-1.47601	2.31e-23		AC137932.6	1.77818	3.02983	2.36548e-23
ARFGAP1	7.13904	-0.507932	0.000308933		AC137934.1	2.14849	0.747566	0.0102927
ARFGAP2	5.92793	-0.416282	0.0055059		AC138304.1	-0.129823	1.79474	0.000105839
ARFGEF1	5.5874	-1.09148	1.6e-15		AC138430.4	0.552545	1.05044	0.00897149
ARFGEF2	6.66543	-0.998328	1.27e-13		AC138965.1	-1.54241	3.11712	0.0158219
ARFGEF3	5.805	-1.18025	3.73e-22		AC138969.4	7.01577	0.524718	0.00128206
ARFIP1	3.47573	-0.559359	0.00259728		AC140912.1	0.303658	2.74022	1.06659e-08
ARFIP2	6.4794	-0.644831	9.61e-06		AC142293.3	-2.05171	3.7052	0.00990604
ARHGAP1	4.46222	-0.575581	0.00526281		AC142472.6	1.65346	1.27449	3.78469e-08
ARHGAP10	4.57527	-0.344833	0.0231492		AC144449.1	0.78499	2.03283	1.03397e-06
ARHGAP11A	5.63037	-1.15431	8.98e-12		AC144652.1	1.79268	0.908487	0.00198912
ARHGAP12	3.27811	-0.665305	0.00605174		AC145110.1	0.511947	2.2321	2.37934e-05
ARHGAP18	3.23352	-1.70084	6.56e-19		AC145123.2	-2.05035	5.64882	0.000677935
ARHGAP19	4.22776	-1.80445	2.69e-27		AC145343.2	0.778604	2.20514	4.75003e-11
ARHGAP21	6.57374	-0.757814	4.69e-10		AC145676.2	0.371155	0.997982	0.0140334
ARHGAP22	3.82566	-0.513208	0.0088142		AC156455.1	0.249335	1.71003	0.000620226
ARHGAP23	6.71979	-0.508705	0.0282897		AC159540.1	3.19942	0.728632	0.000920062
ARHGAP29	4.71014	-0.392192	0.0386807		AC231645.1	-2.23709	3.27017	0.0343312
ARHGAP32	4.47338	-0.776411	1.99e-06		AC234031.1	-1.66167	2.51493	0.0224254
ARHGAP35	6.22729	-1.3427	6.37e-21		AC234582.1	-1.08954	3.82372	0.000265372
ARHGAP42	3.13798	-0.494187	0.0212515		AC234582.2	-1.49972	4.57963	0.000468605
ARHGAP44	3.96646	-0.887402	1.71e-07		AC239800.1	5.7016	4.97012	6.69762e-124
ARHGAP5	4.84676	-0.564862	0.00908434		AC239868.2	-0.958946	7.0172	5.84426e-05
ARHGDIB	0.367618	-1.4502	0.0227813		AC239868.3	-0.958946	7.0172	5.84426e-05
ARHGDIG	1.33051	-0.722576	0.037207		AC241377.2	-1.3194	2.71628	0.0057282
ARHGEF1	5.84868	-0.782422	5.3e-06		AC241585.2	3.54462	1.84998	3.22766e-19
ARHGEF10	5.10794	-0.70234	2.84e-06		AC243756.1	-2.22962	5.30227	0.0233377
ARHGEF10L	3.7023	-0.761899	7.9e-05		AC245100.1	3.32084	1.62564	3.90362e-15
ARHGEF11	6.49135	-0.667537	9.03e-06		AC245407.1	5.53024	4.95728	1.22208e-158
ARHGEF12	7.03781	-1.18016	3.85e-22		AC253578.1	5.70103	4.97651	2.41348e-124
ARHGEF16	4.89328	-0.896302	3.75e-07		ACAN	-0.0427702	2.84526	1.18223e-07
ARHGEF25	2.49755	-0.739926	0.00117033		ACAP1	3.36599	0.634832	0.0019492
ARHGEF28	3.21657	-0.940133	1.13e-05		ACER1	-0.916223	2.15866	0.00125946
ARHGEF3	3.12804	-0.501727	0.00411645		ACER2	1.61057	0.719421	0.0153815
ARHGEF37	2.0856	-1.6635	6.27e-11		ACHE	1.38071	1.88986	1.59616e-06
ARHGEF39	4.39823	-0.7497	1.33e-06		ACKR2	0.462714	1.31007	0.00129395
ARHGEF4	6.14361	-0.845392	1.66e-08		ACO1	7.06434	1.82076	1.55889e-52
ARHGEF7	5.19061	-0.403979	0.00514725		ACOT4	-0.561098	1.65668	0.00188083
ARHGEF9	1.87397	-1.01378	0.000247256		ACOX2	-2.67387	4.13816	0.0336963
ARID1B	5.56426	-0.637807	2.35e-06		ACPT	3.49681	2.40546	1.49036e-36
ARID2	5.73844	-0.405877	0.00587619		ACRC	3.56699	2.68485	4.52184e-51
ARID5B	5.86881	-0.835873	5.53e-13		ACRV1	1.58722	0.677265	0.0359134
ARIH1	5.85568	-0.369686	0.0184312		ACSBG1	1.98846	1.55424	5.12416e-08
ARIH2	6.78415	-0.859222	8.82e-12		ACSM2B	1.2587	0.892568	0.0227547
ARL1	4.22482	-0.862691	5.27e-05		ACSM6	0.337141	1.15673	0.0403091
ARL2	4.72489	-1.04109	1.44e-09		ACSS3	-1.23351	1.63757	0.0288878
ARL2BP	3.91295	-1.55376	7.77e-21		ACTA1	-0.727882	3.30983	5.10877e-05
ARL3	2.61892	-1.28953	5.11e-08		ACTA2-AS1	1.94191	0.956322	2.19897e-05
ARL5A	4.70478	-0.347769	0.0479952		ACTL7A	-1.59262	2.54369	0.0181691
ARL6IP1	6.5289	-0.618173	0.00231826		ACTL7B	-1.46033	3.30346	0.000479231
ARL6IP4	5.88288	-0.479758	0.00508771		ACTN1-AS1	-0.113919	3.29424	1.70548e-09
ARL6IP5	4.67352	-1.41737	2.34e-18		ACTRT3	1.87479	0.66642	0.0218281
ARL8B	3.92348	-0.526622	0.0180853		ACVR2B-AS1	1.49337	1.22254	2.37042e-05
ARMC1	3.57375	-1.02101	5.45e-07		ACYP2	3.11432	1.44164	5.22127e-11
ARMC10	4.28239	-0.721534	1.72e-05		AD000684.2	1.1705	1.84399	1.03991e-08
ARMC4	1.29901	-0.959679	0.00104082		AD000864.6	0.421556	1.93485	0.000133355
ARMC6	6.432	-0.732882	8.77e-06		ADAD2	-2.43681	4.8017	0.00748848
ARMC8	4.70045	-0.361644	0.0229165		ADAM20	-0.200568	1.36943	0.0390856
ARMC9	3.88515	-0.949544	3.52e-09		ADAM32	4.71086	0.923655	5.25623e-07
ARMCX3	4.33337	-0.60997	5.13e-05		ADAM8	2.84731	1.34242	5.75171e-10
ARMCX6	3.58812	-0.47365	0.00508381		ADAMTS1	-1.05197	1.63481	0.0281685
ARMT1	3.84919	-1.48222	1.45e-15		ADAMTS12	-2.36059	5.08017	0.0154843
ARNT	5.11706	-1.14209	3.28e-17		ADAMTS13	2.29075	1.03996	3.70603e-05
ARPC1A	5.77173	-1.42998	1.58e-17		ADAMTS4	2.38536	1.33471	2.94009e-08
ARPC1B	6.87757	-1.02923	3.8e-12		ADAMTS9-AS2	-0.751501	1.35608	0.0311109
ARPC2	6.36067	-0.787697	1.66e-09		ADAMTSL3	3.2148	1.10294	2.81298e-09
ARPC3	5.22966	-1.02734	1.03e-10		ADAMTSL4	5.58541	2.71065	3.85986e-53
ARPC4	6.14916	-1.18525	3.24e-15		ADAMTSL4-AS1	4.93163	3.95735	5.04673e-127
ARPIN	4.33651	-0.619443	6.79e-05		ADAP1	5.12282	2.15739	1.38349e-42
ARPP19	5.51347	-0.520847	0.00948331		ADAT3	3.6009	0.692744	0.00827713
ARRB1	4.12988	-0.634761	0.000532192		ADCY10	0.692744	2.22334	2.38852e-08
ARRB2	3.00804	-0.552609	0.0361509		ADCY2	1.80136	0.701424	0.0109307
ARSB	3.28303	-0.876927	2.64e-06		ADCY4	-0.327538	1.83607	0.00169982
ARSE	2.56725	-1.64521	1.33e-11		ADCY5	0.361402	1.03365	0.03881
ARV1	2.69496	-0.919054	0.000392465		ADGB	2.59906	0.65718	0.00465104
ARVCF	3.71852	-0.8834	0.000277254		ADGRE2	5.23943	0.81454	1.05956e-10
ASAH1	4.46696	-1.79632	1.68e-28		ADGRF3	2.49853	2.2156	2.546e-15
ASAH2	2.01036	-0.693347	0.0265069		ADGRG3	-2.50546	4.79471	0.0303008
ASAH2B	3.08902	-0.543346	0.0471541		ADGRG5	-1.01228	2.45859	0.0010333
ASAP1	5.01221	-0.415338	0.00973596		ADGRV1	1.08554	1.83416	1.59995e-08
ASAP3	4.20527	-0.938275	8.57e-09		ADHFE1	0.609204	1.01811	0.0177598
ASB13	4.58916	-1.65358	3.83e-21		ADIPOQ	-0.481646	1.65691	0.00573381
ASB8	3.6226	-0.610629	0.000484685		ADIRF-AS1	4.2811	2.16871	6.02347e-36
ASB9	2.11926	-1.18466	6.62e-08		ADM	6.94743	3.3004	1.55861e-124
ASCC1	4.56017	-0.529564	0.000370709		ADM5	3.27738	1.31855	5.52802e-12
ASCC2	4.51963	-0.579521	0.00019459		ADNP-AS1	0.973561	1.52679	0.000122105
ASCC3	6.21	-1.06189	2.38e-08		ADORA2A	0.986226	1.65923	0.0081693
ASF1A	3.49446	-0.450201	0.0290886		ADORA2A-AS1	0.663721	0.845503	0.018236
ASH1L	7.44468	-0.604097	4.01e-07		ADPGK-AS1	1.63912	1.58056	4.88295e-07
ASIC1	3.26888	-0.808946	0.000573624		ADPRHL1	2.56466	0.681487	0.0148761
ASNA1	5.05639	-1.38331	1.26e-18		ADRA1D	-0.915131	2.56272	0.000847289
ASNSD1	4.15876	-0.791207	0.000156334		ADRA2B	3.45049	4.35291	4.47473e-72
ASPH	7.2388	-1.3755	7.92e-22		ADRB1	0.730658	0.966011	0.0104077
ASPHD2	2.68818	-0.842558	0.00113135		ADRB2	5.4228	2.71991	4.47598e-75
ASPM	7.41967	-1.60687	1.08e-16		ADTRP	0.52651	1.19501	0.00368153
ASPSCR1	4.82446	-0.496049	0.00264309		AE000658.31	0.0302784	1.65464	0.000245201
ASRGL1	4.14103	-0.927826	6.8e-08		AEBP1	0.994545	1.21423	0.000334995
ASS1	8.18473	-1.05604	1.88e-12		AEBP2	4.20189	0.424329	0.0208564
ASUN	4.39329	-0.785012	4.63e-05		AEN	7.67427	1.14231	2.34286e-16
ASXL2	5.68926	-0.381306	0.00351399		AF001548.6	-2.67239	4.18195	0.0255273
ATAD1	5.36511	-0.720516	0.000218626		AF064858.6	1.20267	3.93013	9.88894e-28
ATAD3A	7.38103	-0.91565	3.89e-07		AF111168.3	-1.90161	2.46599	0.0322081
ATE1	4.2233	-0.420208	0.015456		AF121898.3	-0.06165	1.14063	0.0278486
ATF6	5.993	-0.968414	1.88e-10		AF124730.4	-1.12973	2.25346	0.00415489
ATF6B	4.54122	-0.938318	2.72e-07		AF127577.13	1.29596	1.23518	0.00213152
ATG101	6.15492	-0.45507	0.00364227		AF131215.9	-0.418372	1.43055	0.00620626
ATG13	4.77225	-0.764188	4.92e-07		AF131216.1	-1.61604	4.447	0.000169224
ATG16L1	5.93839	-0.82799	8.87e-13		AF186192.6	-1.95143	5.69451	0.0113289
ATG2B	4.88136	-0.85276	2.86e-10		AF196970.3	0.305089	2.30371	0.000210999
ATG3	4.55054	-0.574184	0.000242349		AF213884.2	0.686967	3.86191	1.64035e-15
ATG4A	2.92444	-1.09023	7.83e-07		AFF3	0.33249	1.11623	0.0095939
ATG4B	5.31507	-0.63032	0.000140144		AFMID	3.71805	0.398127	0.0210818
ATG4C	2.26428	-2.02572	2.85e-08		AGAP2	0.572835	1.1928	0.00569703
ATG5	3.83505	-0.900476	0.000162488		AGBL3	2.54674	1.72966	6.23327e-13
ATG7	4.75632	-0.361008	0.02345		AGBL5-IT1	-1.70842	1.72926	0.049201
ATG9A	6.16726	-0.874599	5.95e-07		AGER	1.92314	1.07247	1.46426e-05
ATIC	5.13321	-0.849938	4.12e-07		AHDC1	3.73918	0.697756	0.0057635
ATL2	5.52428	-0.535414	0.00565714		AHR	5.91574	0.63759	6.52648e-06
ATL3	5.88068	-1.43731	6e-18		AIFM3	0.867826	2.30606	6.97571e-11
ATMIN	5.67537	-1.12616	8.04e-18		AIPL1	-0.935146	3.30855	1.5849e-05
ATOH8	-0.478304	-2.03398	0.000701136		AIRE	-0.320064	1.31765	0.00878675
ATOX1	4.16109	-0.869823	2.84e-09		AJ003147.11	1.74792	1.00144	0.000437265
ATP10D	4.62842	-0.816981	4.85e-09		AJ011932.1	-1.70044	2.9785	0.011689
ATP11A	6.9938	-0.927989	1.24e-09		AJAP1	-0.641358	1.7624	0.0100149
ATP11B	5.30101	-1.1942	2.12e-13		AKAP17A	5.90616	0.573289	0.000107629
ATP11C	5.82965	-1.44451	2.98e-19		AKAP3	-0.110857	2.59554	4.69535e-05
ATP13A2	5.04643	-1.04084	1.79e-07		AKAP5	2.38071	1.19347	2.94456e-05
ATP13A3	6.81399	-0.711785	0.000204287		AKIRIN2	3.6854	0.834828	8.9842e-08
ATP1A1	9.04418	-1.5959	1.55e-22		AKR1B1	6.75883	0.561397	0.000120138
ATP1A3	4.50217	-0.897534	4.43e-05		AKR1B15	2.70562	1.18793	3.32451e-08
ATP1B1	6.38976	-0.493141	0.000196696		AKR7A3	2.14754	0.862491	0.0134774
ATP1B3	6.32906	-0.602325	4.34e-07		AKR7L	2.21501	0.897121	0.000389825
ATP2A2	8.50249	-1.1098	1.05e-15		AKT1S1	5.87435	1.05771	4.43943e-10
ATP2A3	3.67667	-0.873716	0.000303567		AKT3-IT1	-1.21893	2.18879	0.0383404
ATP2B1	7.0642	-0.961198	9.21e-10		AL021918.1	0.322031	1.60404	0.00543505
ATP2B4	6.39696	-1.42571	3.57e-24		AL021918.2	-0.654463	1.59085	0.0170646
ATP2C1	5.09748	-1.12427	7.71e-14		AL022326.1	2.75111	0.994845	3.67987e-06
ATP5A1	8.52476	-1.77225	9.57e-37		AL022341.3	0.351475	1.08289	0.010037
ATP5B	9.11	-1.65517	1.22e-27		AL022344.5	1.17148	1.03409	0.000394027
ATP5C1	5.66528	-1.24722	6.04e-11		AL023806.1	3.45111	0.957408	4.98371e-08
ATP5D	5.18444	-0.70897	0.00171619		AL023875.1	0.137591	1.43337	0.00210996
ATP5E	6.76374	-0.794901	2.49e-07		AL024509.1	-1.07173	1.6317	0.0480512
ATP5F1	6.75786	-1.29844	1.38e-17		AL031229.1	0.166712	1.32686	0.00957478
ATP5G1	6.326	-1.42443	3.35e-22		AL031721.1	0.656594	2.43924	3.10755e-07
ATP5G2	5.87493	-1.48294	2.08e-28		AL035610.1	2.32593	0.972005	3.2124e-06
ATP5G3	6.38542	-1.37754	1.05e-24		AL049539.1	0.0821457	1.31772	0.00714788
ATP5H	5.65601	-1.06299	5.31e-19		AL096803.1	-2.23859	3.24238	0.0494093
ATP5I	5.18	-1.04474	1.5e-14		AL109761.5	-0.797185	1.4622	0.0392118
ATP5J	3.81345	-0.903212	1.24e-07		AL118509.1	-0.353869	1.59629	0.00207864
ATP5J2	6.65637	-1.00071	1.51e-15		AL118520.1	-1.9036	3.0227	0.0313442
ATP5J2-PTCD1	4.43331	-2.48275	8.52e-18		AL121932.1	-0.487207	2.66046	8.91699e-06
ATP5L	6.30784	-1.17728	2.83e-20		AL133243.4	1.53539	0.720471	0.0446321
ATP5O	5.71039	-1.33903	6.1e-23		AL136001.1	0.333941	0.940146	0.0367084
ATP5SL	4.48413	-0.719789	1.95e-06		AL136097.1	2.09242	0.62572	0.0396231
ATP6AP1	6.16247	-1.3355	7.47e-15		AL136419.6	2.1554	1.41025	2.63599e-08
ATP6AP2	5.20269	-1.53445	1.2e-24		AL138726.1	-1.25441	2.27649	0.00488563
ATP6V0A1	6.23326	-0.78363	7.57e-11		AL138994.1	-0.774069	4.28896	1.01251e-06
ATP6V0A2	5.48793	-1.26488	6.29e-25		AL157830.1	-0.9408	1.86577	0.0113354
ATP6V0B	6.92102	-1.31002	2.15e-15		AL160011.1	-2.36098	5.05888	0.00449531
ATP6V0D1	5.64504	-0.569003	0.000230493		AL161448.1	-2.30002	3.1641	0.0481756
ATP6V0E1	5.57624	-1.24471	1.69e-20		AL163193.1	0.998977	0.871676	0.0330782
ATP6V0E2	5.55883	-1.51192	6.1e-16		AL353782.1	-2.43754	4.77109	0.0291611
ATP6V1A	6.14255	-1.51361	1.25e-21		AL354720.1	0.567028	1.17027	0.00335676
ATP6V1B2	5.19843	-0.764868	2.31e-08		AL356261.1	-2.58632	4.52043	0.025882
ATP6V1C1	4.91284	-1.147	2.02e-11		AL356791.1	-1.99461	5.76869	0.00539567
ATP6V1E1	5.67831	-1.14729	1.69e-16		AL357060.1	-0.759718	3.0894	0.00496071
ATP6V1F	5.52138	-1.10906	2.03e-09		AL357936.1	0.819963	1.30101	0.0018878
ATP6V1G1	4.40193	-0.57702	7.66e-05		AL358852.1	1.05508	1.92795	1.22821e-09
ATP6V1G2-DDX39B	-0.781936	-6.97668	0.00502017		AL359851.1	-2.16804	5.41581	0.00270115
ATP6V1H	4.86537	-1.11304	2.31e-11		AL365181.2	2.7095	0.873423	0.00142593
ATP7A	3.96586	-1.49028	5.27e-13		AL390065.1	-1.62637	2.94639	0.0107674
ATP7B	3.93471	-1.53505	8.04e-20		AL391095.1	-2.3651	4.98229	0.00583503
ATP8A1	2.99081	-1.15706	2.33e-06		AL391380.1	-0.469105	1.31702	0.0105533
ATP8B1	3.15483	-1.50353	2.51e-15		AL450063.1	-0.129065	1.47222	0.00290333
ATP8B2	4.55817	-1.08135	6.38e-13		AL512635.1	0.547834	1.01925	0.00435894
ATP8B3	2.88144	-0.933524	4.13e-05		AL512791.1	-1.79701	6.02381	3.20259e-05
ATP9A	5.0218	-1.77462	2.06e-33		AL589843.1	-2.44131	4.70927	0.010545
ATPAF1	4.13526	-1.37608	2.44e-19		AL590113.1	-0.985828	3.24887	9.93895e-06
ATPIF1	5.15008	-0.83479	2.27e-08		AL590235.1	-0.557235	1.36555	0.00862086
ATR	5.97207	-1.18132	3.1e-11		AL591668.1	-0.0796753	1.80507	0.019872
ATRAID	5.68234	-1.39007	7.07e-26		AL591893.1	2.75985	1.31217	4.21658e-10
ATRN	5.06708	-1.7548	1.46e-45		AL593848.2	-1.22572	2.14998	0.0427693
ATRX	6.04384	-0.843461	5.01e-07		AL662800.1	2.3305	1.94433	1.21578e-10
ATXN1	4.84286	-0.848517	4.42e-09		AL662800.2	-1.42547	2.61199	0.0277035
ATXN10	5.19118	-1.34683	2.35e-19		AL928654.7	0.443745	1.12984	0.00373225
ATXN1L	6.04547	-0.32618	0.0341968		AL928742.12	-2.29773	5.12214	0.00089404
ATXN7L1	2.57281	-0.762659	0.000172595		AL954742.1	1.77286	2.971	3.47321e-11
ATXN7L3B	5.47728	-0.55653	1.91e-05		ALAS2	-0.486131	2.66084	0.00028369
AUH	2.70968	-0.795536	3.44e-05		ALCAM	5.50168	0.37315	0.0449336
AURKA	7.31915	-1.05245	5.38e-14		ALDH1L1	0.705884	1.3051	0.000897938
AURKAIP1	6.90043	-0.945927	1.27e-09		ALDH8A1	-0.0356664	1.27712	0.0226273
AVEN	3.33987	-0.916402	2.14e-07		ALDOB	-1.7485	6.11798	4.3554e-06
AVL9	5.32178	-0.958188	4.7e-14		ALG11	3.90656	0.37271	0.0458171
AVPI1	6.61705	-0.50386	0.00167796		ALG13	4.44832	0.398938	0.024148
AXL	5.30014	-0.591648	0.000259187		ALG13-AS1	-0.286044	1.95309	0.000157144
AZIN1	6.30074	-0.537643	0.00297777		ALKBH2	5.23425	0.680942	4.30376e-07
B3GALNT2	4.81828	-0.622679	2.05e-05		ALOX12	1.93569	1.25879	2.09022e-06
B3GAT3	4.66701	-0.748871	2.6e-06		ALOX12-AS1	2.47577	0.614322	0.0110958
B3GLCT	2.77797	-1.45475	7.2e-10		ALOX15	-0.00324898	1.06065	0.0396841
B3GNT9	4.18717	-1.26425	2.36e-12		ALOXE3	0.0930036	1.58699	0.000819258
B4GALNT1	5.5823	-0.753812	2.36e-06		ALPK3	2.00066	0.611102	0.0385382
B4GALNT2	6.13365	-0.615046	2.34e-07		ALX3	-0.585641	1.51666	0.0278869
B4GALNT3	4.03733	-0.875316	7.72e-07		AMH	3.38282	1.59332	1.11868e-14
B4GALT1	7.77846	-1.05848	1.45e-10		AMHR2	-2.10746	5.53898	0.000768447
B4GALT2	5.88784	-0.820072	2.95e-07		AMICA1	-2.50586	4.80173	0.0490826
B4GALT3	5.65815	-0.842772	1.01e-07		AMIGO2	1.70434	2.15963	3.93606e-13
B4GALT4	4.66179	-0.779684	9.42e-07		AMIGO3	0.730039	1.92649	0.0369883
B4GALT7	4.88816	-0.946763	1.49e-09		AMN	1.68319	1.05482	0.00110826
B4GAT1	4.23693	-2.26313	1.79e-34		AMOTL2	8.07496	1.07633	4.45998e-12
B9D1	3.78477	-1.24454	2.98e-11		AMPD1	-0.20037	6.26491	3.02277e-18
BABAM1	6.42251	-1.11063	8.58e-14		AMPD3	3.03437	0.58772	0.00271634
BACE1	4.13825	-0.855829	1.4e-05		AMPH	-1.90166	3.90124	0.0158704
BACE2	4.50647	-1.19616	2.45e-18		AMT	2.42669	1.73466	2.58831e-09
BAD	4.95996	-1.03526	6.9e-09		AMY2B	1.16419	0.972888	0.00396944
BAG1	6.86905	-0.289353	0.0346056		AMZ1	1.06528	1.03374	0.00246464
BAG2	4.892	-0.363278	0.0248945		ANGPT2	2.40256	1.28083	2.71645e-08
BAG6	7.1433	-0.800608	5.15e-06		ANGPTL4	6.18646	2.0498	3.32638e-37
BAHD1	5.23002	-0.607458	4.06e-05		ANKAR	0.947021	1.08277	0.0135663
BAIAP2-AS1	2.47558	-0.948535	2.6e-05		ANKFN1	-2.58933	4.43112	0.018659
BAK1	4.35018	-0.364126	0.0402991		ANKLE1	5.64407	0.419897	0.0178777
BANK1	-0.518991	-2.14158	0.000468975		ANKLE2	8.35398	0.779379	1.38828e-09
BAP1	6.3749	-0.763818	1.52e-06		ANKRD18B	4.99653	0.456825	0.000518004
BASP1	7.84621	-0.375756	0.0206557		ANKRD30BL	3.88234	1.86789	4.64576e-12
BAX	4.42772	-0.681684	9.27e-06		ANKRD33B	7.62695	0.314057	0.0470524
BAZ1B	7.60452	-0.830904	1.45e-11		ANKRD33B-AS1	0.677556	1.01844	0.0194043
BBS2	4.38133	-1.2161	6.84e-18		ANKRD34B	-2.76046	3.87899	0.0364299
BBS4	3.17049	-0.846075	1.15e-06		ANKRD35	-2.00338	5.63714	0.000334371
BBS7	3.24942	-0.713676	0.00119933		ANKRD37	2.73552	1.47604	4.55274e-09
BBS9	2.16011	-1.32097	1.23e-05		ANKRD42	5.13323	1.40275	5.6292e-26
BBX	6.25323	-1.02078	4.73e-13		ANKRD44-IT1	0.884885	1.018	0.0262365
BCAM	4.48235	-0.606657	0.0164185		ANKRD66	-2.66978	4.26256	0.0294995
BCAP29	4.58051	-0.694065	0.00016084		ANKS4B	0.254157	1.32763	0.00790842
BCAP31	6.83891	-1.42766	1.16e-21		ANKUB1	0.692477	1.28295	0.000169773
BCAS2	4.72347	-0.462281	0.0248409		ANTXR2	2.58885	0.680681	0.00152534
BCAS3	3.03496	-0.589235	0.00286949		ANTXRL	-2.58819	4.45029	0.0127711
BCAT2	5.01376	-0.83312	1.67e-06		ANXA10	-0.309945	3.39634	9.15771e-09
BCCIP	5.52235	-0.853533	2.12e-09		ANXA2R	2.5082	2.24083	4.54569e-19
BCKDHA	4.10414	-1.25798	1.07e-14		AOAH	1.55908	1.08591	2.1982e-05
BCKDHB	2.8792	-0.918305	1.36e-05		AOC1	-1.19948	1.88643	0.00677324
BCKDK	4.66768	-0.413727	0.0302518		AOC2	4.15715	0.823897	0.000100015
BCL2	2.89282	-0.952817	7.38e-08		AOC3	3.93223	2.03155	7.20043e-22
BCL2L1	5.55723	-0.627448	0.000308887		AP000233.2	-2.50659	4.74885	0.0165736
BCL2L13	5.73731	-0.571875	5.97e-05		AP000235.3	0.636252	1.44805	0.000435327
BCL2L2	4.57569	-0.360592	0.0163903		AP000253.1	2.51128	1.68136	1.20419e-13
BCL7C	4.62081	-1.06271	1.76e-09		AP000295.10	0.340624	1.82866	7.65649e-06
BCL9	3.70128	-0.578743	0.00942962		AP000318.2	-1.8497	2.56756	0.0180515
BCLAF1	7.52076	-0.493716	0.00376969		AP000320.6	-1.46098	4.67728	0.000372674
BCO1	-2.44505	-4.43745	0.0465657		AP000432.1	3.56436	2.93882	2.82339e-44
BCO2	4.55697	-1.39408	1.37e-15		AP000432.3	4.10951	0.95546	4.43582e-08
BCR	6.93358	-0.774392	2.3e-06		AP000476.1	2.07242	0.758607	0.00451119
BCS1L	4.87199	-0.80014	2.03e-06		AP000577.2	0.167275	1.25403	0.0130177
BDH1	3.58783	-1.16423	5.55e-09		AP000640.10	-1.66514	2.52198	0.00738537
BDH2	2.98292	-1.12867	5.7e-09		AP000640.2	2.25539	1.21843	9.78925e-07
BECN1	5.34493	-0.552097	8.43e-05		AP000654.4	0.915152	0.885183	0.0168739
BEGAIN	6.75097	-0.770439	2.13e-07		AP000688.11	-0.964581	1.98356	0.0151773
BEND3	4.67124	-0.502746	0.00461347		AP000688.29	2.03936	1.30869	2.1372e-06
BEND4	2.34938	-0.938731	1.11e-05		AP000692.10	3.06083	4.80982	1.2511e-78
BFAR	5.23598	-0.549665	6.84e-05		AP000705.7	3.76494	6.65064	1.38803e-133
BICC1	4.6478	-1.26174	1.67e-15		AP000708.1	2.26768	1.04453	4.54649e-06
BID	4.96299	-0.747925	5.56e-07		AP000721.4	-2.5878	4.45814	0.0138332
BIN1	5.94966	-0.879043	7.13e-08		AP000936.4	-1.18292	4.26569	2.85005e-07
BIRC5	6.23756	-1.56034	1.19e-30		AP000997.3	1.04007	1.14813	0.000971441
BIRC6	8.12356	-0.95666	4.44e-10		AP001042.1	-2.23932	3.23368	0.033477
BIVM	3.29773	-0.776331	0.000541676		AP001043.1	-2.29661	5.13765	0.0126991
BIVM-ERCC5	2.54931	-2.45255	0.000462022		AP001056.1	-1.75059	2.85397	0.0233792
BLCAP	5.21927	-0.76301	3.92e-09		AP001062.7	1.70853	0.892915	0.0057431
BLM	4.90622	-1.10343	6.51e-14		AP001065.15	2.64679	1.16231	9.12639e-07
BLMH	5.72984	-1.03755	9.66e-16		AP001107.1	-0.866552	1.65147	0.0256652
BLOC1S1	4.38233	-0.633738	0.000287142		AP001187.1	-2.29661	5.1372	0.00535068
BLOC1S2	3.9354	-0.87105	8.95e-06		AP001189.4	-2.30367	4.97426	0.0240358
BLOC1S5	2.04479	-0.574606	0.0361133		AP001350.4	1.2639	0.729526	0.0295259
BLVRA	4.55984	-1.27727	3.17e-16		AP001412.1	0.536637	1.57322	3.98866e-05
BLVRB	5.17324	-1.06651	2.1e-12		AP001437.1	-0.854593	3.75206	6.99435e-08
BMP1	5.43468	-0.573959	0.000582708		AP001439.2	0.21674	1.06799	0.00661784
BMP2K	5.07427	-0.481312	0.00375273		AP001442.2	1.58852	0.784753	0.00915281
BMP4	2.796	-1.88263	2.01e-16		AP001462.6	-2.11293	3.54425	0.00648637
BMP7	3.8696	-1.01462	2.76e-07		AP001468.58	-2.67501	4.12266	0.0248985
BMPR1A	4.6183	-0.581914	0.00706055		AP001469.5	2.42637	2.64734	6.23182e-27
BMPR2	4.08986	-0.985003	4.29e-07		AP001469.9	2.4303	0.784886	0.000340061
BMS1	7.00187	-0.783097	3.32e-10		AP001610.5	-1.48983	6.54486	1.19549e-06
BNC2	4.42952	-0.623044	6.66e-06		AP001619.1	-1.71155	2.87508	0.0403091
BNIP2	4.73367	-0.604664	0.00376161		AP001619.2	0.740603	0.718882	0.0466002
BNIP3	5.76166	-0.512461	3.18e-05		AP001992.1	-0.118425	1.64781	0.00109588
BNIP3L	3.1008	-1.3153	1.25e-11		AP002954.3	0.46939	0.828277	0.0290652
BOD1	5.12632	-0.72917	4.18e-08		AP003391.1	-0.775172	2.57529	0.0138514
BOD1L1	7.07874	-0.848754	1.31e-12		AP003774.6	-0.132823	1.26271	0.0127061
BOLA2	4.16729	-1.12923	5.47e-09		AP003900.6	2.37784	0.638507	0.0224477
BOLA2B	5.12967	-1.01771	1.27e-09		AP004782.1	-0.309124	1.87888	0.000947974
BOLA3	3.75121	-0.709546	2.43e-05		AP005271.1	-1.32032	2.42439	0.0132769
BOP1	6.70969	-0.600591	0.000162794		AP005530.1	0.363037	0.984415	0.04111
BORA	3.032	-0.694564	0.00989967		AP006216.10	-2.29812	5.11754	0.00122726
BPTF	6.56211	-0.291924	0.0276589		AP006285.2	1.19108	1.0053	0.0132208
BRAF	5.18717	-0.473023	0.00125581		AP1S2	2.65169	0.557144	0.022985
BRAT1	6.40926	-0.967273	4.83e-08		AP3B2	3.44864	1.91559	1.39459e-25
BRCA1	5.97444	-0.9011	9.62e-12		AP4B1-AS1	1.97931	0.757594	0.00786188
BRCA2	3.83191	-0.556065	0.0319951		AP4M1	4.83417	0.718761	2.13155e-05
BRCC3	4.18283	-0.961328	1.26e-08		AP4S1	3.73973	1.36152	1.43346e-19
BRD3	4.06633	-0.925451	4.59e-07		AP5Z1	5.93708	0.478414	0.00691478
BRD7	6.01644	-0.919048	1.67e-15		APBA3	5.1623	1.02986	1.50075e-12
BRD8	5.91858	-0.560013	2.6e-06		APBB3	3.77222	0.433198	0.0144728
BRF1	5.47493	-0.857235	3.66e-08		APC2	5.77317	0.568621	0.0143897
BRF2	3.99379	-0.390617	0.0259924		APOA5	-2.17279	3.42273	0.00731512
BRI3BP	6.3569	-1.51541	2.31e-34		APOBEC3A	-0.159799	4.3223	5.09703e-09
BRINP3	3.19344	-1.06461	1.47e-08		APOBEC3D	-0.222214	1.08933	0.0309701
BRK1	4.19134	-1.17007	1.16e-10		APOBEC3F	-1.36176	1.60618	0.040574
BRMS1	5.88918	-0.812824	7.37e-06		APOBEC3G	0.8354	1.36961	4.26062e-05
BRWD1	5.95047	-0.433879	0.0372937		APOBEC4	0.437635	2.64952	1.57667e-07
BRWD3	5.15042	-0.752066	1.11e-08		APOC4	0.374676	2.89268	1.22402e-09
BSCL2	4.3532	-1.63097	7.82e-20		APOF	1.78499	2.50782	3.0324e-15
BSDC1	5.31822	-0.50457	0.00083383		APOL1	6.38777	1.84523	3.48039e-48
BSG	8.66049	-1.05573	6.49e-11		APOL2	6.94245	1.64649	1.18621e-37
BST2	7.09475	-0.858097	8.3e-08		APOL3	0.919534	2.64385	4.36102e-11
BTBD1	5.55079	-0.771455	5.22e-09		APOL4	3.8309	1.36918	4.13172e-20
BTBD10	3.71103	-0.808169	2.76e-05		APOL6	6.1814	2.04226	1.18113e-57
BTBD2	4.78512	-0.600384	0.00379383		APOLD1	3.88773	1.15081	1.97323e-15
BTBD3	6.18894	-0.742825	9.9e-08		APOM	1.76401	0.722581	0.0142979
BTBD6	5.19536	-0.858167	6.17e-08		AQP2	-1.62049	3.6259	0.00752195
BTBD7	4.58056	-0.413831	0.00297287		AQP6	0.35672	1.65283	4.61774e-05
BTD	4.78271	-0.531226	0.000506204		AR	0.563108	2.11406	4.18835e-09
BTF3	6.18364	-1.21065	7.37e-21		ARAP2	4.78825	0.770091	2.02956e-05
BTF3L4	4.19894	-0.377598	0.0487474		ARC	6.96046	5.13924	2.95664e-125
BTN3A2	3.9686	-1.20962	3.06e-14		AREG	4.22447	2.88705	1.1235e-59
BTN3A3	2.53546	-1.34523	1.08e-08		ARF4-AS1	-0.206893	1.28315	0.0195433
BTRC	4.23199	-1.65281	6.85e-23		ARF6	5.79387	0.482726	0.000140995
BUB1	6.25838	-1.03743	1.52e-13		ARHGAP15	1.36235	0.856914	0.0352421
BUB1B	5.85075	-1.44166	2.11e-22		ARHGAP26-AS1	-1.45413	3.8962	0.00260463
BUB3	6.48762	-0.468504	0.000892701		ARHGAP27	6.17027	0.513054	0.000277646
BX322557.10	2.98895	-0.589099	0.00647708		ARHGAP30	2.34588	2.11631	5.21233e-11
BZW1	7.61806	-0.499775	0.0126716		ARHGAP31-AS1	0.944297	3.54606	7.89771e-19
BZW2	6.63473	-1.39434	3.5e-25		ARHGAP4	0.765364	1.59587	0.00503785
C10orf12	4.00681	-0.678818	8.68e-05		ARHGAP5-AS1	0.692067	2.1275	2.13599e-07
C10orf35	1.62131	-0.740891	0.048647		ARHGAP6	-1.53405	4.59288	0.000276688
C10orf54	5.22369	-1.76118	2.27e-29		ARHGEF15	-0.780253	3.00374	5.03967e-06
C10orf62	-2.24776	-4.81923	0.029244		ARHGEF2	6.02533	0.653496	3.3189e-05
C10orf76	4.28787	-0.605553	7.06e-05		ARHGEF38	1.11363	0.675516	0.0327393
C11orf24	5.52634	-0.548613	0.000443176		ARID1A	4.7933	0.482255	0.0238087
C11orf31	5.38382	-0.71447	1.62e-07		ARID3B	3.40195	1.17551	1.45297e-11
C11orf58	5.92204	-0.403932	0.0033698		ARID4A	2.67084	0.531044	0.0282591
C11orf65	-0.00876132	-1.35194	0.00604887		ARID5A	4.3844	2.1102	9.1323e-37
C11orf74	1.01318	-1.56903	6e-06		ARIH2OS	2.78057	2.04503	8.858e-14
C11orf80	2.38693	-0.744247	0.00140193		ARL11	-0.145834	1.03119	0.0366684
C11orf86	3.07736	-0.87988	0.000376919		ARL13B	4.21403	0.447791	0.0102111
C11orf98	3.67134	-0.978914	5.27e-08		ARL14	3.57558	3.32535	1.14677e-36
C12orf10	4.90123	-0.808171	3.23e-05		ARL14EP	3.23559	0.499367	0.0152562
C12orf4	3.35259	-0.446447	0.0355349		ARL17B	2.15191	0.750998	0.0192264
C12orf45	3.37475	-0.57241	0.0104635		ARL4D	2.97498	2.32666	6.61012e-24
C12orf49	5.17472	-0.587073	7.81e-06		ARL5B	4.81596	2.01866	1.23346e-28
C12orf75	2.94148	-1.03311	4.91e-07		ARL5C	-0.626639	1.74769	0.0274372
C14orf1	3.33233	-1.43732	4.87e-18		ARL6IP6	2.94205	0.518585	0.0197045
C14orf166	6.60049	-0.860549	2.76e-12		ARL9	-0.45192	1.70841	0.010916
C14orf2	5.45423	-1.18262	2.15e-18		ARMC5	5.32126	0.549565	0.00451822
C14orf37	1.36212	-1.50092	1.68e-06		ARMC7	3.25279	0.496183	0.0220493
C14orf93	2.61342	-1.054	4e-07		ARMCX4	1.0929	0.835767	0.0114963
C15orf38-AP3S2	3.44712	-1.18041	6.27e-06		ARNT2	-0.494725	1.54578	0.0100636
C15orf41	2.77444	-0.701712	0.00288686		ARNTL2	5.15035	0.679588	7.23663e-06
C15orf52	3.07769	-0.705108	0.00552652		ARNTL2-AS1	-0.746158	1.74599	0.0228955
C16orf13	4.98834	-0.752052	0.000160312		ARPC5L	5.6431	0.495599	9.27314e-05
C16orf58	4.99382	-1.12596	2.04e-11		ARR3	-0.297992	1.3201	0.0262365
C16orf59	3.9523	-0.625198	0.0103806		ARRDC1-AS1	4.15586	0.557594	0.00112297
C16orf62	3.46238	-0.68492	0.000664773		ARRDC2	5.4973	0.765256	1.80616e-06
C16orf74	1.94652	-1.0095	0.000768572		ARRDC3	3.65683	2.49066	1.51648e-38
C17orf50	-1.35085	-2.72913	0.0342117		ARRDC3-AS1	1.8397	1.4613	1.09102e-05
C17orf51	5.06085	-0.778039	1.18e-07		ARRDC4	0.14814	1.82775	0.000590676
C17orf62	4.99777	-0.748939	4.26e-06		ARSF	-0.923718	1.94499	0.0342202
C17orf80	3.88749	-0.368269	0.0279682		ARSJ	4.21365	0.942319	5.37631e-11
C17orf89	4.60458	-0.573486	0.0115626		ART1	-0.930459	3.65432	4.72375e-05
C18orf21	3.15542	-0.42207	0.0298483		ART4	0.728913	1.13602	0.0123593
C18orf25	4.77665	-0.331166	0.0205971		ART5	0.239804	2.62153	5.75614e-06
C18orf54	1.28915	-0.802826	0.0449825		AS3MT	0.994893	1.72003	7.24605e-05
C18orf8	4.66424	-0.342073	0.0226273		ASB10	-2.5088	4.67577	0.010508
C19orf33	6.30419	-0.967119	8.07e-11		ASB11	-1.05268	1.59058	0.0322126
C19orf43	5.80414	-0.392171	0.0351826		ASB15	-2.11451	3.55131	0.00901466
C19orf53	5.65097	-0.983059	5.82e-12		ASB2	-1.79885	2.72632	0.012645
C19orf60	5.22373	-0.631442	0.000529451		ASB5	-0.99108	3.54857	2.88214e-06
C19orf70	4.79202	-0.706428	5.55e-05		ASGR1	0.631772	0.968877	0.0194516
C1GALT1C1	3.63558	-1.29054	2.51e-08		ASH1L-AS1	3.52613	2.21886	3.27593e-38
C1QBP	7.0862	-0.998469	1.29e-13		ASH2L	4.06675	0.839207	9.44378e-08
C1QTNF6	4.18797	-0.72787	9.62e-06		ASIC4	0.664324	1.256	0.00461038
C1QTNF9B-AS1	0.37453	-1.71307	0.000678526		ASIP	0.838922	1.03641	0.00330572
C1R	2.02367	-0.697203	0.0182672		ASMTL-AS1	2.11418	0.668748	0.00942747
C1orf106	4.19648	-0.599125	0.00567288		ASPA	3.55561	0.963731	4.47278e-08
C1orf112	4.71476	-0.43163	0.0229681		ASPDH	0.450991	1.31076	0.000834318
C1orf115	4.81381	-0.469376	0.00522441		ASTL	3.8499	7.48191	2.92455e-149
C1orf122	5.08709	-0.49194	0.0272944		ASTN2	3.76757	0.543928	0.00415244
C1orf145	1.78903	-0.654237	0.0456929		ASZ1	-0.479391	1.50329	0.00713591
C1orf174	4.18631	-0.67797	0.000112951		ATAD3C	2.33392	0.86122	0.000279537
C1orf21	2.6586	-1.47288	6.73e-10		ATAD5	5.02012	0.393598	0.0476396
C1orf233	2.49131	-1.03989	0.000561957		ATCAY	0.809314	1.24746	0.00138024
C1orf43	6.74287	-0.934864	6.79e-11		ATE1-AS1	-0.458508	2.57049	9.34948e-06
C20orf24	6.59184	-1.0644	1.95e-12		ATF3	8.26792	3.83612	1.05409e-158
C20orf27	4.82774	-1.36843	1.58e-12		ATF4	8.42066	0.626653	8.65795e-06
C21orf59	5.23787	-1.01263	1.14e-14		ATF7IP2	1.77012	1.40564	1.60348e-06
C22orf29	5.47759	-0.634544	1.06e-06		ATG10	2.67224	0.716471	0.00399327
C2CD2	4.92498	-0.609453	4.04e-06		ATG10-IT1	0.282061	1.26087	0.00680015
C2CD5	3.36975	-0.755144	0.00182838		ATG2A	5.96105	0.439886	0.0229165
C2orf47	3.2122	-0.442618	0.0132833		ATG9B	-0.563732	2.18683	0.000994225
C2orf68	4.3016	-0.504884	0.00152075		ATHL1	4.29981	0.516989	0.00360121
C2orf72	1.87014	-0.832262	0.00856315		ATN1	4.57749	0.725879	0.0187575
C2orf74	2.8119	-1.16577	8.85e-09		ATOH7	-0.37761	1.82058	0.0104331
C2orf82	1.47375	-0.980973	0.00195949		ATP10B	1.53409	1.41264	6.96176e-05
C3orf18	3.29881	-1.60275	9.33e-19		ATP11A-AS1	1.415	1.0143	0.000537127
C3orf33	2.0109	-0.80943	0.00435738		ATP1A4	-0.360552	1.81856	0.00353037
C4orf27	2.28239	-1.96306	1.02e-16		ATP1B2	1.68372	2.49413	2.18217e-15
C4orf3	3.70899	-0.94924	4.09e-09		ATP1B3-AS1	-0.240845	1.49181	0.0262365
C5orf22	4.97258	-1.10401	5.28e-13		ATP2A1	1.26815	1.20327	0.000101205
C5orf42	7.21213	-1.1064	7.11e-11		ATP2C2	2.39485	1.35056	2.15421e-10
C5orf51	4.97963	-0.95482	5.19e-09		ATP5L2	0.416846	1.38943	0.00117407
C6orf106	6.17325	-1.35423	2.56e-19		ATP5S	4.06137	0.544384	0.000497427
C6orf47	4.928	-0.349736	0.0449336		ATP6V0C	3.59361	0.587934	0.00472088
C6orf89	4.8614	-1.66503	2.53e-36		ATP6V1G2	-0.34681	4.0659	1.31549e-10
C7orf50	5.56519	-1.06888	8.58e-09		ATXN2L	6.19473	0.510266	0.0278978
C7orf55-LUC7L2	4.06334	-1.83901	3.11e-05		ATXN3	4.99776	0.92509	1.56284e-12
C7orf60	0.979085	-0.880453	0.0335904		ATXN7L2	4.50806	0.481688	0.00763657
C7orf73	3.58832	-0.725801	9.17e-05		AVIL	2.05811	0.970105	0.000122979
C8orf33	5.98451	-0.312366	0.0186291		AXDND1	-0.622344	3.72722	6.18854e-09
C8orf59	3.66735	-1.05354	1.55e-06		AZIN1-AS1	1.0915	1.09357	0.00263478
C9orf116	1.61615	-0.979259	0.00527415		AZIN2	2.30526	2.17334	5.88554e-18
C9orf142	5.04832	-0.348121	0.0310527		AZU1	-0.485928	2.85529	2.7089e-05
C9orf16	4.4879	-0.522819	0.0207864		B2M	8.2254	0.834334	3.80329e-08
C9orf69	5.85165	-0.724522	0.000304263		B3GALNT1	-0.357012	1.58881	0.0211423
C9orf78	5.30337	-0.809619	5.03e-09		B3GALT1	0.0918853	1.03236	0.0411658
CA11	2.20481	-1.97285	1.75e-13		B3GALT4	1.7131	0.782791	0.0156877
CAB39	5.3471	-0.458312	0.00105591		B3GAT1	1.31723	1.36278	4.62839e-06
CAB39L	0.894287	-1.04403	0.00328509		B3GNT4	2.24409	0.991233	0.000368208
CABIN1	6.15133	-0.935364	1.32e-09		B3GNT5	4.08051	1.80814	2.76437e-27
CABLES1	5.02537	-0.984871	1.2e-08		B3GNT7	-0.306136	1.72799	0.00560066
CACHD1	4.31402	-0.555764	0.000205968		B3GNT8	-0.203046	1.43629	0.000876815
CACNA1D	1.57694	-0.892431	0.00202222		B4GALT5	6.38311	1.15081	4.74225e-23
CACNA1H	3.55349	-0.910902	9.25e-05		BACH1	5.33649	0.553701	0.000112509
CACNA2D1	4.60692	-0.976236	2.09e-09		BACH1-IT1	0.582274	1.25003	0.00294589
CACNA2D2	2.2124	-0.954293	0.00730323		BACH1-IT2	1.0325	1.08992	0.00104712
CACNA2D3	3.247	-1.10932	2.31e-09		BACH2	2.21368	1.00758	4.19631e-05
CACNB2	3.98074	-1.17968	7.87e-08		BAHCC1	5.52728	0.557185	0.00246152
CACNB3	4.15116	-0.430921	0.0183361		BAIAP2	5.74504	0.33142	0.0406301
CACNG6	1.53614	-1.13824	0.000192863		BAIAP3	3.40314	1.39558	5.86832e-15
CACUL1	5.74158	-0.896197	2.42e-09		BAMBI	4.0474	1.15158	1.15134e-13
CACYBP	6.10217	-1.11654	8.99e-14		BARX2	-0.698653	1.69222	0.00615409
CAD	8.36666	-0.810275	7.19e-05		BBC3	5.40206	4.80354	3.23572e-124
CADM4	3.16453	-1.53442	1.63e-12		BBOF1	0.547667	0.997806	0.0165649
CALCOCO1	3.86469	-0.83443	1.85e-06		BBOX1-AS1	-0.414353	1.32905	0.0270174
CALCOCO2	5.54576	-0.736353	2.13e-09		BBS12	2.06382	1.5068	1.98086e-11
CALD1	3.89314	-1.02833	4.59e-09		BBS5	3.15932	1.27897	2.87975e-09
CALM2	7.37548	-0.499638	0.00724049		BCAR1	6.88044	0.812053	1.94737e-06
CALM3	5.83953	-1.08886	7.05e-11		BCAR3	6.44213	0.629277	2.71624e-06
CALR	9.13493	-0.817527	1.43e-08		BCAR4	-1.70639	2.48258	0.0204857
CALU	7.50232	-1.29926	1.05e-19		BCL10	4.48575	1.50229	7.3772e-23
CAMK1	3.27718	-1.54954	1.14e-14		BCL2L11	5.63824	1.11953	9.5133e-22
CAMK1D	3.9734	-1.13781	3.2e-10		BCL3	4.18069	2.35426	1.10889e-33
CAMK2D	4.37471	-0.748424	8.11e-07		BCL6	2.73257	1.61063	4.48598e-11
CAMK2G	4.8703	-1.05228	1.46e-14		BCL6B	-0.253666	2.85853	6.47048e-07
CAMKK1	3.73928	-1.08269	5.53e-10		BCL9L	6.79317	1.32022	4.99586e-09
CAMKK2	5.01467	-0.982215	5.2e-14		BCORL1	5.07206	0.900196	0.000839377
CAMKMT	2.6581	-0.638366	0.0091207		BCYRN1	6.72064	2.01247	1.22372e-66
CAMLG	3.83172	-0.481495	0.00429224		BEND7	1.0075	0.909303	0.00841416
CAMSAP1	6.26888	-0.562186	0.000439344		BEST1	4.7244	2.48973	1.97498e-48
CAMSAP2	5.69132	-0.426709	0.00763665		BEST2	-0.0423129	1.07865	0.0197893
CAND1	6.57327	-1.04291	2.7e-07		BEST3	1.16553	1.023	0.00122843
CANT1	5.24261	-0.352165	0.0352421		BEST4	0.401883	3.77129	2.14866e-14
CANX	9.28291	-1.73519	3.95e-30		BET1	3.84477	0.726298	0.000344087
CAP1	6.86561	-1.05527	2.12e-16		BGLAP	0.571168	1.65128	1.82231e-05
CAP2	1.70326	-0.771303	0.00145486		BHLHA9	-1.84224	4.07937	0.00136404
CAPG	5.76991	-1.0046	3.04e-08		BHLHE40	6.40758	1.91057	2.57307e-37
CAPN1	5.76849	-1.61585	4.18e-20		BHLHE40-AS1	0.877054	0.735202	0.0319642
CAPN10	5.32702	-0.418206	0.0111723		BHMG1	-0.952983	5.36899	2.32415e-10
CAPN2	7.3585	-0.74969	6.17e-09		BHMT2	-0.871838	1.66103	0.0260108
CAPN7	5.22683	-0.80165	5.51e-06		BICD1	3.49541	0.375443	0.0432975
CAPNS1	6.15056	-0.879892	1.24e-09		BIRC2	5.14074	1.40266	1.54094e-11
CAPRIN1	6.90138	-0.919096	5.22e-12		BIRC3	4.63048	2.99215	4.44437e-39
CAPZA1	6.75643	-0.799525	1.58e-07		BISPR	3.96095	1.9668	9.89536e-37
CAPZA2	4.81546	-0.754123	0.00117042		BLK	-1.57879	2.26933	0.0354064
CAPZB	4.6311	-0.64498	0.00181774		BLOC1S3	3.52895	0.694362	0.00103619
CARD10	4.52033	-0.86586	3.84e-07		BLOC1S6	6.24751	0.43146	0.00889743
CARD19	3.64112	-0.95568	3.08e-06		BLZF1	4.45485	0.768581	1.37478e-06
CARD6	3.78034	-0.868541	6.95e-07		BMP2	4.05071	1.43309	1.57498e-15
CARHSP1	5.13367	-0.868629	5.63e-08		BMP8A	1.35775	0.900176	0.00260011
CARM1	5.43525	-1.09241	5.02e-09		BOLA1	3.27582	1.24792	1.8556e-10
CARNMT1	3.64744	-0.656223	0.00399919		BOLL	-1.39781	2.00418	0.0226578
CARS2	5.93784	-0.783294	1.29e-09		BORCS5	3.71947	0.59746	0.000342998
CASC3	6.05804	-0.730953	2.59e-07		BRD1	5.74317	0.382993	0.0053068
CASC4	4.79037	-1.02651	6.35e-13		BRD2	8.8591	1.70511	1.81553e-34
CASC5	5.10692	-0.659017	0.00333858		BRD2-IT1	1.52232	1.14577	0.000879559
CASD1	2.26854	-0.718284	0.00253831		BRD9	7.36801	0.33387	0.0243499
CASK	5.04271	-1.34606	5.35e-25		BRE	4.67727	0.962849	1.66713e-10
CASP6	2.86894	-1.19346	3.58e-08		BRPF1	6.126	0.542669	7.99224e-05
CASP7	4.81589	-0.728942	1.14e-06		BRWD1-AS2	1.55627	1.73171	1.16214e-09
CASP9	5.38154	-0.917466	3.24e-10		BSN-AS1	-0.971413	1.60948	0.0327393
CAST	7.14466	-0.30609	0.0167824		BSPRY	0.938844	0.751721	0.0253638
CAT	3.40027	-2.53101	8.83e-37		BTBD18	2.02148	1.4484	1.24235e-09
CAV1	5.11339	-1.14907	4.68e-17		BTBD19	3.07655	3.17401	4.55305e-33
CAV2	4.33176	-0.764732	1.73e-07		BTG1	6.19719	1.60163	6.42533e-35
CBFB	5.06542	-0.412012	0.00660509		BTG2	6.11277	3.7006	1.75194e-83
CBL	5.80557	-0.92018	6.4e-12		BTG3	4.67948	0.666827	4.11498e-06
CBR1	5.85761	-1.22948	7.39e-15		BTK	-1.09759	2.33079	0.0026197
CBS	7.86219	-0.847658	5.95e-08		BTN2A1	4.5914	0.433009	0.00151872
CBWD1	5.8686	-0.401368	0.0145454		BTN2A2	3.48422	1.0174	2.621e-08
CBWD2	4.79503	-0.432909	0.00157963		BTNL8	-0.588076	1.76694	0.00550746
CBX1	5.7595	-1.17855	3.86e-18		BX284613.1	-0.273922	2.00168	0.0175361
CBX3	6.45378	-0.924301	2.83e-09		BX470102.3	3.41908	1.69519	2.834e-16
CBX5	6.94925	-1.03254	5.1e-17		BZRAP1-AS1	0.208821	1.84653	0.00134948
CBX6	7.10445	-0.927776	4.46e-08		C10orf10	2.57563	2.30611	9.1682e-23
CBX7	2.40787	-0.704079	0.00310097		C10orf11	1.56002	2.36428	6.35951e-17
CBX8	3.97126	-0.421516	0.0354823		C10orf111	0.243593	1.27717	0.00122927
CBY1	2.7301	-0.641786	0.0142016		C10orf126	-0.261436	1.47042	0.0105865
CC2D1A	5.66689	-0.459354	0.011179		C10orf55	-0.0875169	1.32594	0.00437729
CC2D1B	6.59673	-0.449091	0.00216377		C10orf91	0.685757	1.30989	0.000242349
CC2D2A	4.22716	-0.326718	0.030689		C11orf30	4.53071	0.800388	6.34804e-08
CCAR1	6.20779	-0.755533	1.14e-09		C11orf68	3.44734	1.58809	8.57261e-15
CCAR2	6.78526	-0.564093	0.000319488		C11orf71	3.32198	2.12754	8.9585e-27
CCBL1	3.46357	-0.380752	0.0459281		C11orf72	4.13859	1.30601	3.25314e-17
CCBL2	3.33663	-0.92787	3.27e-06		C11orf84	4.78161	0.618162	0.000303092
CCDC109B	2.96885	-1.20682	1.8e-09		C11orf91	-0.143411	2.81931	1.85584e-05
CCDC113	3.33824	-0.947375	3.67e-07		C11orf95	4.6825	0.388961	0.0208187
CCDC115	3.69991	-0.390915	0.0419694		C11orf96	-2.1735	3.43424	0.00763119
CCDC127	4.94961	-0.707968	2.59e-07		C12orf43	4.93327	0.566414	2.78719e-05
CCDC134	3.59891	-0.803452	0.000180243		C12orf50	3.67903	0.662239	0.000241133
CCDC136	3.33288	-0.49375	0.0108696		C12orf57	5.50867	2.43319	1.72173e-50
CCDC14	5.47067	-0.518234	0.00318225		C12orf60	2.29799	1.14048	2.70351e-07
CCDC167	2.56806	-1.42062	1.22e-07		C12orf65	5.61269	1.04227	1.4438e-15
CCDC22	5.11786	-0.636606	0.000641906		C12orf76	4.31711	1.18783	3.768e-15
CCDC25	3.80819	-1.55556	1.31e-16		C14orf132	-0.221689	2.41199	4.29368e-05
CCDC28A	0.917699	-0.885562	0.0458171		C14orf159	1.54664	0.992528	0.00647704
CCDC28B	3.358	-0.817574	2.4e-05		C14orf178	-0.129573	1.32783	0.00380306
CCDC3	1.9538	-1.2691	1.79e-07		C15orf39	5.38627	1.42364	1.5544e-11
CCDC34	1.84703	-1.12116	5.39e-05		C15orf40	5.25233	0.40279	0.00315613
CCDC43	4.94256	-1.02769	1.08e-10		C16orf46	0.914021	1.07091	0.0030981
CCDC47	6.07726	-0.939169	5.55e-12		C16orf87	3.29229	0.703758	0.000233554
CCDC50	4.02173	-0.534036	0.00341114		C16orf90	-2.05122	2.84228	0.0178291
CCDC51	4.54169	-1.60693	1.83e-23		C17orf100	1.40016	1.30508	0.00013698
CCDC54	-1.13282	-1.9268	0.0188178		C17orf104	2.30142	1.20092	3.65409e-05
CCDC58	3.91551	-0.646973	0.00368153		C17orf105	1.35336	1.17871	0.00396856
CCDC69	2.75336	-0.870212	0.000269414		C17orf107	0.221249	1.42914	0.00324085
CCDC74B	2.76814	-0.601806	0.010817		C17orf47	0.380612	4.04862	7.3143e-17
CCDC77	3.87296	-0.653983	0.000133604		C17orf49	2.71967	0.600226	0.0317099
CCDC84	4.46851	-0.862946	9.98e-09		C17orf53	4.77493	0.957928	6.95583e-10
CCDC85C	6.99923	-0.773359	1.04e-06		C17orf64	-2.16515	3.58067	0.0178784
CCDC88C	4.87021	-0.613247	0.000352207		C17orf67	1.62299	1.13295	1.03447e-05
CCM2	4.10067	-0.519066	0.00815573		C17orf78	-0.427669	1.74991	0.00663651
CCNA2	5.24758	-0.939079	1.22e-08		C17orf96	6.68165	0.667948	0.0005639
CCNB1	6.54328	-1.02091	2.34e-08		C17orf98	-0.504091	3.62181	1.15446e-06
CCNB2	5.3991	-0.810651	2.34e-09		C17orf99	0.683133	1.72991	8.94869e-06
CCNB3	1.26978	-1.16003	0.000930854		C18orf32	3.17476	0.533546	0.00779384
CCNC	5.21353	-0.630965	0.00227674		C19orf35	0.687007	3.75663	6.91889e-13
CCND3	6.58116	-0.649373	9.65e-05		C19orf44	4.19066	0.437183	0.00622437
CCNF	6.42272	-0.956898	1.05e-11		C19orf48	7.5355	0.744239	4.69526e-07
CCNG1	5.32903	-0.612382	0.00178433		C19orf54	2.12754	1.09314	9.18528e-05
CCNI	5.52053	-1.12602	2.86e-12		C19orf57	1.13916	0.824401	0.0411152
CCNJL	2.83497	-1.08737	7.71e-07		C19orf67	0.735858	1.60613	0.00013139
CCNY	4.75462	-1.07272	2.64e-13		C19orf71	4.88361	0.547838	0.00622674
CCPG1	4.92328	-1.31965	2.49e-11		C19orf73	0.0387625	1.21311	0.0123316
CCS	3.76649	-0.533885	0.00119728		C19orf81	1.62304	1.20692	0.000402834
CCSER2	3.70293	-0.447078	0.00752703		C1QTNF4	-1.62676	2.55118	0.0218338
CCT2	7.77084	-1.21166	2.85e-12		C1QTNF5	-1.38588	3.99014	0.00250151
CCT3	9.06434	-1.19739	2.75e-16		C1RL-AS1	4.78045	0.74463	1.30898e-07
CCT4	7.86911	-1.36586	3.89e-23		C1orf105	-2.00103	2.28461	0.0499071
CCT5	9.62168	-1.31472	5.91e-18		C1orf116	2.51675	1.17226	8.24174e-06
CCT6A	8.20451	-1.23164	7.66e-19		C1orf127	-1.36093	1.83707	0.0362327
CCT7	8.16595	-1.46211	9.06e-27		C1orf140	2.00341	1.23151	4.07383e-05
CCT8	7.10796	-1.20924	1.31e-12		C1orf146	-0.682283	2.37975	0.00261622
CCZ1	5.71587	-1.21	8.75e-18		C1orf147	0.667096	0.991386	0.00591981
CCZ1B	4.25989	-0.384387	0.034236		C1orf162	0.53973	1.45992	3.48894e-05
CD109	5.48927	-1.76327	1.9e-18		C1orf167	-1.2562	1.82441	0.0200258
CD151	6.8853	-1.18749	2.51e-17		C1orf186	2.35393	1.46523	6.76234e-11
CD177	1.42044	-1.12339	0.00246233		C1orf194	2.01494	0.608071	0.0205728
CD276	6.09252	-1.0054	1.11e-10		C1orf228	-0.253052	1.82708	0.000853016
CD320	6.40447	-1.37379	7.41e-18		C1orf52	3.8872	0.664443	0.00283893
CD46	7.34936	-0.752079	3.39e-06		C1orf54	0.990081	1.54138	0.000240697
CD59	7.30141	-0.614043	1.46e-05		C1orf61	6.05957	1.32936	1.33801e-23
CD63	6.68049	-1.30775	8.45e-19		C1orf74	3.4098	0.456387	0.0133075
CD81	6.10864	-0.488696	0.00469653		C2	2.16324	2.39078	1.02877e-19
CD9	5.47731	-0.508715	0.000499504		C20orf144	2.49474	0.499015	0.0358625
CD99	4.95463	-1.15333	5.16e-12		C20orf195	2.98172	5.55565	3.0636e-70
CD99L2	4.33629	-1.55407	5.22e-20		C20orf203	0.338868	1.10834	0.0190043
CDA	3.23901	-0.739429	0.00772528		C21orf91	2.49413	1.44759	8.15881e-06
CDC123	6.15077	-1.71079	1.97e-32		C21orf91-OT1	-1.62728	2.96797	0.00277169
CDC14B	3.76512	-0.387662	0.0327393		C22orf24	1.01636	1.48056	5.81642e-05
CDC16	4.29208	-1.01917	3.85e-12		C22orf42	-0.430583	2.72786	2.89611e-07
CDC20	7.28284	-0.81003	1.03e-07		C2CD4A	1.22668	2.48557	3.91985e-11
CDC23	5.40317	-0.800701	5.95e-09		C2orf16	3.56325	0.912272	5.05664e-08
CDC26	3.16426	-1.45887	2.73e-12		C2orf27B	1.16366	1.78111	4.51964e-08
CDC40	3.81407	-0.817975	2.44e-05		C2orf48	2.32841	1.70372	2.2725e-13
CDC42	5.9946	-0.912121	3.34e-09		C2orf50	0.563912	0.933362	0.0167953
CDC42BPA	5.44618	-0.929954	7.59e-10		C2orf54	0.378668	2.14544	7.88109e-05
CDC42BPB	6.9557	-0.939181	1.73e-10		C2orf61	1.34813	1.66854	4.6691e-06
CDC42BPG	3.90776	-1.04705	2.76e-05		C2orf73	-2.11336	5.44451	0.0054261
CDC42SE2	4.65226	-0.774854	6.05e-05		C2orf78	-2.10673	5.5456	0.000370021
CDC45	5.14178	-0.481641	0.000328268		C3	4.04044	1.56702	1.36023e-20
CDC5L	5.84498	-0.394656	0.016285		C3orf20	1.02212	1.50222	1.44945e-05
CDC7	4.96083	-0.598925	0.00118773		C3orf35	0.633548	1.04195	0.0145585
CDCA2	5.37574	-1.13322	1.23e-16		C3orf38	2.87803	0.694475	0.000737349
CDCA3	5.44041	-1.00173	1.01e-10		C3orf52	4.5544	0.873341	4.4773e-08
CDCA7	4.85729	-0.430202	0.00210381		C3orf58	4.53886	1.40827	2.88729e-22
CDCA7L	1.73186	-1.47574	1.99e-08		C3orf62	3.08059	0.495488	0.019961
CDCA8	5.68046	-0.73798	7.04e-07		C3orf67-AS1	-2.00463	2.839	0.0307287
CDH10	0.83857	-1.82317	1.07e-06		C3orf84	-2.11558	5.44179	0.000274756
CDH18	1.67944	-0.742572	0.0319285		C4A	2.91652	6.29195	5.40767e-79
CDH2	5.07456	-1.90411	2.98e-51		C4A-AS1	1.12748	4.11042	1.19965e-17
CDIP1	4.46049	-0.580278	0.00436786		C4B	2.72735	6.11101	2.16729e-48
CDIPT	5.49861	-0.936863	8.34e-09		C4B-AS1	1.12748	4.11043	1.19769e-17
CDK1	5.09633	-0.655759	0.00242509		C4BPA	-1.32065	1.95982	0.0268623
CDK14	3.57992	-1.20457	7.2e-12		C4orf32	5.51094	0.83164	9.31845e-08
CDK18	2.7719	-0.808078	0.0004127		C4orf36	4.03868	1.19431	2.38028e-12
CDK19	2.84543	-0.774605	0.000497515		C5AR1	1.23454	1.19173	0.000642479
CDK2	6.03647	-0.589138	1.99e-06		C5AR2	2.36955	0.846652	0.000461527
CDK2AP1	4.56047	-1.16536	2.29e-13		C5orf17	1.45286	1.28532	2.13342e-06
CDK4	6.23347	-1.01349	1.7e-10		C5orf45	5.90069	1.02221	1.22605e-15
CDK5	4.4617	-1.57877	2.76e-17		C5orf56	3.97341	1.1429	9.89182e-15
CDK5RAP1	5.70811	-1.19937	3.33e-21		C6orf10	-2.35986	5.10089	0.0158603
CDK5RAP2	5.95373	-0.995681	7.65e-14		C6orf120	4.0166	0.606166	3.6896e-05
CDK5RAP3	5.78113	-0.395103	0.00484422		C6orf132	1.75203	1.35879	7.32512e-07
CDK6	8.75586	-0.639515	8.31e-05		C6orf223	3.75988	0.866354	0.000112749
CDK7	3.72221	-0.506843	0.0177197		C6orf229	-2.17839	5.20993	0.0259781
CDK8	3.87383	-0.502915	0.0262353		C6orf25	0.0812901	1.86764	0.000165113
CDKAL1	4.06293	-0.639888	5.05e-05		C6orf58	-2.44019	4.7151	0.0223805
CDKN2AIPNL	3.5553	-0.539952	0.0132044		C6orf62	6.77624	0.339689	0.0116788
CDKN3	3.82363	-1.17869	6.95e-10		C6orf99	0.96272	1.90733	2.26989e-08
CDON	3.33605	-1.36538	5.27e-11		C7orf43	4.89524	0.580002	0.00162179
CDS1	1.35217	-1.10503	0.000242673		C7orf55	3.50915	1.7446	6.4397e-23
CDS2	4.50702	-0.985	2.07e-12		C7orf61	-0.638335	2.724	0.000984586
CDV3	7.26475	-0.504801	5.76e-05		C8G	1.55095	1.1272	0.0001004
CDYL	4.68634	-0.827465	2.98e-08		C8orf34-AS1	1.28644	0.838733	0.0460206
CDYL2	5.16836	-1.14405	3.4e-17		C8orf4	7.72307	2.09787	7.12812e-44
CEBPZ	6.38002	-0.660997	0.000261693		C8orf46	0.314693	1.99644	4.43634e-06
CEBPZOS	3.80137	-0.584611	0.000463798		C8orf86	-0.707831	1.87054	0.00836744
CECR5	5.46191	-1.40514	1e-18		C8orf89	-2.58746	4.49703	0.0362959
CELF1	7.00662	-0.590474	3.47e-06		C9orf131	2.60046	2.28405	8.39021e-19
CELF2	2.75851	-0.622042	0.00394399		C9orf147	1.50007	0.998954	0.00222756
CELF2-AS1	-0.716657	-1.56691	0.0126409		C9orf163	2.5345	0.793985	0.000374143
CELSR1	6.22571	-0.877649	4.77e-06		C9orf173	0.546392	2.50237	5.17729e-11
CELSR2	6.53817	-1.22242	4.07e-09		C9orf173-AS1	0.973607	1.83496	9.25346e-07
CENPA	4.29659	-0.391893	0.0141958		C9orf41-AS1	-0.628796	1.54453	0.00752855
CENPB	5.81696	-1.00805	3.72e-09		C9orf43	0.856797	0.925861	0.0145083
CENPE	5.42936	-0.599932	0.00795087		C9orf47	0.048196	1.77263	0.00811824
CENPF	8.46764	-1.36127	5.56e-19		C9orf64	4.21603	0.751118	2.73907e-07
CENPI	4.22763	-0.83586	4.81e-06		CA1	-0.0228805	1.81283	0.000298768
CENPN	5.66014	-0.638684	1.06e-06		CA13	3.29013	0.661329	9.36679e-05
CENPO	5.93965	-0.402327	0.0121633		CA14	2.03473	1.17266	9.11929e-05
CENPV	5.38658	-0.981339	1.45e-11		CA2	-2.11118	5.49097	0.00187032
CENPW	3.59287	-0.735352	3e-05		CA5A	2.42026	0.747918	0.0024947
CEP104	4.80385	-0.839096	1.32e-06		CA6	0.461469	1.25666	0.00425949
CEP120	4.56305	-0.604305	8.18e-05		CA8	-2.43014	4.99949	0.0421801
CEP131	4.00887	-0.854738	4.91e-06		CABLES2	3.95849	1.3742	3.23577e-13
CEP152	5.21155	-0.379222	0.0158603		CABP1	-0.248423	1.32705	0.0158935
CEP164	6.11754	-0.531541	9.22e-05		CABP4	1.07301	0.740768	0.0466689
CEP192	5.65377	-0.872354	8.83e-07		CACFD1	4.03413	1.92491	7.82467e-22
CEP250	6.60537	-0.983488	1.4e-10		CACNA1A	0.200049	1.79058	7.12182e-06
CEP350	6.95243	-0.629357	5.08e-05		CACNA1B	-1.35128	2.70984	0.00365389
CEP41	3.66989	-0.766616	3.97e-05		CACNA1S	-2.23637	5.19146	0.00591572
CEP55	5.49903	-1.06127	3.38e-13		CACNB1	3.64384	1.26574	1.90818e-14
CEP70	2.95195	-0.953106	2.73e-05		CACNG8	3.94506	1.83888	9.01741e-34
CEP78	5.02535	-0.565141	0.000345184		CACTIN	6.22549	0.679687	9.35015e-06
CEP85	5.84147	-0.456926	0.000153718		CACTIN-AS1	1.92737	1.63088	1.86894e-09
CEPT1	4.19694	-0.635968	0.00158759		CAGE1	0.994674	2.63486	6.04589e-15
CERCAM	5.66148	-1.30394	8.04e-16		CAHM	0.0985226	1.74087	0.000123553
CERK	4.70909	-1.47099	2.06e-19		CALHM1	1.71709	2.58073	2.88295e-12
CERS1	3.01341	-0.891579	0.000147679		CALHM2	3.16892	0.582113	0.0148268
CERS2	7.35609	-1.20535	4.88e-19		CALN1	-0.7728	1.68861	0.0225901
CERS5	4.75444	-0.352863	0.0224676		CAMK1G	1.19999	4.53518	2.28737e-31
CERS6	4.86387	-1.14072	1.12e-13		CAMK2A	-0.123905	1.70528	0.000485183
CETN2	2.99601	-1.41969	9.51e-12		CAMKV	-1.13885	1.99924	0.0347644
CFAP36	3.95263	-0.580784	0.000125486		CAND2	2.48227	0.996312	1.88488e-05
CFAP44	3.48724	-0.511996	0.0127185		CAPN10-AS1	3.99903	0.927935	3.70781e-08
CFAP97	4.07557	-0.812534	0.000573624		CAPN12	0.990622	0.846236	0.00787955
CFD	4.37315	-0.706912	0.00154707		CAPN13	-1.26522	1.80845	0.0303469
CFDP1	4.38798	-0.343345	0.0159874		CAPRIN2	4.56669	0.640681	1.15922e-06
CFL1	8.10837	-0.749026	4.6e-06		CAPSL	-2.16662	5.45363	0.00270844
CGA	7.036	-1.1849	4.31e-23		CARD14	1.86776	0.908192	0.000225357
CGN	4.3157	-0.973735	1.75e-07		CARD8-AS1	1.34005	1.2144	0.00287979
CGREF1	5.28115	-1.08544	7.03e-16		CARD9	4.35343	1.577	3.98789e-16
CH17-360D5.2	4.80023	-0.617572	5.84e-06		CASC11	0.218066	1.28968	0.00119629
CH17-360D5.3	5.16696	-1.03348	4.94e-16		CASC6	0.911866	1.69831	0.000291409
CH507-24F1.2	-0.411816	-2.26129	0.00433471		CASP10	2.57082	1.38268	1.51977e-10
CH507-254M2.1	-0.519662	-2.10083	0.0130073		CASP8	4.93079	0.878429	1.95128e-07
CH507-9B2.3	5.09423	-1.3083	6.02e-15		CASQ1	-0.823988	3.45977	1.6551e-06
CH507-9B2.4	0.155206	-8.13593	8.99e-14		CASS4	1.00407	1.5665	2.11526e-05
CH507-9B2.5	6.16725	-0.643756	1.48e-05		CATSPER4	-1.84852	5.91961	1.79561e-05
CHAF1B	4.60549	-0.562821	0.000791051		CATSPERB	0.556968	1.36046	0.000114592
CHCHD1	4.06301	-1.07014	3.4e-12		CATSPERD	-0.690034	1.92306	0.00856689
CHCHD10	4.50221	-0.719618	0.000143809		CATSPERG	2.10177	0.677387	0.0143019
CHCHD2	7.46369	-1.06651	3.62e-16		CBARP	3.43986	1.71458	3.74391e-11
CHCHD3	6.65963	-1.19975	1.13e-24		CBLN3	1.07815	1.929	7.65649e-06
CHCHD4	4.07039	-1.11746	1.03e-13		CBR3	2.53847	0.582048	0.0264664
CHCHD5	2.7152	-0.71946	0.00314998		CBR3-AS1	3.17212	1.16729	3.82789e-09
CHCHD6	3.35558	-0.681087	0.000599194		CBX4	5.51332	1.03584	8.57886e-11
CHD1L	5.9537	-1.3045	2.63e-24		CCBE1	0.945049	1.1783	0.00132008
CHD3	6.99142	-0.767128	1.53e-06		CCDC103	2.50999	0.774349	0.002069
CHD6	5.69116	-1.00815	1.22e-14		CCDC108	-1.47136	2.39378	0.0332218
CHD8	7.12785	-0.839424	3.9e-12		CCDC116	-1.32322	3.05922	0.00554227
CHDH	4.98286	-0.907536	7.46e-09		CCDC117	4.74449	0.9518	5.89063e-11
CHIC1	2.29329	-0.90535	0.000935085		CCDC122	4.16185	1.12922	7.68659e-07
CHID1	4.90079	-1.15683	9.26e-12		CCDC125	4.75726	0.700722	7.87358e-05
CHKA	4.6372	-0.62665	2.11e-06		CCDC126	1.44055	0.661787	0.0419219
CHML	6.31566	-1.22653	4.76e-11		CCDC130	4.66234	0.511316	0.00378233
CHMP2A	4.35448	-0.992674	1.23e-09		CCDC141	0.130836	1.37078	0.0114471
CHMP2B	4.26379	-0.952524	6.42e-06		CCDC142	5.68134	0.549751	0.000108666
CHMP3	4.15523	-1.25704	1.17e-18		CCDC144A	4.92844	0.486254	0.0332992
CHMP7	5.53001	-0.695929	1.14e-06		CCDC144NL	2.50594	1.627	8.93234e-13
CHN1	3.17991	-0.880478	1.86e-06		CCDC149	0.462012	1.33337	0.00066384
CHP1	6.63721	-1.5524	2.9e-30		CCDC153	0.183824	0.975089	0.027016
CHPF	6.33189	-1.04999	2.22e-08		CCDC157	3.28405	0.89046	1.13001e-06
CHPF2	7.55374	-0.976445	6.18e-09		CCDC159	1.40951	1.69714	1.00735e-08
CHPT1	4.16733	-1.41243	2.83e-23		CCDC163P	1.98139	0.706906	0.00440376
CHRD	2.69346	-0.856435	0.000710112		CCDC168	1.69891	4.94045	1.97228e-35
CHRM3	0.0161205	-1.24716	0.00789328		CCDC169	2.83528	0.668828	0.00499817
CHRNA5	3.47224	-0.590833	0.00334183		CCDC17	2.1464	1.99989	3.37555e-15
CHST10	3.36965	-0.55395	0.00165872		CCDC181	-0.386833	1.27758	0.00982734
CHST12	5.34252	-0.322047	0.0330321		CCDC189	3.77302	1.0477	2.96202e-06
CHST14	3.43279	-0.496398	0.0158671		CCDC30	3.08021	0.675633	0.00121669
CHST3	6.48675	-0.880486	1.96e-10		CCDC38	1.04573	1.09476	0.00126147
CHST4	-2.24661	-4.84124	0.0113202		CCDC62	1.92035	1.5744	2.2782e-08
CHSY1	5.49208	-0.324087	0.0271567		CCDC64	3.31414	0.540592	0.0107596
CHTF8	5.33965	-0.604704	0.0010018		CCDC64B	3.24143	4.51153	4.556e-63
CHUK	5.5724	-0.704908	5.04e-05		CCDC65	1.9703	0.62382	0.0161804
CHURC1	4.33824	-0.894006	4.37e-06		CCDC68	1.86417	0.702582	0.0255741
CHURC1-FNTB	-0.482887	-7.44642	0.00023492		CCDC71L	4.79071	1.62414	2.71436e-25
CIAO1	6.14971	-0.850895	4.63e-10		CCDC78	3.90113	0.47146	0.0228528
CIAPIN1	5.68957	-1.07264	3.95e-17		CCDC79	-0.561361	1.62543	0.0201911
CIB1	5.4639	-0.769456	6e-05		CCDC8	0.313295	0.878498	0.0469929
CIB2	1.60649	-1.46695	8.97e-06		CCDC80	5.10621	2.6727	3.22953e-43
CIDEB	1.26119	-1.15611	0.00282073		CCDC81	0.526965	1.31	0.001121
CINP	4.43268	-0.668598	6.7e-07		CCDC83	-1.32662	3.01386	0.00373091
CIPC	4.01475	-0.673678	1.33e-05		CCDC85B	6.28633	0.491766	0.035522
CISD1	4.02438	-1.30459	1.34e-12		CCDC9	3.96221	0.727891	0.00178259
CISD2	3.19607	-1.12728	1.18e-10		CCDC90B	5.17292	0.373893	0.00962841
CISD3	4.34747	-1.06795	1.84e-06		CCDC96	-0.139757	1.62793	0.000753823
CIT	5.64737	-1.32511	4.99e-18		CCER2	-0.0291471	1.4751	0.00824882
CITF22-1A6.3	2.27447	-1.01705	0.000165113		CCL14	-2.75972	3.9058	0.044805
CIZ1	5.47953	-0.74039	0.000140195		CCL16	0.34465	1.77264	0.000207796
CKAP2	4.26059	-0.947061	1.96e-06		CCL2	-1.57793	3.67322	0.000821339
CKAP2L	4.08565	-0.730404	8.72e-07		CCL20	5.8105	7.09791	1.52816e-217
CKAP4	6.65581	-1.47958	3.86e-24		CCL22	0.812084	1.45327	0.000830688
CKAP5	7.96049	-1.35305	2.22e-26		CCL28	1.86533	0.973896	0.000197658
CKB	7.97872	-0.428588	0.0202649		CCL3	-0.766809	5.64553	2.77799e-08
CKLF	2.51425	-1.06804	3.01e-05		CCL3L3	0.597322	3.15901	2.30514e-10
CKMT1A	4.34765	-1.36319	8.98e-11		CCL4	-2.43534	4.83844	0.0121146
CKMT1B	3.77578	-0.60739	0.0054193		CCL4L2	-2.11225	5.46721	0.00175442
CKS1B	5.28468	-0.846435	8.99e-08		CCL5	6.15311	7.35164	2.2187e-253
CLASP1	6.0731	-0.999881	9.34e-17		CCM2L	1.12092	2.85655	3.97427e-10
CLASP2	5.31628	-0.529135	0.00169109		CCNB1IP1	5.59813	0.468917	0.000228069
CLCC1	5.74708	-1.45064	1.29e-26		CCNE1	4.3594	0.355706	0.0267175
CLCN3	5.74178	-1.37528	2.99e-20		CCNE2	3.39216	1.41934	4.21531e-14
CLCN4	-1.00095	-2.41531	0.00401192		CCNG2	2.13105	0.702184	0.00916917
CLCN5	5.12778	-0.932033	4.45e-12		CCNJ	4.00111	0.519763	0.0026369
CLCN7	6.1803	-0.7768	9.27e-06		CCNL1	7.34586	2.52045	1.65178e-50
CLCNKB	0.650933	-1.5099	0.000702111		CCNT2	5.13562	0.537662	0.00500542
CLDN12	4.57571	-0.970105	1.93e-05		CCNYL1	3.4652	0.645533	0.000205695
CLDN7	2.82581	-1.4208	5.55e-10		CCR3	-1.75877	2.71421	0.0373599
CLEC16A	5.15348	-0.92695	7.26e-09		CCR4	0.219642	1.6181	0.000520271
CLGN	2.33302	-1.75056	1.6e-09		CCSER1	3.77406	0.851953	5.26834e-06
CLIC1	7.13991	-1.0107	2.09e-14		CCT6B	0.494511	1.66395	0.000302997
CLINT1	6.18893	-0.652853	5.82e-07		CCT8L2	-0.952117	4.00386	2.64553e-06
CLIP1	6.67783	-0.963531	4.92e-15		CD14	-0.369784	4.06461	1.8614e-08
CLIP4	3.01137	-1.02013	1.25e-05		CD160	1.06374	1.01294	0.00325904
CLMP	4.916	-0.750991	1.46e-07		CD163	0.43685	1.55887	0.0021299
CLN3	4.87136	-1.22985	5.87e-12		CD164L2	-2.43608	4.81851	0.00492531
CLN6	5.53152	-0.474951	0.00088341		CD180	2.67439	0.859325	0.0221925
CLNS1A	6.01299	-1.2807	4.3e-21		CD22	0.0492099	1.63749	0.00412867
CLP1	4.50874	-0.381737	0.0257503		CD27	-1.46529	2.52602	0.0128044
CLPB	6.16571	-0.911183	5.94e-12		CD27-AS1	1.58959	0.669146	0.028656
CLPP	4.73207	-0.995123	1.67e-06		CD274	3.04772	2.84295	2.01141e-42
CLPTM1	5.64821	-1.08899	4.47e-09		CD34	-0.105514	1.54231	0.00194315
CLPTM1L	8.29571	-1.17004	1.97e-15		CD36	-0.277661	1.31415	0.0100636
CLPX	4.93824	-0.876008	6.01e-09		CD38	1.06639	1.65881	0.000110208
CLSTN1	6.61431	-1.35961	9.74e-17		CD6	1.5187	1.0026	0.000140393
CLTA	6.26056	-0.968921	4.97e-13		CD7	-1.19145	3.25453	8.84819e-05
CLTB	6.45072	-0.938615	6.03e-08		CD74	1.81772	0.980077	0.00218737
CLTC	8.62757	-1.82068	1.91e-34		CD81-AS1	0.582259	3.60269	1.45053e-14
CLTCL1	6.40391	-1.81014	2.15e-39		CD83	5.0592	2.48878	7.39773e-67
CLU	8.32268	-1.2891	1.22e-16		CD84	0.00825596	1.05071	0.0494399
CLYBL	0.732259	-1.81154	3.45e-06		CD93	-0.798371	3.02695	0.000126321
CMAS	3.21181	-1.41518	4.69e-09		CD96	1.3282	4.55462	4.51394e-38
CMBL	4.10618	-0.785054	4.63e-09		CDC14A	3.0107	1.30198	3.2239e-09
CMC2	5.25346	-0.725519	1.39e-07		CDC20B	0.974165	1.69205	3.62157e-07
CMPK1	4.77969	-1.12856	1.78e-08		CDC25A	6.33051	0.319241	0.0179538
CMSS1	4.36881	-0.788546	3.19e-06		CDC27	8.46314	0.877075	3.24993e-10
CMTM4	5.62599	-1.70233	5.49e-33		CDC37L1-AS1	-0.453033	2.09751	0.00107782
CMTM6	4.15434	-1.18329	6.72e-08		CDC42EP2	5.24999	1.1224	3.48876e-14
CMTM7	3.16729	-0.531289	0.0041102		CDC42EP3	4.11952	0.789188	5.22498e-09
CMTM8	1.28269	-1.01215	0.00122906		CDC42EP4	5.83355	0.501281	0.00428594
CMTR1	5.72345	-0.822018	6.32e-10		CDC42EP5	-2.05398	5.59079	0.000481352
CNBP	6.86135	-0.788846	2.72e-08		CDH1	1.01013	0.908388	0.0376415
CNDP2	5.02373	-0.777403	2.44e-07		CDH16	-2.29797	3.18484	0.0376415
CNIH1	4.28972	-0.922335	8.55e-05		CDH8	1.66892	1.2772	0.000139313
CNIH4	4.37276	-0.785732	1.6e-06		CDH9	-0.212479	1.04151	0.0487736
CNKSR3	5.26676	-0.277586	0.0426096		CDK11A	4.66534	1.11387	8.18337e-14
CNN2	6.39259	-0.833831	2.59e-06		CDK17	5.10397	0.622438	0.000102838
CNN3	4.10446	-0.32546	0.0428321		CDK2AP2	3.93838	0.520494	0.0263465
CNNM3	4.2744	-0.619813	0.00217187		CDK5R1	3.40004	1.43936	1.41307e-10
CNOT1	7.94489	-0.851172	1.69e-10		CDK9	4.72583	0.322933	0.0237525
CNOT10	4.56139	-0.576094	0.000250635		CDKL1	2.72302	0.899392	3.05403e-05
CNOT11	4.59043	-0.555814	0.000350615		CDKL2	-0.197535	3.97241	4.84992e-11
CNOT6	4.72182	-0.795712	2.16e-06		CDKL3	1.54257	0.714904	0.038759
CNOT7	5.16912	-0.771307	6e-07		CDKN1A	7.24467	1.76627	1.48668e-26
CNOT8	4.75951	-0.758416	1.08e-07		CDKN1B	5.58716	0.745053	6.42752e-10
CNPPD1	4.59904	-0.908106	4.54e-09		CDKN1C	3.52674	2.92306	2.66882e-39
CNPY2	6.38231	-1.06519	2.54e-17		CDKN2A	6.78584	0.609654	2.54615e-05
CNPY3	4.72051	-0.848503	2.98e-05		CDKN2A-AS1	1.05666	2.44652	4.78334e-09
CNPY4	3.68186	-0.800532	1.24e-06		CDKN2AIP	5.93433	0.92327	8.68883e-11
CNST	4.67607	-0.490036	0.00099921		CDKN2B	7.09196	2.59432	2.22043e-80
CNTFR	1.35644	-0.742999	0.011559		CDKN2B-AS1	2.91151	1.07894	6.80681e-07
CNTN1	5.46888	-1.91284	2.54e-33		CDKN2C	4.91373	0.596898	0.000250637
CNTNAP3	3.93577	-2.04897	5.3e-42		CDKN2D	2.12846	0.754289	0.000597332
CNTNAP3B	1.4308	-1.01241	0.010066		CEACAM19	2.43414	1.80081	5.18999e-13
CNTNAP4	1.65389	-1.00578	0.00795391		CEACAM20	-2.1736	5.34481	0.000465624
COA3	4.52858	-1.29247	2.89e-15		CEACAM8	-0.272036	1.40087	0.00655413
COA4	5.31108	-1.06431	6.13e-12		CEBPA	4.29564	2.06628	2.68612e-23
COA5	3.12231	-0.764328	6.74e-05		CEBPB	8.01715	2.40194	3.85412e-31
COASY	6.1621	-1.05187	2.87e-09		CEBPB-AS1	2.64906	0.549411	0.00493384
COBL	6.9922	-0.573081	3.54e-05		CEBPD	6.26741	3.31989	1.71242e-42
COBLL1	4.51743	-0.57855	0.000308206		CEBPE	-2.67427	4.13423	0.0298345
COCH	0.939742	-2.02135	6.55e-07		CECR1	-0.0932158	2.01244	0.000244888
COG1	4.67143	-0.410685	0.00701131		CEL	0.397371	1.5107	0.000314569
COG2	4.80333	-0.994162	3.76e-10		CELA3A	-2.16881	5.40433	0.000603571
COG3	4.05767	-0.340969	0.0484813		CELA3B	-0.422913	1.85175	0.00259798
COG4	5.72136	-1.30375	8.5e-24		CELF5	0.51686	0.940626	0.0408147
COG5	5.75327	-0.940314	5.46e-12		CELSR3	5.57972	1.84272	6.32074e-25
COG6	3.02927	-0.779813	0.00111343		CELSR3-AS1	-0.65975	1.70732	0.014915
COG7	4.06136	-0.781888	5.37e-07		CENPBD1	2.15148	1.35982	3.47603e-06
COL12A1	8.03606	-1.76655	2.51e-39		CENPL	5.24036	1.06843	2.90006e-14
COL15A1	2.49374	-1.12696	2.06e-05		CEP135	4.41093	0.905979	1.79435e-09
COL18A1	6.08338	-1.27839	1.52e-12		CEP44	4.34441	0.852956	1.81283e-05
COL26A1	4.56159	-1.73371	1.19e-21		CEP83-AS1	1.58332	3.56332	1.83763e-28
COL4A1	6.86433	-1.01506	2.32e-10		CEP85L	3.39718	0.652668	0.00130764
COL4A2	8.29903	-1.49396	2.15e-16		CERKL	1.43621	0.696478	0.018252
COL4A4	1.96894	-1.21283	2.4e-07		CERS6-AS1	1.05702	1.15288	0.00193399
COL4A5	6.47832	-0.800875	3.34e-09		CETP	-0.380076	1.62793	0.0135118
COL4A6	5.31198	-1.58915	2.26e-28		CFAP157	4.0861	0.408274	0.0353768
COL5A1	7.85042	-1.35166	4.78e-09		CFAP161	-0.612492	1.61466	0.0146664
COL5A2	0.0894839	-1.88592	0.00090359		CFAP221	1.78886	1.214	7.78289e-06
COL6A1	7.00978	-1.38146	2.81e-14		CFAP53	-0.521502	1.7274	0.0134832
COL6A2	5.19609	-1.33812	5.16e-13		CFAP57	1.57611	2.52924	5.78421e-18
COLGALT1	8.09102	-1.20807	4.35e-13		CFAP58-AS1	-0.839615	1.43606	0.026173
COMMD2	3.82908	-0.519144	0.0318632		CFAP69	3.6427	0.876238	7.80841e-06
COMMD3-BMI1	2.3341	-0.755903	0.0426777		CFAP74	1.7273	0.876443	0.000430115
COMMD6	2.86501	-1.60947	5.45e-15		CFB	5.90344	5.45716	4.3998e-187
COMMD7	3.25988	-1.72751	6.29e-15		CFLAR	6.89007	1.39024	3.00645e-28
COMMD8	1.29271	-1.82327	0.000687272		CFLAR-AS1	2.65231	1.71028	6.08459e-12
COMMD9	4.23829	-1.35228	1.59e-18		CFP	1.68586	1.65816	2.0142e-08
COMT	5.38343	-0.950936	3.9e-10		CGB	-1.84653	3.17208	0.00544388
COPA	7.95488	-1.30869	4.06e-23		CGB7	1.26034	0.855249	0.0193161
COPB1	6.27903	-1.46059	1.63e-14		CGB8	-2.43048	4.98101	0.0481968
COPB2	7.12608	-1.32179	9.06e-26		CH17-118O6.3	-2.51333	4.56961	0.0268833
COPE	6.59431	-0.918419	1.14e-08		CH17-189H20.1	3.461	1.36591	5.70639e-09
COPG1	7.05554	-1.49475	6.66e-26		CH17-373J23.1	7.57977	3.87647	1.08378e-96
COPG2	3.96387	-1.76175	4.82e-22		CH17-408M7.1	-2.59041	4.39098	0.0304421
COPRS	5.62883	-1.56743	1.28e-26		CH17-76K2.6	2.14823	0.775882	0.00117379
COPS3	5.58597	-0.556333	0.00048709		CH17-80A12.1	0.413133	1.17219	0.0158779
COPS4	4.14548	-1.01156	2.96e-07		CH25H	-0.512627	7.73592	7.14508e-15
COPS5	4.85362	-0.509585	0.00138513		CH507-145C22.3	1.74487	0.932504	0.00491978
COPS6	5.55426	-0.631101	3.82e-05		CH507-154B10.1	2.37486	1.31758	2.83489e-09
COPS7A	4.71387	-0.992264	5.8e-11		CH507-154B10.2	4.00269	0.979433	4.00862e-09
COPS8	4.5413	-0.766715	4.73e-07		CH507-210P18.4	-2.05466	3.66728	0.00615751
COPZ1	6.21376	-1.41818	1.8e-26		CH507-216K13.2	2.27444	1.37722	2.71761e-08
COPZ2	2.32308	-1.2883	6.58e-06		CH507-24F1.1	1.94472	0.938044	0.000242695
COQ2	4.06991	-0.702346	1.49e-05		CH507-254M2.3	2.0593	1.28071	1.28474e-05
COQ3	3.19548	-1.25945	3.61e-11		CH507-338C24.1	2.24806	0.702502	0.0382496
COQ4	4.97495	-0.749799	8.54e-07		CH507-42P11.8	7.04022	0.403907	0.0195988
COQ5	3.41729	-0.851325	2.94e-05		CH507-513H4.1	4.91689	1.0196	3.13548e-05
COQ6	3.8158	-0.401118	0.0255034		CH507-513H4.3	5.86187	1.37027	3.80921e-07
COQ7	3.72035	-0.754534	2.49e-05		CH507-513H4.4	5.86187	1.37027	3.80792e-07
COQ9	5.34844	-1.16446	4.08e-18		CH507-513H4.6	5.86167	1.37093	3.82494e-07
CORO1B	5.57204	-0.983038	2.27e-09		CH507-528H12.1	4.91646	1.02086	2.98934e-05
CORO1C	6.32382	-0.561195	5.86e-06		CH507-9B2.1	1.81283	1.29324	0.00076453
CORO2A	3.8078	-0.795227	2.47e-07		CH507-9B2.8	-1.66101	6.24222	2.65932e-06
CORO7	4.85509	-0.524895	0.00342563		CHAC1	2.46213	1.75005	4.29107e-09
COTL1	7.03589	-0.427503	0.0122195		CHADL	1.0576	3.68354	1.65415e-21
COX10	3.73345	-1.18851	1.93e-13		CHCHD7	4.56341	0.508471	0.000588184
COX11	4.37726	-0.672072	8.52e-06		CHD2	7.76194	1.39954	4.99527e-30
COX14	3.68463	-1.30294	3.93e-13		CHEK2	5.03073	0.915193	5.34284e-11
COX15	5.44097	-1.15378	3.74e-18		CHERP	5.59777	0.567942	0.00641245
COX16	3.58146	-1.07046	4.83e-12		CHIC2	2.0307	1.04978	0.00412972
COX17	3.62095	-0.376322	0.0401599		CHIT1	-0.482055	1.38693	0.0180415
COX4I1	7.00688	-1.02732	5.22e-14		CHKB	4.32042	0.566929	0.00173215
COX5A	5.06221	-1.24991	3.4e-19		CHKB-AS1	0.13163	2.37629	0.000191394
COX5B	6.16676	-1.24065	3.51e-19		CHKB-CPT1B	3.5081	1.48483	3.21365e-10
COX6A1	6.68865	-1.53	2.8e-35		CHL1-AS1	-2.36098	5.06834	0.0082239
COX6B1	6.15078	-0.948509	6.75e-13		CHODL	-0.69708	1.35005	0.0400043
COX6C	5.34095	-0.970848	2.79e-13		CHP2	2.91886	0.982551	4.22143e-06
COX7A2	5.47781	-1.66337	1.2e-32		CHRM1	-1.75324	2.34169	0.0162989
COX7A2L	4.73963	-0.784958	2.24e-07		CHRM4	-1.61819	4.4204	0.000657038
COX7B	6.02891	-0.538374	0.00168339		CHRM5	0.98166	1.23533	0.00171421
COX7C	5.94545	-1.13952	7.54e-19		CHRNA10	1.4179	1.9887	2.96048e-09
COX8A	6.39083	-1.22829	8.99e-17		CHRNA7	3.59456	1.28827	2.93295e-11
CPA4	7.66595	-1.63027	6.44e-41		CHRNB2	3.62383	2.53881	2.25263e-38
CPD	7.07367	-1.60357	4.89e-25		CHST9	0.253214	0.925461	0.0433067
CPE	3.34723	-1.5311	4.51e-16		CIART	0.118603	1.29335	0.00766001
CPM	6.20129	-0.628547	4.79e-07		CIC	5.84445	0.726717	0.00109418
CPNE2	4.33189	-0.893764	1.14e-06		CIDEC	1.32204	0.862474	0.00937943
CPNE3	5.37146	-1.21919	3.6e-15		CILP2	1.85376	1.42981	5.61082e-07
CPOX	3.41001	-1.11159	1.16e-11		CIRBP-AS1	3.54793	1.66479	2.93309e-17
CPPED1	2.95327	-0.488513	0.0241201		CISH	2.59945	0.958983	0.000338252
CPS1	10.6928	-1.92306	2.71e-32		CITED2	6.53268	0.832981	2.86825e-09
CPSF2	5.59308	-0.780557	3.39e-06		CITED4	5.64771	0.847061	0.000135742
CPSF3	5.43429	-1.27203	9.5e-22		CITF22-49E9.3	2.17244	1.80348	5.1337e-13
CPSF4	5.83661	-0.329582	0.014067		CITF22-62D4.1	-0.78693	1.96255	0.00885498
CPSF6	5.84406	-0.777234	1.19e-09		CITF22-92A6.1	1.23255	1.42965	1.05652e-05
CPSF7	5.93932	-0.341913	0.0274301		CITF22-92A6.2	3.66538	0.931801	7.81493e-07
CPT1A	6.90443	-0.884467	1.95e-10		CLASRP	4.83488	0.401982	0.0271178
CPT2	5.04718	-1.15177	1.81e-17		CLCF1	3.80206	1.13747	5.60356e-10
CPVL	3.85918	-1.95223	3.82e-23		CLCN1	-1.34838	6.70037	4.74821e-07
CPZ	1.71404	-1.85137	6.65e-08		CLDN1	4.83979	1.60727	2.74761e-31
CR2	4.87359	-2.03114	4.97e-47		CLDN10	-1.08837	2.20792	0.0317863
CRABP2	5.95747	-0.640324	8.32e-05		CLDN11	1.91017	2.23769	6.83434e-16
CRAT	4.43	-0.998333	3.32e-06		CLDN16	-2.29652	3.17869	0.0146165
CRB1	2.3496	-0.529436	0.0271567		CLDN18	1.91328	1.21648	9.78467e-05
CRB2	0.611171	-1.39613	0.00179923		CLDN19	0.249592	3.36269	3.7234e-07
CRB3	2.29189	-0.871854	0.00326778		CLDN4	1.87655	1.25547	5.58254e-05
CREB3L2	6.33244	-1.38691	2.67e-21		CLDN5	0.10875	2.2049	2.60462e-06
CREBL2	5.33501	-0.43495	0.00364267		CLDN6	0.0392958	4.83279	5.52368e-15
CREG1	4.83774	-1.03174	3.32e-10		CLDN9	-1.80171	2.68646	0.0459288
CREG2	4.66101	-1.36031	1.43e-20		CLEC18A	1.00869	1.66323	0.00151644
CRELD2	5.11407	-0.567967	0.000748092		CLEC2D	2.5787	0.604377	0.0175689
CRIM1	7.65923	-0.986958	3.01e-16		CLEC4M	-0.698381	2.09601	0.00349641
CRIP1	2.53826	-0.766602	0.00347678		CLEC7A	1.33013	1.76917	1.78941e-06
CRIP2	2.24501	-1.0517	0.000296005		CLIP1-AS1	2.28649	2.33565	8.74057e-19
CRIPT	2.05491	-0.723931	0.0151121		CLIP3	2.46957	1.33957	2.54308e-08
CRISPLD1	5.6687	-0.982652	5.23e-11		CLK1	5.36866	1.25789	9.2241e-17
CRK	6.18428	-0.498555	9.37e-05		CLK4	4.54396	0.579727	0.000310941
CRMP1	1.19034	-1.04683	0.002273		CLN8	3.92142	0.358871	0.0413105
CRNKL1	3.94882	-0.710269	3.93e-05		CLNK	-0.533243	1.93605	9.97712e-05
CROT	2.41196	-1.08934	4.17e-05		CLSTN2	0.239313	0.86851	0.0404626
CRTAP	6.63672	-1.94527	1.1e-41		CLSTN3	3.96616	0.490061	0.00351399
CRTC3	6.52551	-0.866337	7.28e-09		CMP21-97G8.2	-2.2992	5.07562	0.0153181
CRYBG3	5.31187	-0.753504	0.000171364		CMPK2	-2.43568	4.82326	0.0117576
CRYL1	0.875363	-1.12537	0.00779341		CNBD2	1.89043	1.05044	0.000155716
CRYZ	3.83506	-1.47661	8.69e-15		CNDP1	0.320297	1.25488	0.00258423
CS	7.1079	-0.89583	1.31e-09		CNGA4	-1.18003	3.75481	0.000118432
CSDE1	8.97383	-1.30733	4.3e-16		CNGB1	1.25452	0.97821	0.00227446
CSE1L	7.19892	-1.3855	3.47e-13		CNIH2	0.737659	1.204	0.00249644
CSF2RA	4.02336	-0.93013	5.75e-08		CNIH3	1.82546	1.23114	5.40675e-06
CSGALNACT1	5.68208	-0.366668	0.00768334		CNKSR1	3.16305	0.888265	3.634e-06
CSK	5.072	-0.522489	0.0049829		CNNM1	0.245259	1.77216	0.000159075
CSMD1	3.87332	-1.03118	2.84e-10		CNOT3	4.66226	0.91218	2.29088e-06
CSNK1G1	5.04886	-0.524527	9.61e-05		CNTD1	0.60337	0.793253	0.0376415
CSNK1G2	5.95805	-0.441468	0.00372433		CNTD2	-1.84637	4.06545	0.000228069
CSNK1G3	5.07078	-0.613044	0.000310885		CNTN2	1.6622	1.66075	2.15281e-09
CSNK2A1	6.01576	-1.27669	1.35e-18		CNTN4	-2.17204	2.56545	0.0373324
CSNK2A2	6.27773	-1.03717	4.92e-15		COL11A2	3.30317	3.88459	1.52954e-74
CSNK2B	5.76168	-0.835148	2.6e-08		COL17A1	1.3566	1.77004	3.4499e-07
CSPG4	6.53162	-1.30541	2.63e-11		COL19A1	1.26075	2.05948	1.03689e-10
CSPG5	1.68976	-0.62064	0.0285051		COL1A1	5.71869	1.68917	2.09946e-12
CSRP2BP	3.02779	-1.41845	4.32e-15		COL23A1	-1.09212	3.14723	0.000506387
CSTB	4.39454	-0.672442	0.000114592		COL27A1	6.18412	0.476573	0.00369487
CSTF1	5.27612	-0.444404	0.002269		COL28A1	0.89438	1.71197	4.83173e-05
CSTF2	4.81229	-0.626397	5.39e-06		COL2A1	0.424407	2.42814	1.86265e-05
CT45A10	3.25614	-0.982619	0.000100352		COL6A3	3.29186	0.951925	0.011949
CT45A5	2.75962	-0.87487	3.97e-05		COL7A1	9.68056	1.23285	9.92551e-11
CTAG2	6.37916	-1.27108	3.69e-13		COLEC11	0.365067	0.964553	0.0215646
CTAGE5	4.2997	-0.636846	0.00074706		COLEC12	1.65392	0.921592	0.000631577
CTAGE6	-0.365142	-1.86048	0.0175686		COLQ	0.869414	0.889933	0.0312639
CTB-131K11.1	3.2954	-0.820952	1.9e-06		COMMD3	4.60133	0.728234	9.47216e-06
CTB-178M22.2	-0.106553	-1.88798	0.000119405		COQ10B	2.91105	0.620186	0.0180581
CTB-25B13.12	2.6465	-0.795507	0.00114333		COX19	5.01984	0.94008	2.95861e-13
CTB-31O20.3	-2.31361	-4.64335	0.0271567		COX4I2	-2.51367	4.57177	0.0113447
CTB-43P18.1	-0.589455	-7.27015	1.03e-08		COX7A1	1.01997	2.01935	7.5263e-08
CTB-50L17.10	5.48247	-1.1914	1.01e-11		CP	0.308237	1.04246	0.0114803
CTB-54O9.9	-1.53179	-2.38547	0.0274587		CPA1	-2.51033	4.65145	0.0217133
CTBP1	6.57523	-1.09045	1.13e-15		CPAMD8	1.34026	1.30937	0.000286441
CTBP2	5.97235	-0.356786	0.00532004		CPEB1-AS1	0.963398	1.65766	9.21789e-05
CTC-250I14.3	-1.60693	-2.81426	0.0216242		CPEB2	3.42132	0.79726	3.62049e-06
CTC-432M15.3	-0.244576	-7.79592	0.00467964		CPEB2-AS1	0.656863	1.07227	0.00587091
CTC-444N24.11	3.98939	-0.498599	0.00106859		CPEB3	2.32375	1.0469	6.86238e-08
CTC-510F12.6	-0.476044	-7.41833	9.69e-09		CPEB4	4.42355	1.45018	1.76391e-21
CTCF	5.2337	-0.770971	6.42e-08		CPED1	0.773918	0.736909	0.0446044
CTD-2036P10.5	-0.168726	-3.09923	0.0013614		CPLX4	-1.25493	1.83958	0.0293091
CTD-2210P24.6	-2.59905	-3.98514	0.0449499		CPNE5	-0.956602	4.52564	1.13136e-07
CTD-2231E14.8	3.75856	-0.886964	1.27e-05		CPNE7	6.35253	0.597273	0.000229151
CTD-2231H16.1	-0.592101	-1.57534	0.0273502		CPNE8	4.66131	0.451551	0.0100104
CTD-2267D19.3	2.09329	-1.12071	0.000137972		CPNE9	-0.0641724	2.69546	1.35503e-05
CTD-2510F5.4	1.27655	-2.45085	8.87e-13		CPT1B	4.04895	1.68325	1.87298e-18
CTD-2540B15.13	-0.740903	-7.11751	1.98e-08		CPT1C	2.59679	1.46727	5.37431e-12
CTD-2541J13.2	2.86386	-1.09425	0.0016944		CR1	0.112798	1.63332	0.000595207
CTD-2561B21.3	-1.53015	-3.84719	0.000270264		CRACR2A	0.482563	0.894234	0.0159226
CTD-2562J17.6	2.74038	-0.839088	0.001562		CRACR2B	2.88781	0.679574	0.00232931
CTD-2562J17.7	-1.96491	-3.08988	0.0303273		CRAMP1	5.56862	0.386066	0.0130548
CTD-2647L4.4	0.803955	-1.08838	0.00641213		CRAT37	0.814288	1.38304	8.9748e-05
CTD-3064M3.3	-2.18337	-4.9941	0.00611279		CREB1	4.00375	0.50148	0.00129844
CTD-3074O7.5	1.1536	-0.933433	0.0126558		CREB3L1	-0.452435	1.15091	0.0375349
CTDSP2	5.2135	-0.560481	0.000353885		CREB5	0.407607	2.26248	3.59249e-08
CTDSPL	3.99675	-1.40809	4.1e-20		CREBRF	2.3593	1.16448	2.2455e-06
CTNNA1	8.86568	-1.37381	6.13e-23		CREBZF	5.76069	0.804471	1.49229e-09
CTNNAL1	5.64511	-1.09307	1.89e-08		CREM	4.86609	1.41238	5.14775e-26
CTNNB1	7.63389	-0.78915	9.63e-09		CRISPLD2	2.97245	1.86485	2.48412e-21
CTNNBIP1	2.61602	-1.61706	1.05e-10		CRLF2	-0.517807	3.58288	8.72109e-10
CTNNBL1	4.74167	-0.749783	4.76e-08		CRTAC1	-2.36695	4.94864	0.0040044
CTNND1	6.84359	-0.853566	7.19e-12		CRTAM	-0.622077	1.66061	0.0191863
CTPS1	7.58886	-0.344109	0.011507		CRTC2	4.54336	0.513048	0.0081447
CTPS2	5.23856	-1.17525	3.49e-20		CRX	-0.0080938	0.983278	0.0404468
CTSA	6.19964	-1.0278	1.37e-11		CRYBA1	-0.739302	3.05575	2.86968e-06
CTSB	6.78872	-1.45095	7.26e-26		CRYGS	-0.632784	1.78301	0.00252341
CTSC	5.41641	-0.974931	2.18e-13		CRYM-AS1	0.934976	0.690408	0.030377
CTSD	6.55398	-1.77178	3.28e-26		CRYZL1	3.03171	0.587221	0.00942369
CTSF	3.97381	-1.81694	1.48e-24		CSDC2	1.02177	1.64075	1.76228e-07
CTSH	3.992	-1.09149	4.46e-10		CSE1L-AS1	-0.103391	1.73355	0.00805315
CTSL	6.72789	-1.06696	3.79e-16		CSF1	5.89317	2.74696	1.87717e-73
CTSV	4.23889	-0.419326	0.0109651		CSF1R	1.6781	0.959381	0.000985407
CTSZ	7.30054	-1.40274	4.32e-22		CSF2	-2.23675	3.29093	0.0118072
CTTN	8.51359	-0.996552	7.81e-12		CSF3	-0.561054	4.50993	1.30998e-12
CTTNBP2	3.23145	-0.815689	2.65e-05		CSF3R	1.01836	1.19507	0.000710447
CUEDC1	3.59663	-0.546284	0.0124158		CSHL1	-2.5062	4.77293	0.035676
CUEDC2	4.64504	-1.10082	5.8e-09		CSMD2	0.376773	0.903386	0.0331683
CUL1	6.67581	-0.895329	5.83e-12		CSNK1D	6.71864	1.04738	4.25822e-11
CUL2	4.2792	-1.14025	2.84e-11		CSRNP1	6.8122	2.49656	1.26902e-53
CUL3	5.5615	-0.999903	1.14e-14		CSRNP2	5.09005	0.722037	9.98666e-08
CUL4A	7.05984	-1.2411	2.55e-24		CSRP2	3.99205	0.469629	0.00224937
CUL4B	4.44193	-1.25838	6.93e-12		CSTF2T	5.12374	0.352598	0.0281627
CUTA	5.1336	-1.07111	6.44e-11		CSTF3-AS1	0.826253	1.12368	0.000854465
CUTC	3.99268	-1.35929	8.59e-14		CT62	-0.798807	3.51616	4.9589e-07
CUX1	7.31015	-0.882911	2.16e-08		CTA-113A6.1	1.24702	1.39229	0.000132921
CWC27	2.80911	-0.974066	7.8e-06		CTA-204B4.2	2.54334	0.699557	0.00153086
CWF19L1	5.2172	-0.550465	0.000159734		CTA-212A2.1	-1.83397	6.0873	0.000419782
CWF19L2	3.97764	-0.555928	0.00203589		CTA-212A2.3	4.35188	1.00449	9.44146e-10
CXADR	4.79868	-0.533111	0.00513909		CTA-212D2.2	-1.21437	2.66166	0.0123972
CXCL16	3.83714	-0.553514	0.00564714		CTA-228A9.4	4.02599	0.949292	2.01482e-09
CXCR6	1.49384	-0.666083	0.0315883		CTA-243E7.1	3.85475	0.493265	0.00435406
CXXC5	3.33704	-0.802837	1.89e-05		CTA-243E7.3	0.162625	1.58841	0.0234181
CXorf40A	3.87811	-0.684873	3.33e-05		CTA-243E7.4	2.04324	0.952459	0.000133603
CXorf40B	4.18466	-0.600134	0.000259113		CTA-280A3.2	1.47957	0.83071	0.0240444
CXorf56	4.32975	-0.545254	0.00105547		CTA-286B10.8	-2.05121	2.88044	0.029678
CXorf57	2.93095	-0.594761	0.0133793		CTA-292E10.6	2.29373	3.07007	5.25291e-30
CYB561	5.66151	-0.505684	0.00189653		CTA-293F17.1	0.277284	6.7852	3.68065e-23
CYB561D2	4.59902	-1.03735	9.7e-08		CTA-29F11.1	4.42043	2.84519	3.30337e-55
CYB5B	6.54996	-0.668123	3.06e-06		CTA-305I2.1	1.09066	1.6741	2.55672e-06
CYB5R1	5.25924	-1.27627	1.25e-17		CTA-339C12.1	2.41205	0.5799	0.0440222
CYB5RL	4.0202	-0.59045	6.08e-05		CTA-342B11.2	-1.54948	1.9788	0.0470791
CYBA	7.11132	-1.00472	1.35e-08		CTA-360L10.1	0.611077	1.72632	0.000124048
CYBB	1.65886	-2.09091	6.48e-11		CTA-363E6.3	0.466081	0.771856	0.0427489
CYBRD1	3.9936	-1.88002	5.66e-28		CTA-384D8.31	-1.94373	5.80488	0.00016399
CYC1	7.29953	-0.921982	3.3e-09		CTA-384D8.34	-1.09385	3.8551	4.671e-05
CYFIP1	6.98376	-0.995515	1.81e-14		CTA-384D8.35	-0.138392	8.16384	2.91309e-18
CYFIP2	2.83622	-1.68641	1.19e-16		CTA-384D8.36	2.44678	1.42536	8.1048e-05
CYHR1	4.77404	-0.482841	0.0152391		CTA-390C10.10	1.23459	1.15374	0.000532343
CYP11A1	2.24416	-0.663171	0.0356891		CTA-398F10.1	1.90229	0.858753	0.00235536
CYP24A1	2.40807	-2.18117	2.48e-19		CTA-398F10.2	0.648843	1.0787	0.0025234
CYP26A1	-0.148143	-1.81065	0.00231615		CTA-407F11.7	-2.44131	4.68987	0.0210694
CYP2J2	1.08324	-1.47985	2.77e-06		CTA-445C9.14	2.19538	0.577876	0.0408546
CYP2S1	1.4479	-0.849299	0.0423859		CTA-481E9.2	-0.529005	2.37708	0.00435029
CYP2U1	2.27875	-0.557522	0.0181958		CTA-481E9.4	0.999357	0.875647	0.00594348
CYP51A1	6.53806	-1.39407	7.06e-20		CTA-941F9.10	5.05406	0.621387	1.15654e-05
CYSTM1	5.14309	-0.430853	0.00402051		CTA-992D9.11	-0.501556	3.16498	6.21832e-06
CYTH3	4.73962	-1.16477	5.54e-16		CTA-992D9.8	0.495404	1.03032	0.0285811
D2HGDH	4.07534	-1.08285	1.69e-09		CTB-102L5.8	-1.19636	1.70431	0.0409998
DAAM1	4.05285	-1.20911	3.08e-14		CTB-1144G6.6	-0.866359	1.2525	0.0301655
DAB2	4.17507	-1.28041	2.04e-17		CTB-114C7.4	-1.25643	6.77226	2.0683e-07
DAD1	5.19021	-1.45485	2.61e-27		CTB-118N6.2	-1.62363	2.53782	0.00683957
DAG1	7.75199	-1.95928	5.55e-30		CTB-119C2.1	2.1323	2.6568	2.88863e-24
DAGLA	3.24554	-0.773896	0.00143964		CTB-11I22.1	-1.36091	2.65425	0.00253299
DAGLB	4.97251	-0.679935	2.98e-05		CTB-129P6.7	3.19943	0.953151	1.68255e-08
DAP	5.20467	-0.738404	0.000447838		CTB-12A17.2	0.709783	1.33395	0.000910415
DAP3	6.68936	-0.798677	2.78e-10		CTB-12O2.1	0.371303	1.46236	0.00141639
DAPK1	5.34381	-1.01726	6.95e-12		CTB-131B5.2	1.56308	0.861445	0.00564714
DAPL1	1.62076	-0.902369	0.00232931		CTB-131B5.5	1.72384	1.1606	7.19594e-06
DARS	5.44841	-0.987765	2.56e-08		CTB-133G6.2	-1.84227	3.24471	0.00736263
DAZAP1	6.89913	-0.973724	5e-12		CTB-139P11.2	2.97437	2.65496	1.45723e-30
DAZAP2	5.7339	-1.0638	4.32e-18		CTB-147N14.6	3.66895	4.50418	2.15429e-45
DBF4	4.87823	-0.406796	0.0229068		CTB-152G17.6	2.33066	0.893821	0.00154707
DBF4B	5.37113	-0.30729	0.0340239		CTB-161C1.1	-1.15591	2.99686	8.04552e-05
DBI	6.04047	-0.705846	1.62e-09		CTB-180A7.6	-0.699182	1.9143	0.00524079
DBN1	7.31655	-1.07651	4.44e-12		CTB-180A7.8	-1.95048	2.96686	0.0138303
DBNDD1	3.44121	-0.629162	0.00733949		CTB-184G21.3	0.429698	0.937473	0.0346603
DBNDD2	5.3829	-0.536458	0.00034114		CTB-186H2.3	-0.442121	2.34489	0.000154283
DBNL	6.69096	-0.701721	5.65e-07		CTB-25B13.5	1.76107	1.06689	0.000476216
DBT	4.36484	-0.658349	0.000184473		CTB-31O20.2	3.18066	1.55049	1.74572e-17
DCAF10	4.38995	-0.336262	0.0254186		CTB-31O20.8	0.30257	1.02441	0.0379329
DCAF11	5.24961	-0.865796	4.58e-09		CTB-39G8.2	-0.75033	3.91592	4.63543e-07
DCAF12	4.96812	-0.789975	4.52e-08		CTB-49A3.5	-1.89353	4.0072	0.00312188
DCAF13	5.43637	-0.608221	0.000802048		CTB-50L17.14	0.289207	1.6861	0.000860555
DCAF5	4.11756	-0.586672	0.000163353		CTB-50L17.16	-0.738393	1.7003	0.0402238
DCAF6	5.73905	-0.786747	1.57e-09		CTB-50L17.5	0.51525	1.79848	5.44397e-06
DCAF7	5.92954	-1.12236	1.91e-14		CTB-50L17.8	2.14729	1.4981	1.85831e-06
DCAF8	6.70851	-0.279064	0.0315883		CTB-50L17.9	-0.960205	1.9572	0.0113753
DCAKD	3.6286	-0.776205	1.35e-05		CTB-55O6.10	-1.13953	1.99898	0.0198663
DCBLD1	4.56822	-0.681477	5.2e-06		CTB-55O6.13	0.997432	4.57988	9.20892e-20
DCBLD2	4.56225	-0.611876	8.99e-05		CTB-55O6.8	1.82613	1.62906	4.19155e-06
DCLK2	4.76466	-0.789554	1.57e-09		CTB-58E17.1	3.93069	3.00474	4.74173e-50
DCLRE1A	4.16147	-0.688595	0.000364175		CTB-58E17.3	0.756397	1.61471	0.000181375
DCPS	5.35939	-0.551836	0.000321961		CTB-58E17.5	1.09038	1.55743	2.26426e-05
DCTD	4.77564	-0.823676	2.36e-09		CTB-60B18.12	-2.10702	3.62124	0.00849388
DCTN1	6.68024	-1.28515	1.4e-13		CTB-61M7.2	-0.335882	1.94429	0.000729934
DCTN2	5.67057	-1.18677	7.38e-18		CTB-7E3.1	-0.978557	7.18276	2.90112e-08
DCTN3	3.45243	-0.555887	0.00351829		CTB-91J4.1	0.100216	1.13335	0.00819297
DCTN4	5.30573	-0.619095	2.7e-06		CTB-92J24.3	-0.566727	1.34615	0.0204736
DCTN5	6.61275	-0.703011	8.99e-08		CTB-96E2.6	-0.413108	1.70186	0.00627712
DCTN6	3.28217	-0.935845	1.07e-05		CTBP1-AS2	4.318	0.555061	0.00166772
DCTPP1	4.25457	-0.789256	5.73e-05		CTC-1337H24.4	1.0001	2.19323	4.70493e-10
DCUN1D1	3.60999	-0.529392	0.0150972		CTC-203F4.2	-0.997097	2.21128	0.00282974
DCUN1D2	3.62513	-0.418567	0.0171613		CTC-204F22.1	0.0141901	1.50244	0.000275612
DCUN1D5	4.95786	-0.593253	0.000548965		CTC-205M6.1	0.222948	1.02825	0.0447224
DDAH1	5.46983	-0.823326	1.42e-08		CTC-232P5.3	-2.50546	4.80048	0.0381932
DDAH2	3.6105	-0.378378	0.0324159		CTC-239J10.1	-0.102423	2.1763	7.14388e-06
DDB1	8.14796	-1.47575	4.76e-24		CTC-241N9.1	1.39047	2.29127	6.34105e-14
DDHD2	5.16335	-0.840149	8.67e-10		CTC-242N15.1	4.07241	0.862651	8.71531e-08
DDI2	5.81703	-0.622278	9.44e-06		CTC-246B18.10	-0.589068	1.73866	0.00270844
DDIAS	3.77236	-0.778714	0.000350522		CTC-250I14.6	6.07469	10.946	3.05808e-201
DDOST	6.82501	-1.6578	2.76e-32		CTC-260E6.6	1.94718	0.860387	0.00311563
DDR1	5.85586	-1.51547	1.51e-19		CTC-260F20.3	2.25155	0.947188	0.00241377
DDRGK1	5.03076	-0.646695	0.000623773		CTC-265F19.2	0.412174	0.952058	0.0190889
DDT	5.92814	-0.497383	0.000676277		CTC-276P9.4	0.812871	1.29397	0.000458236
DDX1	6.85028	-1.28599	1.21e-21		CTC-277H1.6	1.23567	0.742916	0.0164303
DDX10	5.4033	-0.483096	0.000627686		CTC-293G12.1	-0.681943	7.5447	1.83799e-09
DDX17	8.19593	-0.779856	1.32e-10		CTC-295J13.3	4.72675	0.913603	8.01278e-08
DDX18	6.49123	-0.658567	4.34e-05		CTC-296K1.3	2.87389	1.39128	9.27341e-09
DDX19A	6.42502	-0.404132	0.00217023		CTC-296K1.4	0.253774	2.25194	2.37934e-05
DDX19B	4.26662	-0.682678	3.08e-05		CTC-308K20.1	3.18118	2.00979	1.64188e-22
DDX21	8.23924	-0.457296	0.00679335		CTC-325H20.4	0.208987	1.13807	0.0391602
DDX23	7.36931	-1.03483	8.17e-15		CTC-329D1.2	0.289291	1.0909	0.0440671
DDX24	7.44227	-0.771532	6.57e-10		CTC-338M12.2	-1.38861	2.66499	0.00828348
DDX31	5.99192	-0.360648	0.00411676		CTC-338M12.4	3.69044	0.766903	8.81358e-07
DDX42	6.35894	-0.425871	0.000757777		CTC-338M12.7	-0.589493	5.75246	7.49694e-08
DDX46	6.60497	-0.880234	9.15e-12		CTC-340A15.2	1.99325	1.14661	2.72857e-06
DDX47	6.25731	-0.543978	0.00035766		CTC-343N3.1	1.61523	1.40295	3.42306e-06
DDX49	6.81179	-0.696661	2.42e-05		CTC-351M12.1	2.08894	1.27453	2.05926e-06
DDX50	4.54708	-0.821141	8.84e-07		CTC-369A16.2	-0.862181	1.65584	0.0128442
DDX52	5.85871	-0.583507	0.000171023		CTC-428G20.6	0.595769	1.29042	0.00170634
DDX54	6.97282	-1.16409	5.8e-12		CTC-429P9.1	1.35855	0.86507	0.00781383
DDX56	7.36674	-0.690126	7.89e-07		CTC-436K13.3	-0.386388	1.59632	0.0113503
DDX6	6.32587	-0.934371	6.06e-11		CTC-436P18.1	-0.753361	1.57922	0.0271472
DECR1	3.39865	-0.79664	2.75e-06		CTC-436P18.4	1.23411	0.865518	0.015753
DECR2	4.22791	-0.517192	0.0118072		CTC-444N24.6	-0.522485	1.65835	0.0091391
DEGS1	5.42672	-0.569866	1.88e-05		CTC-448F2.7	2.83183	1.08197	4.86229e-07
DEK	6.13132	-0.690433	4.55e-06		CTC-453G23.7	0.455459	0.939521	0.0221952
DENND1A	4.01002	-0.891161	8.93e-07		CTC-455F18.1	-0.252147	1.18366	0.0331657
DENND1B	3.06371	-0.474661	0.046549		CTC-457L16.1	-1.21857	1.72755	0.0438061
DENND1C	2.3674	-0.823351	0.000867093		CTC-459F4.1	1.34301	0.633046	0.0399803
DENND3	6.18525	-0.777903	2.18e-09		CTC-463A16.1	-0.295695	1.68689	0.00766001
DENND4C	6.19714	-0.419873	0.0315527		CTC-471J1.9	-2.67728	4.04642	0.0382496
DENND5B	4.54598	-0.985184	2.3e-14		CTC-479C5.10	0.988714	1.52068	1.51811e-06
DENR	5.16527	-0.990368	5.01e-11		CTC-479C5.12	4.15514	0.482638	0.00577557
DEPDC1	5.4009	-1.33466	5.96e-13		CTC-479C5.6	-2.5878	4.45697	0.0131795
DEPDC1B	2.93954	-0.841628	0.000283073		CTC-480C2.1	0.78134	1.77156	1.83701e-05
DEPDC5	4.04358	-0.581701	0.000147524		CTC-487M23.5	0.767573	1.41147	0.000930694
DERA	3.03038	-1.27663	2.87e-10		CTC-487M23.6	1.76882	0.943252	0.000888128
DERL1	5.30057	-0.896066	4.31e-11		CTC-490G23.2	-1.10871	2.0733	0.0024272
DERL2	4.23103	-0.586022	0.000214495		CTC-492K19.7	-0.624615	1.98161	0.00813121
DESI1	6.21693	-0.693994	3.81e-06		CTC-499B15.5	2.58387	0.878782	0.000100145
DESI2	4.45405	-0.824529	2.55e-06		CTC-506B8.1	-0.403064	1.92456	0.000740016
DEXI	4.06645	-1.09345	2.92e-09		CTC-510F12.2	-0.794646	1.26721	0.0356044
DFFA	6.50349	-0.69853	1.52e-07		CTC-510F12.3	-0.314143	1.29388	0.0326624
DFFB	4.06325	-0.831324	2.07e-08		CTC-523E23.4	-0.914937	1.45091	0.0392989
DFNA5	5.2457	-0.747722	2.81e-09		CTC-525D6.3	-0.260447	1.25431	0.0363185
DGAT2	4.87104	-0.564115	0.000915714		CTC-526N19.1	0.579298	1.01505	0.0252792
DGCR11	1.4976	-0.860077	0.00362985		CTC-529I10.2	0.810829	0.758428	0.0472609
DGCR12	0.257777	-1.25974	0.0366321		CTC-543D15.8	-0.111449	1.43552	0.00135095
DGCR2	5.92485	-1.6936	1.04e-23		CTC-548K16.1	0.352867	1.20958	0.00406136
DGCR6	3.19601	-0.849248	0.0026323		CTC-548K16.6	0.0859706	1.09037	0.0277622
DGCR6L	3.95638	-1.28455	3.38e-08		CTC-786C10.1	2.19141	0.910064	0.00227027
DGKI	2.86822	-1.03818	1.76e-06		CTC1	5.06483	0.577523	0.00529534
DGUOK	4.36719	-0.878518	3.56e-09		CTCFL	2.45058	0.992832	1.91569e-06
DHCR24	8.61483	-1.61943	1.41e-25		CTD-2004A9.1	-2.67387	4.13595	0.0372166
DHCR7	6.55209	-1.4372	2.24e-20		CTD-2007H13.3	-0.0994137	1.48742	0.0146262
DHDDS	4.91057	-0.702027	2.48e-07		CTD-2008P7.1	1.14603	1.5563	4.80695e-06
DHFR	4.68767	-1.01571	1.05e-11		CTD-2012K14.5	2.25634	1.06449	1.13992e-06
DHODH	4.31781	-0.597557	0.000108551		CTD-2012K14.6	1.21122	2.14425	8.94937e-10
DHRS13	3.9832	-1.46231	2.92e-10		CTD-2012K14.7	0.68574	2.14504	1.70199e-06
DHRS3	3.82153	-1.75455	1.69e-18		CTD-2013N17.7	0.16885	1.25319	0.0171202
DHRS4	3.32669	-1.21549	3.06e-11		CTD-2016O11.1	-1.71243	2.37142	0.0368859
DHRS4L2	3.02353	-0.938135	3.43e-05		CTD-2020K17.1	3.91941	1.74545	2.90846e-26
DHRS7	4.44519	-1.5112	3.03e-25		CTD-2020K17.3	0.0466196	1.42933	0.0121633
DHRSX	3.90349	-1.14382	1.77e-11		CTD-2020K17.4	1.21082	1.09644	0.00284253
DHTKD1	5.32823	-1.06756	4.72e-14		CTD-2023M8.1	0.423202	1.9063	2.83046e-06
DHX15	7.59285	-0.597493	0.000601053		CTD-2024I7.13	2.03284	1.0538	0.000207796
DHX16	5.96817	-1.15211	1.27e-13		CTD-2024P10.1	0.668743	0.855363	0.0224676
DHX29	4.27624	-1.28503	3.53e-11		CTD-2026K11.4	0.233095	1.85746	0.000201941
DHX30	7.61189	-0.654527	2.06e-05		CTD-2033D15.2	1.69186	4.22535	2.55172e-38
DHX32	4.38838	-1.22916	4.67e-15		CTD-2033D15.3	1.22233	4.21944	5.9205e-27
DHX33	6.05858	-0.60265	9.72e-05		CTD-2035E11.3	-0.909933	2.81056	2.90109e-05
DHX35	4.57599	-0.888842	1.67e-10		CTD-2035E11.4	-0.407023	1.88552	0.000575519
DHX36	5.28671	-0.462164	0.00415852		CTD-2047H16.3	1.64585	0.853498	0.00654713
DHX37	6.74928	-0.441198	0.00930372		CTD-2047H16.4	1.50852	0.613777	0.0354823
DHX40	4.35295	-1.32756	6.94e-13		CTD-2060L22.1	-1.58319	2.2485	0.0329755
DHX57	5.06548	-1.01398	3.08e-15		CTD-2076M15.1	-0.443428	1.45509	0.0140848
DHX8	6.60652	-1.01857	3.2e-14		CTD-2095E4.3	0.918322	0.903303	0.00885604
DHX9	8.29767	-0.735013	2.26e-07		CTD-2095E4.4	2.30134	2.35353	5.23658e-29
DIAPH1	7.75931	-0.96999	8.04e-11		CTD-2095E4.5	-0.116189	3.33805	3.76269e-08
DICER1	6.3233	-0.500282	0.000225687		CTD-2105E13.16	-1.75559	2.3325	0.0280224
DIP2B	6.58891	-0.948374	1.08e-14		CTD-2105E13.6	-1.47314	4.55901	0.00601992
DIP2C	4.20842	-0.937847	2.71e-10		CTD-2116N17.1	2.17068	1.31459	0.00049136
DIRAS1	2.46061	-0.815213	0.0137478		CTD-2117L12.1	0.391804	0.932361	0.0349891
DIRC2	4.46714	-0.750213	1.19e-07		CTD-2118P12.1	0.319069	1.17028	0.00732181
DIS3L	4.613	-1.36409	1.18e-24		CTD-2130O13.1	-1.05444	1.62944	0.0405932
DIS3L2	5.20518	-0.633818	5.31e-06		CTD-2139B15.4	-2.10708	5.54493	0.00151734
DIXDC1	4.21331	-0.995129	4.14e-10		CTD-2140G10.2	-0.879996	2.44727	0.00070033
DKC1	7.22474	-0.805111	1.06e-10		CTD-2152M20.2	0.55822	1.11531	0.00488914
DKK1	6.95376	-1.08641	4.92e-18		CTD-2165H16.4	1.70527	0.882867	0.00584033
DKK3	1.59552	-1.39066	9.88e-07		CTD-2169H9.1	-0.77341	3.08943	0.000679967
DLAT	5.99305	-1.12056	1.12e-17		CTD-2175A23.1	0.435542	2.05994	1.28094e-05
DLD	5.92542	-1.2936	1.06e-14		CTD-2184C24.2	0.211312	1.49849	0.001456
DLG1	4.70701	-0.612654	0.000117282		CTD-2184D3.6	0.697693	1.36437	0.028115
DLG2	4.53678	-1.21757	4.14e-13		CTD-2186M15.3	2.36907	1.07618	7.35813e-06
DLG3	4.86895	-1.14081	7.45e-19		CTD-2192J16.26	0.744015	2.75189	2.47441e-11
DLG5	5.45532	-0.476055	0.0065134		CTD-2194D22.4	-1.85426	3.08649	0.0330933
DLGAP5	5.28713	-1.07793	1.14e-08		CTD-2194L12.2	-1.29613	2.2189	0.0385751
DLL3	2.10734	-0.94285	0.0019828		CTD-2194L12.3	-0.18117	1.40415	0.00386185
DLST	6.03279	-0.519058	5.25e-05		CTD-2196E14.9	-2.1163	5.38043	0.0200489
DMD	5.34953	-0.511137	0.00012409		CTD-2199O4.7	0.257195	4.42748	0.00136677
DMKN	5.53072	-0.668577	1.02e-05		CTD-2201E18.3	4.24995	1.57787	2.42446e-27
DMTN	2.26878	-1.13517	6.36e-05		CTD-2201G3.1	-0.765676	1.76112	0.0178093
DMXL1	6.72609	-0.507862	0.0132711		CTD-2203K17.1	1.31787	1.71167	4.1217e-09
DMXL2	5.55023	-1.09607	3.68e-09		CTD-2210P24.1	0.810048	1.85367	0.000177405
DNAAF3	2.0136	-0.780799	0.0040272		CTD-2213F21.2	1.63118	1.56933	2.47618e-08
DNAAF5	5.6479	-0.512862	0.000714598		CTD-2228K2.7	4.11564	0.639269	0.00212673
DNAH5	1.58304	-1.18992	7.28e-05		CTD-2231E14.2	3.04359	1.67609	1.96661e-16
DNAJA1	7.58254	-0.399661	0.0046943		CTD-2233K9.1	2.2912	0.832295	0.000111349
DNAJA2	5.96932	-0.831945	1.56e-07		CTD-2235C13.3	0.0378508	2.54738	0.000127985
DNAJA3	6.5631	-0.810678	5.21e-11		CTD-2245F17.9	-0.945128	1.98213	0.0133067
DNAJB11	5.65552	-0.881502	1.27e-11		CTD-2246P4.1	2.38179	1.06989	3.44388e-08
DNAJB12	5.65053	-0.464316	0.00153188		CTD-2247C11.1	-2.67166	4.21834	0.0484071
DNAJC1	5.67106	-0.953877	2.32e-13		CTD-2251F13.1	2.50352	0.793245	9.51312e-05
DNAJC10	5.96352	-0.882287	7.2e-09		CTD-2252P21.1	-2.50846	4.69597	0.0143648
DNAJC11	6.82709	-1.00745	6.29e-12		CTD-2256P15.1	1.33429	1.99589	1.2838e-08
DNAJC13	5.79753	-1.59738	1.06e-26		CTD-2256P15.2	3.3039	2.12114	2.60376e-26
DNAJC14	5.82883	-0.734741	3.1e-08		CTD-2260A17.1	0.698647	0.938296	0.0339553
DNAJC15	3.68268	-1.04637	7.2e-09		CTD-2260A17.2	0.49442	1.9914	5.52728e-05
DNAJC16	4.2847	-0.611874	0.000151937		CTD-2263F21.1	2.65186	0.624312	0.0101912
DNAJC17	3.62868	-0.715429	4.75e-05		CTD-2270L9.2	1.33768	0.711229	0.0114494
DNAJC19	2.99579	-1.26659	7.14e-08		CTD-2270P14.1	5.62099	0.818531	5.08242e-10
DNAJC21	5.96764	-0.5993	3.05e-05		CTD-2270P14.2	3.47388	2.04624	1.35343e-33
DNAJC22	3.77141	-1.24592	4.63e-13		CTD-2270P14.5	4.39021	2.18737	1.45649e-42
DNAJC3	5.08624	-1.07698	3.02e-11		CTD-2282P23.2	1.09477	3.34836	5.79386e-17
DNAJC5	7.05287	-1.14259	8.22e-14		CTD-2284J15.1	1.16141	1.02104	0.010037
DNAJC6	3.71169	-0.665801	0.000101512		CTD-2287O16.4	-1.71068	2.86412	0.0011753
DNAJC7	6.32128	-0.740522	3.17e-09		CTD-2287O16.5	2.80843	2.0735	5.75119e-21
DNAJC8	5.4529	-0.761671	1.33e-06		CTD-2288F12.1	0.133288	3.76353	1.74768e-15
DNAJC9	6.00025	-0.425065	0.00103144		CTD-2292M14.1	-1.10334	1.87416	0.0239011
DNAL4	1.50308	-0.790673	0.0207663		CTD-2292M16.7	-2.23491	3.31398	0.0132062
DNASE1L1	4.4532	-1.05384	1.72e-11		CTD-2296D1.5	-0.0761085	1.49992	0.00279765
DNASE2	5.33504	-1.66568	9.8e-33		CTD-2297D10.1	-2.37105	4.84003	0.0195023
DNER	6.1324	-1.98757	1.56e-34		CTD-2298J14.2	-0.28821	1.13327	0.0277213
DNM1	6.07845	-0.77329	6.27e-06		CTD-2302E22.4	0.379961	3.2699	5.13509e-10
DNM1L	5.68843	-0.82196	3.56e-06		CTD-2302E22.6	0.510143	1.19765	0.00377722
DNM2	6.67795	-0.768601	1.01e-05		CTD-2306A12.1	-1.85108	4.01628	0.00117837
DNMT3A	4.47341	-0.759708	1.49e-05		CTD-2306M5.1	-0.134918	1.88189	0.000725403
DNMT3B	5.27803	-0.912779	1.32e-11		CTD-2308N23.2	-1.67125	2.45774	0.00747152
DNPEP	5.07232	-0.597703	8.13e-05		CTD-2310F14.1	1.41669	1.06425	0.000231957
DNPH1	4.44806	-1.15281	8.9e-10		CTD-2313F11.2	0.610916	1.11412	0.00141408
DNTTIP1	3.23813	-0.426783	0.0331054		CTD-2313J17.1	0.229477	2.43771	2.94561e-07
DOCK1	5.4608	-0.930626	1.96e-14		CTD-2313J17.5	0.495085	1.01188	0.00504495
DOCK11	2.1912	-1.9446	1.12e-10		CTD-2313J17.6	0.857519	2.43405	3.94583e-08
DOCK3	4.19159	-0.45862	0.0111614		CTD-2313J17.7	-1.25752	3.54606	9.19513e-05
DOCK4	4.79394	-0.678028	6.08e-07		CTD-2313J23.1	2.11208	0.710297	0.00360685
DOCK5	7.42668	-0.770024	5.42e-11		CTD-2319I12.4	0.739193	1.08211	0.00284005
DOCK7	5.28913	-0.822162	3.26e-09		CTD-2320G14.2	-2.75972	3.90337	0.0425951
DOCK8	2.62699	-0.71682	0.0095895		CTD-2325M2.1	0.720367	1.20291	0.00362896
DOCK9	5.21949	-1.1317	5.6e-19		CTD-2329K10.1	-1.11011	2.07418	0.00865161
DOK4	3.62332	-0.789084	0.000202076		CTD-2330K9.3	0.220946	1.57658	0.00198509
DOLK	4.80423	-0.550125	0.000688055		CTD-2331H12.7	-1.0467	1.97037	0.00916863
DOLPP1	4.90377	-0.849153	1.55e-08		CTD-2335A18.2	-2.3007	5.06784	0.00323074
DOPEY1	3.78221	-0.77149	0.000216026		CTD-2340E1.2	-2.172	3.45032	0.0277964
DOPEY2	3.19591	-0.424449	0.0181851		CTD-2342J14.6	0.0238995	1.1423	0.0306998
DPAGT1	4.54242	-0.44868	0.00149673		CTD-2349P21.3	2.45776	1.40584	2.79598e-08
DPCD	4.02965	-1.22255	6.58e-15		CTD-2349P21.7	-0.116827	1.53374	0.00725771
DPF3	0.0325743	-1.54979	0.00168535		CTD-2353F22.1	-0.0474341	2.256	1.98396e-06
DPH7	5.37663	-0.370696	0.031842		CTD-2353F22.2	2.6153	2.63085	1.9258e-28
DPP3	5.1911	-1.13583	1.04e-11		CTD-2358C21.3	0.412914	6.9184	2.94881e-25
DPP8	4.81425	-0.393889	0.0303078		CTD-2358C21.4	2.1623	1.81007	3.09129e-14
DPP9	6.11268	-0.800728	3.27e-07		CTD-2358C21.5	0.822835	2.62416	3.65142e-13
DPPA2	1.76322	-0.821667	0.00273171		CTD-2368P22.1	2.38958	0.958626	1.45243e-05
DPY19L1	4.16396	-1.59089	1.02e-16		CTD-2369P2.10	1.80672	1.24537	1.05803e-06
DPY19L4	2.94264	-0.836396	0.001079		CTD-2369P2.12	-2.59493	4.27683	0.028852
DPY30	3.79957	-0.905936	1.84e-09		CTD-2369P2.5	-0.54885	1.78663	0.00797779
DPYD	5.24497	-0.633017	0.000809379		CTD-2369P2.8	4.84035	4.43757	1.16736e-83
DPYSL2	5.60211	-1.74231	3.51e-36		CTD-2371O3.3	4.24565	2.36862	1.6875e-44
DRAM2	3.71212	-1.20757	3.41e-10		CTD-2373H9.3	1.05374	1.06301	0.0131963
DRAP1	5.82645	-0.784658	8.78e-07		CTD-2373J6.2	0.496978	3.758	2.01252e-12
DRG1	5.71969	-0.93674	2.09e-10		CTD-2376I4.2	-0.471447	2.85719	1.68717e-05
DRG2	5.55418	-0.504268	0.000579805		CTD-2377O17.1	-1.84965	2.57857	0.0325059
DROSHA	6.79181	-1.23821	5.84e-18		CTD-2378E12.1	0.557443	1.0518	0.00495198
DSC2	2.60102	-0.706092	0.0044668		CTD-2380F24.1	-1.62091	3.59724	0.00621201
DSC3	1.51241	-2.01394	6.73e-10		CTD-2383M3.1	-0.0861953	1.82553	0.000326797
DSCC1	3.25755	-1.01074	3.94e-06		CTD-2384A14.1	2.20637	1.74335	1.56609e-14
DSG2	5.87172	-1.45063	1.41e-21		CTD-2410N18.3	2.14191	3.22553	1.75607e-14
DSG2-AS1	-1.28277	-1.69567	0.0338951		CTD-2410N18.4	0.0949791	1.9209	0.000893173
DSP	9.4603	-1.0076	1.45e-11		CTD-2506P8.6	1.11663	3.25265	3.96987e-17
DST	8.75463	-1.22037	8.49e-16		CTD-2507G9.1	0.0110656	1.79878	0.00353559
DSTN	5.35191	-1.35396	7.37e-21		CTD-2509G16.2	1.89086	1.09265	0.000228095
DSTYK	5.34151	-0.908925	1.04e-11		CTD-2517M22.16	-2.12183	5.26322	0.0473046
DTD1	3.36588	-1.31736	8.01e-14		CTD-2517M22.9	-0.0872087	1.40944	0.00235882
DTNB	2.99948	-1.08349	6.88e-09		CTD-2517O10.6	0.808021	3.87484	2.6238e-22
DTNBP1	2.40474	-0.527637	0.0492149		CTD-2521M24.5	1.24426	3.36016	9.4896e-21
DTX4	4.29272	-1.46272	3.62e-16		CTD-2526A2.2	2.64537	3.65255	6.21569e-35
DTYMK	5.41286	-0.986049	5.2e-10		CTD-2526A2.4	1.51662	3.30352	2.88188e-19
DUS1L	6.79582	-0.453064	0.00277692		CTD-2527I21.7	0.175032	2.63047	1.3405e-08
DUS2	4.65358	-0.927055	3.74e-11		CTD-2529P6.4	-2.05475	5.5849	0.00059117
DUSP14	4.6468	-0.71344	4.44e-07		CTD-2530H12.1	-1.50343	2.43188	0.012191
DUSP23	4.29747	-0.972318	3.85e-07		CTD-2530H12.2	0.375868	1.38681	0.000291912
DUSP3	6.22675	-0.789984	1.66e-09		CTD-2530N21.5	1.14956	0.95764	0.0021132
DUSP9	5.54093	-1.53944	1.44e-16		CTD-2532N20.1	-0.678523	4.40002	9.74435e-10
DUT	4.84995	-0.494919	0.000880505		CTD-2534I21.8	0.607657	3.73861	7.58768e-17
DVL1	7.3658	-0.56269	0.000852854		CTD-2534J5.1	-1.89891	2.04785	0.0295389
DVL2	5.38369	-0.755096	6.35e-06		CTD-2538C1.2	0.876115	1.56192	1.72621e-05
DYM	3.87788	-0.927349	4.34e-08		CTD-2540B15.12	-1.70916	2.42748	0.0208255
DYNC1H1	10.4281	-1.64588	2.84e-20		CTD-2540B15.7	0.679121	3.51988	1.09455e-18
DYNC1I1	1.92749	-0.614619	0.0205831		CTD-2540F13.2	0.202367	1.53142	0.0021429
DYNC1I2	5.21121	-0.904493	6.6e-10		CTD-2541M15.3	-1.75859	2.73151	0.0444352
DYNC1LI1	4.89696	-0.816011	3.57e-07		CTD-2542C24.5	2.04895	0.681135	0.00293389
DYNC1LI2	6.61683	-0.737406	9.63e-09		CTD-2544N14.3	-2.17583	5.27658	0.0133203
DYNC2H1	5.15825	-0.769869	0.0011214		CTD-2545G14.6	0.672353	2.30867	3.52371e-08
DYNLRB1	4.01691	-0.475168	0.00757723		CTD-2545H1.1	-2.00282	2.83043	0.0370095
DYNLT1	4.29497	-0.671376	3.19e-05		CTD-2545H1.2	-0.252271	1.68933	0.000652635
DZIP1	5.17506	-0.312068	0.0349878		CTD-2547G23.4	2.86715	1.36097	6.31294e-14
EAPP	2.53551	-0.643389	0.00505467		CTD-2553L13.10	0.695743	1.01706	0.0188574
EARS2	6.06025	-1.19108	1.39e-18		CTD-2553L13.9	1.76854	1.47385	4.48078e-07
EBF4	1.19817	-0.829813	0.0237613		CTD-2555O16.4	1.74066	0.754413	0.00553159
EBLN3	5.16706	-0.360757	0.0329604		CTD-2561B21.8	4.17684	1.71821	8.21529e-25
EBNA1BP2	6.84366	-0.659344	6.03e-07		CTD-2562G15.3	1.79686	1.7911	4.49658e-10
EBP	6.24485	-1.21367	2.08e-15		CTD-2562J15.4	0.92854	1.55948	5.07953e-05
EBPL	2.82088	-1.31166	2.07e-09		CTD-2562J15.6	2.19445	5.69021	2.16284e-58
ECD	4.67606	-0.305329	0.0484247		CTD-2562J17.2	-0.413502	7.85456	5.75725e-14
ECE1	6.21944	-0.609964	0.000209845		CTD-2568A17.8	-0.792467	2.9365	0.000293555
ECE2	4.37421	-0.898022	7.9e-07		CTD-2574D22.2	1.50588	1.17907	0.000101371
ECH1	4.35592	-0.739824	0.000112527		CTD-2574D22.3	2.87858	0.857742	0.000101264
ECHDC1	4.49057	-0.516875	0.012281		CTD-2574D22.7	-1.77775	6.29693	0.0239947
ECHDC3	4.32581	-0.906542	1.21e-05		CTD-2576D5.1	1.67642	2.5582	4.54375e-23
ECHS1	6.72079	-1.47454	2.66e-24		CTD-2583A14.8	-0.752676	2.59182	0.000382945
ECI1	5.37834	-0.730466	0.000134015		CTD-2587H24.10	-0.596157	2.35469	0.00049529
ECI2	4.89256	-1.58788	8.39e-30		CTD-2587H24.14	1.81539	0.647618	0.0317793
ECSIT	4.43454	-0.994864	2.39e-08		CTD-2587H24.5	-1.70491	4.28872	0.000584867
EDA	2.90367	-1.19796	3.28e-08		CTD-2587M2.1	2.30593	0.978576	1.22768e-06
EDC3	4.74763	-0.42918	0.0242517		CTD-2600O9.1	1.16217	0.763006	0.0205917
EDEM1	4.83575	-0.467521	0.000315601		CTD-2616J11.14	-2.58853	4.44726	0.0307
EDEM2	4.24646	-1.8669	3.29e-25		CTD-2616J11.16	-0.9623	2.2919	0.000996128
EDEM3	5.23024	-0.597944	0.000213123		CTD-2619J13.13	-1.10058	3.40614	0.00531627
EDF1	6.86134	-0.491679	0.00117919		CTD-2619J13.14	3.72835	0.78866	5.53513e-06
EDRF1	5.57775	-0.348498	0.0384507		CTD-2619J13.19	2.27709	0.993192	0.000488732
EEF1A1	11.7478	-0.989963	2.04e-08		CTD-2619J13.3	-0.523613	1.13779	0.0453802
EEF1A2	7.98901	-1.19069	1.09e-10		CTD-2622I13.3	2.02536	0.63377	0.0122753
EEF1B2	7.38365	-0.74565	1.02e-07		CTD-2630F21.1	1.20769	1.21258	9.66883e-05
EEF1D	8.67759	-0.468421	0.00409651		CTD-2636A23.2	1.54763	2.80052	3.88264e-14
EEF1E1	4.39997	-0.641383	0.000857906		CTD-2639E6.9	-0.417542	1.04253	0.0447389
EEF1G	9.49625	-1.50659	1.59e-21		CTD-2649C14.2	1.24167	0.831427	0.00551065
EEF2	11.1562	-0.960566	6.22e-07		CTD-2649C14.3	-1.71392	2.83329	0.0213981
EEF2K	4.87484	-0.902695	5.88e-08		CTD-2650P22.1	-0.0259665	2.56094	6.32917e-07
EFCAB14	5.77164	-0.835094	5.02e-12		CTD-2650P22.2	0.384121	2.65387	5.61939e-08
EFEMP1	7.70436	-2.13522	1.47e-51		CTD-2651B20.6	3.37338	2.13993	6.48082e-31
EFHD1	4.05127	-0.760045	0.000704473		CTD-2651B20.7	0.901687	1.67131	0.000112749
EFNA5	4.24194	-1.32179	2.71e-18		CTD-2653D5.1	-0.34428	1.6398	0.0066859
EFR3A	4.79732	-1.29648	1.16e-10		CTD-2655K5.1	-1.00729	1.76727	0.0420802
EFR3B	3.8364	-1.32867	2.39e-15		CTD-2659N19.9	-1.15748	3.32435	7.28856e-05
EFTUD1	4.5783	-0.896269	4.84e-11		CTD-3001H11.2	1.6389	1.94239	9.84315e-13
EFTUD2	7.71332	-1.26806	2.87e-19		CTD-3014M21.1	7.81393	3.96087	4.13432e-151
EGF	2.58339	-1.62379	2.27e-14		CTD-3020H12.4	-1.99754	2.36049	0.0361133
EGFL7	5.17274	-1.24582	3.61e-12		CTD-3023L14.2	-1.46476	2.81429	0.00322508
EGFR	8.30621	-0.458964	0.00146734		CTD-3023L14.3	0.0454945	5.20171	1.71657e-16
EGLN2	5.92516	-0.415863	0.0147006		CTD-3028N15.1	-1.09649	3.09282	8.40215e-05
EHBP1	5.11886	-0.679376	2.32e-07		CTD-3035D6.2	-0.988982	1.88562	0.025196
EHBP1L1	6.97852	-0.554485	0.000775399		CTD-3035K23.6	-2.23364	3.32539	0.0170646
EHHADH	2.59371	-0.987649	0.000160407		CTD-3064M3.4	1.09982	1.15986	0.000267489
EHMT1	5.86656	-0.686534	7.3e-05		CTD-3075F15.1	-1.38692	2.33357	0.0310523
EHMT2	5.79784	-1.39459	2.04e-15		CTD-3076O17.2	1.69947	2.10608	1.52527e-09
EI24	6.0694	-1.6789	1.41e-40		CTD-3080P12.3	-0.452925	1.76145	0.002273
EID1	5.39967	-0.752921	9.84e-09		CTD-3088G3.8	2.02473	0.950146	6.63975e-05
EIF1AX	5.81706	-0.631687	6.7e-05		CTD-3099C6.11	1.32843	2.66581	2.36283e-14
EIF2A	5.48823	-0.658598	0.000299066		CTD-3099C6.5	-2.30206	3.10945	0.0446288
EIF2AK1	6.2202	-1.29561	1.27e-24		CTD-3105H18.14	-1.00375	1.51428	0.0414306
EIF2AK3	5.68111	-0.670751	4.4e-06		CTD-3116E22.7	-1.66694	2.15258	0.0382525
EIF2AK4	5.62872	-1.41815	7.17e-32		CTD-3126B10.2	-0.135724	1.19155	0.0295301
EIF2B1	5.36486	-1.01291	3.13e-12		CTD-3126B10.4	-1.62372	2.95739	0.020018
EIF2B2	4.88583	-0.433159	0.00313955		CTD-3128G10.6	0.523713	0.955332	0.0472609
EIF2B3	4.70187	-1.09917	3.72e-11		CTD-3128G10.7	-0.189478	1.11107	0.0279224
EIF2B5	5.60624	-0.53843	4.09e-05		CTD-3131K8.2	2.30934	0.72965	0.00511769
EIF2D	5.47448	-0.714901	2.84e-09		CTD-3138F19.1	-2.11374	5.44926	0.0014921
EIF2S1	6.00809	-0.531713	0.00374547		CTD-3148I10.15	-0.683697	2.04373	0.00422332
EIF2S2	7.02181	-0.922625	1.81e-13		CTD-3154N5.1	-1.66813	3.46151	0.00372868
EIF2S3	8.22682	-1.19737	5.64e-18		CTD-3162L10.1	5.80587	1.68261	1.64221e-08
EIF3A	8.42814	-0.727073	9.44e-08		CTD-3184A7.4	1.821	0.915042	0.00403534
EIF3B	9.36705	-0.998865	8.49e-11		CTD-3185P2.1	2.54516	1.14245	1.07861e-07
EIF3C	8.19134	-1.04731	2.92e-08		CTD-3187F8.11	-1.07644	2.0879	0.0179951
EIF3D	7.5185	-0.896891	1.51e-13		CTD-3193O13.12	4.01849	0.636259	0.00482285
EIF3E	6.49262	-1.20522	1.01e-08		CTD-3195I5.4	-1.02173	1.84124	0.0127055
EIF3F	6.87927	-0.983587	8.01e-15		CTD-3203P2.3	-0.56679	2.06479	0.0187011
EIF3G	7.30943	-0.652339	3.76e-05		CTD-3220F14.1	2.51987	0.80637	0.0022044
EIF3H	5.78283	-1.01673	5.87e-13		CTD-3222D19.11	-1.85939	5.72387	0.0145021
EIF3I	6.90066	-0.972848	5.71e-12		CTD-3222D19.12	2.85008	1.68941	3.75871e-15
EIF3J	5.47027	-0.420374	0.00314661		CTD-3222D19.2	0.340504	2.27961	7.08597e-06
EIF3K	6.55117	-1.13716	3.23e-13		CTD-3222D19.4	1.87515	1.15648	1.02475e-05
EIF3L	7.10016	-1.30269	8.14e-24		CTD-3222D19.8	3.56706	2.18031	1.83459e-38
EIF3M	6.23682	-0.869541	5.47e-09		CTD-3222D19.9	1.73189	0.925212	0.00184709
EIF4A1	9.93462	-0.625975	8.36e-05		CTD-3247F14.2	0.686821	5.19996	1.55455e-19
EIF4B	8.94023	-1.35649	2.59e-21		CTD-3252C9.2	-0.102074	3.04144	2.26133e-10
EIF4E2	5.67377	-0.920422	1.35e-14		CTD-3252C9.4	6.63827	2.02921	9.3726e-48
EIF4E3	1.28572	-1.38424	1.17e-05		CTGF	5.35102	1.80986	1.25782e-28
EIF4EBP1	4.6651	-1.08872	8.52e-09		CTHRC1	-0.460523	1.43137	0.00674442
EIF4EBP2	5.47809	-1.01007	8.42e-12		CTNNA2	-0.215604	1.25051	0.0155825
EIF4G1	9.87398	-1.08978	3.64e-09		CTNND2	-2.43534	4.8314	0.00382473
EIF4G2	9.35875	-0.437725	0.00382846		CTRB1	-0.554993	3.11602	1.79774e-06
EIF4G3	6.31426	-0.982501	8.62e-15		CTRB2	0.933184	2.19597	3.0127e-08
EIF4H	8.40865	-1.2049	1.43e-17		CTRC	0.107236	1.59536	0.000203384
EIF5A	7.91758	-0.80548	6.7e-07		CTSK	0.166046	1.11923	0.0218675
EIF5B	5.75423	-0.888223	1.14e-11		CTSS	1.88382	1.11105	3.03052e-05
EIF6	6.73541	-0.78689	5.14e-06		CTSW	1.22529	1.9929	9.81216e-11
ELAC2	6.77962	-0.993319	3.52e-13		CWC25	5.06544	0.58503	1.63495e-05
ELAVL1	5.6288	-0.846652	4.32e-08		CX3CL1	0.265839	1.47915	0.000620343
ELFN2	4.45511	-1.59817	4.09e-15		CXCL1	3.35238	7.48116	3.31693e-138
ELK1	5.33368	-0.772532	8.89e-07		CXCL10	2.75923	9.30458	5.69454e-93
ELK4	5.04734	-0.573429	0.00484398		CXCL11	2.22392	7.99206	4.5995e-55
ELMOD2	2.92022	-1.05466	0.000277315		CXCL2	6.96021	6.13469	2.5951e-200
ELOF1	4.91879	-0.45046	0.0476987		CXCL3	3.93357	5.35347	3.68424e-114
ELOVL1	5.70243	-0.951199	2.41e-11		CXCL8	5.92581	8.4976	1.44333e-164
ELOVL2	2.38475	-1.57682	6.4e-12		CXCL9	-2.58893	4.44399	0.0487621
ELOVL3	1.08961	-0.788911	0.0342699		CXCR3	-0.120702	3.63405	5.52774e-13
ELOVL5	5.92463	-0.963169	1.14e-13		CXCR4	5.6645	0.796146	3.17667e-09
ELOVL6	4.16116	-1.17114	5.84e-11		CXCR5	0.0264468	4.10629	0.0010524
ELP2	5.63539	-0.765441	6.04e-07		CXorf36	1.78985	1.04255	0.000360223
ELP3	5.11993	-1.14311	3.99e-18		CXorf38	4.22168	0.490597	0.000574739
ELP6	4.73105	-0.578587	5.36e-05		CXorf49	-1.38011	6.6749	4.70528e-08
EMB	3.0585	-1.10211	1.18e-06		CXorf49B	-1.38011	6.6749	4.70528e-08
EMC1	6.9607	-1.12696	1.76e-20		CYB561A3	5.68021	0.398478	0.00790418
EMC10	6.17518	-1.34864	9.8e-23		CYB5D2	2.7151	0.744054	0.000666556
EMC3	5.01845	-0.664818	2.8e-06		CYB5R2	1.77231	0.800949	0.0022392
EMC4	5.26096	-1.01868	1.47e-14		CYCS	6.92604	0.371991	0.0106707
EMC6	3.4658	-0.464858	0.0276146		CYLD	5.26974	1.01865	3.53537e-13
EMC7	4.09005	-1.47287	1.12e-15		CYP1A2	1.62771	1.00148	0.00936946
EMC8	5.09655	-0.960868	1.64e-10		CYP1B1	6.76216	0.718861	2.18093e-09
EMD	4.73931	-0.587367	0.00223808		CYP1B1-AS1	3.80398	1.2586	1.13901e-12
EME1	3.95576	-0.670228	3.3e-05		CYP20A1	4.3213	0.560449	0.000359497
EMID1	1.51648	-1.20261	0.0130586		CYP21A2	1.74945	6.07189	3.41586e-30
EML1	4.54849	-1.26436	1.31e-16		CYP26B1	3.12534	0.662106	0.006872
EML2	5.61388	-0.571886	8.18e-05		CYP27A1	-0.58756	2.36574	1.20151e-05
EML2-AS1	2.54643	-0.937228	0.00137816		CYP27B1	3.66733	1.5926	6.31256e-12
EML4	6.08292	-0.964936	2.14e-11		CYP27C1	0.684218	1.01844	0.0148348
EML5	2.8388	-0.620122	0.0320932		CYP2B6	-0.870036	1.78374	0.00364629
EMP1	5.0386	-0.577398	2.61e-05		CYP2D6	1.69052	0.682552	0.0195931
EMP2	6.49411	-1.22819	3.81e-24		CYP2D7	0.742694	1.04322	0.00818761
EMP3	3.56514	-0.525258	0.0153097		CYP2R1	1.42785	0.838341	0.0095895
ENAH	6.73543	-0.938452	3.28e-12		CYP3A5	4.78332	1.22961	6.54079e-17
ENDOD1	3.65148	-1.11889	4.56e-11		CYP4A22-AS1	2.50854	0.807864	0.009632
ENO1	11.1611	-1.36659	1.7e-14		CYP4F3	-0.0201141	1.25951	0.00726879
ENO2	4.69544	-0.593831	0.00151846		CYP4F8	1.23136	1.18702	0.00199182
ENOPH1	4.52104	-0.798083	5.97e-07		CYP51A1-AS1	1.08259	2.40529	1.097e-09
ENOSF1	5.76617	-0.678922	1.62e-08		CYR61	7.83592	2.33102	1.17971e-52
ENOX1	2.67122	-1.03258	5.07e-06		CYSLTR1	2.10968	0.757026	0.0225643
ENOX2	3.79495	-1.1876	1.75e-14		CYSRT1	0.710199	0.966649	0.0339825
ENPP1	3.66586	-0.892135	2.58e-08		CYTH2	5.139	0.362277	0.0326879
ENSA	6.295	-0.442814	0.000380137		CYTH4	0.0676126	1.26798	0.0109708
ENTPD4	5.37304	-0.891439	1.59e-13		D21S2088E	2.21643	0.938343	0.000254005
ENTPD5	3.85126	-0.506856	0.0265557		DACT3	1.92059	0.800991	0.000759763
ENTPD6	4.91485	-0.962999	7.12e-09		DACT3-AS1	-0.252883	1.26864	0.00530865
EPB41	5.66126	-1.51359	8.62e-34		DALRD3	5.95546	1.90471	3.31329e-35
EPB41L1	4.75152	-1.2771	1.64e-11		DANCR	6.0601	0.518935	1.39836e-05
EPB41L2	4.08346	-0.381605	0.0257613		DAND5	0.117313	1.57765	0.000663116
EPB41L4B	3.81759	-0.959453	3.19e-09		DANT1	-2.36211	5.02905	0.00244685
EPCAM	4.77848	-1.47184	1.09e-27		DAOA	-1.75517	2.7683	0.00739889
EPDR1	4.01232	-1.47517	3.78e-22		DAPP1	-0.85164	1.52082	0.0336963
EPG5	5.0149	-0.57631	1.12e-05		DARS-AS1	2.66446	1.11211	1.18241e-09
EPHA10	2.56228	-0.786881	0.00244913		DAW1	2.31638	1.03926	9.10696e-06
EPHA4	0.893274	-0.919963	0.0128592		DBET	-0.410018	3.53709	0.000807875
EPHA5	-0.303943	-1.16509	0.0411136		DBR1	4.21987	0.576669	0.00250751
EPHB2	4.79064	-1.62204	1.04e-23		DCAF4L1	1.6587	1.81192	1.25616e-08
EPHB4	7.21077	-1.01676	2.21e-09		DCC	-0.119996	2.98779	8.218e-08
EPHX1	4.16766	-0.776971	0.000257093		DCD	-2.3692	4.90459	0.00606006
EPHX2	3.57868	-1.00524	5.63e-09		DCDC1	0.59611	1.45075	0.000318373
EPHX4	2.19784	-1.56618	3.61e-08		DCLRE1C	3.8677	0.573952	0.00339147
EPN1	6.03511	-0.445933	0.0166069		DCUN1D3	4.43957	1.24608	1.34586e-20
EPRS	7.71374	-2.00318	1.45e-37		DCX	-0.548758	1.94492	0.00588845
EPS15	4.39118	-1.16721	4.26e-12		DDC-AS1	-2.67313	4.16561	0.0171881
EPS15L1	4.38317	-0.398966	0.02142		DDIT3	4.55899	2.05446	5.73979e-39
EPS8	4.16615	-0.496078	0.00563879		DDIT4	7.28791	1.09698	5.3835e-14
EPS8L2	5.2851	-0.653053	0.000219317		DDR1-AS1	3.40935	1.223	1.80726e-09
EPT1	6.73067	-1.20468	1.53e-10		DDR2	2.27812	0.999093	0.00147426
ERAL1	4.95409	-0.770795	8.5e-06		DDTL	3.44646	0.671594	0.000809906
ERBB2	6.33113	-1.21979	1.15e-14		DDX11-AS1	2.24004	0.945539	0.000108666
ERBB2IP	5.8849	-1.31699	8.75e-14		DDX25	1.05391	1.20646	0.00140142
ERBB3	4.46993	-0.480028	0.00660549		DDX39B-AS1	0.605534	2.64582	2.667e-10
ERC1	5.68799	-0.661781	2.24e-05		DDX3X	8.8934	0.763658	7.86923e-07
ERCC2	5.38986	-0.853864	2.32e-07		DDX43	-0.992763	3.93998	1.70261e-06
ERCC3	6.01858	-0.513683	1.85e-05		DDX5	8.78697	0.357616	0.0183518
ERCC5	4.8425	-0.639355	2.24e-06		DDX58	7.7431	5.95378	8.13475e-169
ERCC6	5.127	-0.682186	1.56e-05		DDX60	6.46337	4.40717	3.02523e-148
ERCC6-PGBD3	3.84362	-0.381147	0.0407974		DDX60L	6.59453	1.38145	6.23578e-15
ERCC6L	4.30612	-0.770338	2.48e-05		DEAR	-2.43906	4.76377	0.00615409
ERG	-0.309368	-1.85428	0.00101148		DENND2A	1.24185	1.02248	0.00301943
ERGIC1	7.66511	-1.18258	1.2e-16		DENND5B-AS1	0.698976	1.82257	4.58885e-08
ERGIC2	4.11297	-1.18354	2.16e-09		DENND6B	1.19329	0.793017	0.0273864
ERGIC3	6.76768	-1.41945	2.05e-28		DEPDC1-AS1	0.790075	1.4954	0.000621645
ERH	5.1592	-0.923777	1.62e-09		DEPDC4	0.449916	1.13538	0.0270843
ERI1	4.09321	-0.732712	1.09e-05		DGAT1	5.62765	0.814235	1.06558e-07
ERI3	4.85357	-1.17461	3.78e-13		DGKB	-0.327026	1.0795	0.0410858
ERLEC1	4.74677	-1.54008	8.49e-22		DGKG	-1.50215	1.85729	0.0372883
ERLIN1	5.22761	-0.693725	8.78e-08		DHDH	-0.174052	1.88218	0.000144085
ERLIN2	4.79334	-1.27504	1.26e-19		DHH	-1.19887	2.37038	0.00325633
ERMP1	6.15442	-2.06428	5.8e-53		DHRS2	2.84251	2.85137	1.26416e-37
ERO1A	6.04294	-1.47163	9.79e-24		DHRS9	-1.33099	2.13684	0.0280186
ERP29	6.21189	-1.71994	4.51e-43		DHX58	3.71389	4.48695	7.13903e-81
ERP44	3.99342	-0.922578	1.98e-09		DIAPH2	3.65299	0.820238	4.21455e-05
ESD	4.04056	-1.50486	6.33e-13		DIAPH2-AS1	0.434744	1.39125	6.45457e-05
ESR1	1.93972	-1.14709	7.19e-05		DIAPH3-AS2	0.980198	2.08366	1.46855e-09
ESRP2	6.10308	-0.372618	0.0223054		DICER1-AS1	2.89989	0.713452	0.00813255
ESRRA	6.19063	-0.823975	4.14e-09		DIP2A-IT1	-1.1583	2.22252	0.00317997
ESYT1	7.74263	-1.52163	2.23e-24		DISC1-IT1	0.465179	0.95443	0.0445234
ESYT2	7.79669	-1.27022	4.46e-24		DISC1FP1	-1.94316	3.07639	0.0078915
ETF1	7.60814	-0.676215	7.39e-06		DKFZP434A062	-0.831928	2.0374	0.0154773
ETFA	5.702	-0.958215	1.75e-09		DKFZP434I0714	3.15759	1.11331	2.94838e-08
ETFB	5.14227	-1.10184	3.73e-09		DKFZp434J0226	2.1298	1.06838	4.11899e-05
ETFDH	3.94327	-1.23328	3.22e-14		DKFZp779M0652	-1.42769	3.87904	0.000137842
ETHE1	4.11523	-0.674934	4.79e-05		DLEU1	2.77989	0.4084	0.0269647
ETNK2	3.63446	-0.918148	1.47e-05		DLEU2	3.77686	0.83785	0.000111349
ETNPPL	4.14444	-0.968626	6e-10		DLEU7-AS1	0.604579	1.56499	7.3989e-05
ETV5	4.03322	-0.520715	0.000548965		DLG1-AS1	-0.759445	2.11884	0.00142091
EVA1C	4.28302	-0.653285	1.96e-05		DLG4	2.54304	0.598364	0.0460304
EVC	4.0839	-1.12133	5.98e-12		DLGAP1-AS1	3.44383	1.19319	2.10919e-15
EVI5	4.68005	-0.673239	0.00059671		DLGAP1-AS2	4.61386	1.54604	3.7023e-29
EVI5L	3.16206	-0.935717	3.77e-05		DLGAP2	-2.00025	2.90205	0.0404072
EVL	5.43583	-0.714157	3.22e-07		DLGAP4-AS1	0.833053	1.10151	0.00389286
EVPL	5.67752	-0.417702	0.0215485		DLL1	1.61217	1.97223	1.43599e-07
EWSR1	7.71656	-0.43474	0.00090548		DLL4	2.8715	3.73425	1.90932e-42
EXD2	4.14612	-1.68444	3.88e-26		DLX2	3.63815	2.12786	1.19818e-24
EXO1	5.5247	-0.648215	2.03e-05		DMBT1	-2.23622	3.27691	0.0392959
EXOC1	3.60391	-1.00316	6.7e-07		DMGDH	-0.47878	2.2654	0.00540557
EXOC2	4.71588	-1.46416	7.06e-30		DMP1	-2.5088	4.67244	0.00855065
EXOC3	5.95022	-0.842017	6.07e-10		DMRTA1	1.07833	1.00408	0.00241112
EXOC4	6.24498	-1.13751	1.74e-21		DMTF1	5.84652	0.637709	0.000211714
EXOC5	4.60657	-0.812066	0.000797332		DNAAF1	2.54797	1.6862	2.61326e-15
EXOC6	3.2875	-0.984953	1.64e-06		DNAAF2	4.56604	0.689736	3.36365e-06
EXOC6B	4.8672	-1.30893	1.05e-19		DNAH10OS	1.30506	1.03445	0.0037897
EXOC7	6.35923	-0.616903	1.27e-05		DNAH11	0.93608	0.889169	0.0247024
EXOSC1	4.0634	-0.725069	8.99e-06		DNAH12	-0.672658	1.24651	0.0473682
EXOSC10	6.40964	-0.663202	3.41e-08		DNAH17	4.1548	0.694458	4.48577e-05
EXOSC2	6.32713	-0.339072	0.0107223		DNAH17-AS1	3.37784	0.682854	0.0011706
EXOSC3	4.72714	-0.428923	0.00504761		DNAH2	1.96242	1.95413	5.26027e-15
EXOSC4	5.04703	-0.946764	3.08e-06		DNAH3	1.74778	2.71967	5.95051e-21
EXOSC5	4.18254	-0.727789	3.9e-05		DNAJA4	0.306745	1.08169	0.00538711
EXOSC7	4.88947	-0.758624	3.12e-07		DNAJB1	7.0539	0.747864	1.91609e-09
EXOSC9	5.50709	-0.325935	0.0456929		DNAJB13	1.5245	1.44078	2.05438e-06
EXPH5	3.46147	-0.43683	0.0143101		DNAJB2	5.2229	0.410093	0.00695522
EXT2	6.01342	-1.6951	4.51e-43		DNAJB4	4.35904	1.62792	5.28299e-13
EXTL3	7.06134	-1.65445	1.35e-32		DNAJB5	1.66771	1.75757	2.59996e-10
EYA3	5.21227	-0.786874	1.18e-07		DNAJB5-AS1	-1.70585	2.90777	0.00545824
EZH1	4.68198	-0.312797	0.03804		DNAJB9	3.07633	0.790151	0.000136718
EZR	8.22919	-0.926691	1.77e-12		DNAJC25	3.67417	0.467199	0.0035694
F11R	5.04841	-1.42427	6.64e-28		DNAJC25-GNG10	2.62924	0.936109	7.99062e-05
F12	4.36664	-0.738613	0.000239247		DNAJC27	2.64849	0.444916	0.048868
F2RL1	0.86994	-1.41146	0.000291823		DNAJC27-AS1	2.32836	1.31931	1.19438e-10
F8	1.36168	-0.773255	0.0379164		DNAJC28	0.429502	1.08069	0.00800019
FABP3	2.48461	-1.73851	2.19e-11		DNAJC3-AS1	1.52048	1.48568	5.59487e-06
FABP6	-0.712597	-1.4142	0.0463905		DNAL1	3.107	0.475776	0.040935
FADS1	6.64161	-1.2509	1.44e-25		DNALI1	1.74207	1.43861	2.42489e-07
FADS2	3.49928	-1.15411	2.31e-08		DNASE1L2	3.10801	0.911781	5.39801e-07
FADS3	5.25624	-0.320387	0.0364179		DNM1P35	0.420075	2.32214	1.14937e-06
FAF1	5.45072	-1.09531	7.74e-16		DOCK9-AS2	-0.311769	2.79343	1.41408e-05
FAF2	6.39738	-0.951828	4.53e-15		DOK1	2.34808	1.04674	1.03033e-05
FAH	3.91825	-1.17392	9.24e-11		DOK3	3.52931	1.35967	7.04727e-07
FAHD2A	4.30903	-0.686933	8.18e-05		DOK6	1.76967	3.93586	1.4825e-35
FAHD2B	4.37016	-0.634685	4.3e-05		DOT1L	6.20376	0.593606	0.00306129
FAIM	3.48332	-0.776168	3.09e-05		DPEP2	0.25601	5.06526	4.16929e-20
FAM101B	5.65821	-1.31193	2.57e-21		DPEP3	-2.67313	4.16339	0.0233802
FAM102B	6.96987	-1.38514	1.12e-14		DPP6	-0.181196	1.51418	0.00554529
FAM104A	3.93019	-0.580838	0.00700031		DPPA4	2.67721	0.801075	0.0449456
FAM104B	2.07992	-0.813148	0.00111247		DPPA5	-1.57424	6.39415	3.11075e-05
FAM105A	5.65196	-1.95881	3.09e-28		DPYSL5	-0.773062	2.09436	0.00102354
FAM109B	4.54044	-0.398393	0.0309192		DQX1	0.295133	2.69842	6.55417e-09
FAM114A1	4.94791	-0.936474	1.92e-10		DRAIC	0.322048	2.01831	4.75506e-08
FAM114A2	2.83749	-1.2049	5.97e-07		DRAXIN	0.98801	1.13182	0.000127822
FAM120A	6.76753	-0.869926	1.27e-09		DRC1	-2.05219	5.61932	0.000257005
FAM120AOS	5.06449	-0.348187	0.0167021		DRC7	-2.29579	3.19179	0.0340487
FAM120B	4.40032	-0.815193	1.81e-06		DSCAML1	-0.0578433	1.67396	0.000601179
FAM122B	4.32736	-1.04189	3.05e-11		DTX2	4.84584	0.389319	0.0451295
FAM127C	2.75057	-0.992646	7.2e-05		DTX3L	5.67271	0.834717	1.55701e-12
FAM129B	8.62827	-0.816797	9.28e-07		DUSP1	9.55099	2.6936	3.28737e-57
FAM134A	5.92561	-1.60995	9.72e-25		DUSP10	0.103237	2.63834	1.22291e-08
FAM134B	3.7933	-0.962951	2.92e-08		DUSP2	7.32208	2.34838	4.69285e-36
FAM134C	5.71796	-1.02543	2.07e-14		DUSP26	-1.99556	3.81608	0.006797
FAM136A	5.79721	-1.07272	1.49e-18		DUSP28	3.87215	0.834516	6.29177e-07
FAM13A	3.87975	-0.783208	3.31e-06		DUSP4	5.94588	0.423478	0.00106457
FAM149A	3.31802	-1.01952	1.65e-07		DUSP5	8.65123	1.95161	2.44095e-47
FAM160A1	4.50229	-0.579126	9.06e-05		DUSP6	2.5297	2.10701	1.95276e-20
FAM160A2	4.93793	-0.775963	1.75e-06		DUSP7	4.88358	0.724825	0.000169658
FAM160B1	3.40597	-0.460271	0.0424819		DUSP8	4.40585	2.26161	1.13959e-32
FAM162A	4.12314	-0.865867	2.12e-08		DUX4	2.22959	4.72784	3.19279e-45
FAM168A	5.71071	-0.550332	0.000801837		DUXA	-1.22846	2.8764	0.0103792
FAM168B	6.89514	-1.39251	2.93e-27		DXO	5.23435	0.902875	1.41449e-07
FAM171A1	2.5783	-1.3012	1.7e-07		DYDC2	0.512041	1.19877	0.003111
FAM171A2	3.19661	-1.36062	1.79e-05		DYNAP	2.07153	1.46967	8.7199e-08
FAM171B	1.49201	-0.796393	0.0125272		DYRK1B	2.26999	0.935892	0.000902146
FAM172A	2.57077	-0.515675	0.0182263		DZANK1	1.24136	1.0872	0.00126788
FAM173B	4.35924	-1.34102	3.17e-18		DZIP1L	4.48672	0.314097	0.0370781
FAM188A	3.14083	-0.80671	0.000118777		2001-12-01	2.26049	1.17093	0.00321336
FAM192A	4.87874	-0.705421	1.06e-06		E2F3	5.50797	0.582368	1.42744e-06
FAM195A	6.06897	-0.828873	9.06e-07		E2F3-IT1	0.453097	1.28156	0.0272126
FAM195B	2.71369	-0.517194	0.0376415		E2F8	3.28931	0.777524	4.13322e-05
FAM199X	5.03824	-0.827624	1.73e-08		EAF1-AS1	1.11518	1.52445	0.000268489
FAM207A	5.11501	-0.392952	0.0363118		EAF2	1.0765	1.52625	0.00100566
FAM208B	7.38949	-0.437701	0.000700505		ECM1	1.22021	1.73672	0.000135913
FAM20B	5.76315	-1.30813	2.15e-16		EDN1	3.86129	4.07244	1.48377e-94
FAM20C	5.06536	-0.78094	0.00024492		EDN2	0.25617	1.23682	0.00736266
FAM210B	3.4414	-1.42557	1.92e-18		EFCAB1	-0.889142	2.22217	0.00130583
FAM213A	4.70141	-1.27686	8.89e-20		EFCAB12	2.26214	0.838887	0.000303567
FAM213B	3.81231	-1.07254	3e-08		EFCAB6	0.731653	0.967184	0.00830618
FAM214A	2.03752	-1.03518	0.000593703		EFCAB8	0.368357	2.45825	5.18687e-08
FAM217B	3.68221	-0.7498	1.88e-06		EFEMP2	2.38079	1.85611	4.92405e-12
FAM219A	4.34785	-0.498083	0.0286212		EFHB	-0.225912	1.38269	0.00865091
FAM21A	5.72655	-1.19918	1.71e-19		EFNA1	8.0961	2.9667	1.38896e-108
FAM21C	5.48315	-1.20344	9.46e-19		EFNA3	3.94737	0.80856	2.94393e-05
FAM220A	3.18585	-0.724542	0.000124415		EFNB1	5.2781	0.819591	5.40131e-08
FAM234A	4.38377	-1.41593	6.62e-13		EFNB2	4.44295	0.467954	0.00156682
FAM234B	3.19057	-0.951	3.51e-08		EFNB3	-1.58247	6.31542	3.69553e-05
FAM32A	5.72896	-0.452519	0.000954925		EGFL6	-2.50807	4.68454	0.00704389
FAM35A	4.48529	-0.841686	1.57e-05		EGFR-AS1	3.04514	0.604778	0.00274908
FAM3A	5.23031	-0.630011	0.000219987		EGLN1	6.26525	0.430242	0.000396148
FAM3C	4.06808	-0.889653	7.95e-08		EGLN3	4.30945	2.33822	1.2016e-44
FAM45A	3.74248	-0.559841	0.00126157		EGR1	8.00966	5.20225	5.63616e-79
FAM49B	4.18613	-0.515249	0.00185684		EGR2	2.24102	4.27339	1.65411e-52
FAM50A	5.39269	-0.392184	0.0248643		EGR3	2.73673	5.79785	2.76191e-76
FAM50B	2.18963	-0.775552	0.00269715		EGR4	3.12282	7.46375	2.88961e-100
FAM53B	5.87666	-0.993413	2.27e-10		EHD1	6.82629	0.841272	1.10029e-06
FAM57A	5.25035	-0.896029	3.86e-09		EHD4-AS1	1.0296	1.38019	8.4815e-05
FAM58A	4.60261	-0.379833	0.0170595		EID2	3.39937	0.762712	6.78707e-05
FAM63A	2.81334	-1.00113	1.36e-05		EID2B	2.00088	1.06063	1.9688e-05
FAM64A	4.58572	-0.984556	2.36e-08		EID3	4.19038	1.61339	1.03121e-15
[truncated: 5,640 more rows]

## Sheet: siILF3 + p(IC) vs siMock
# 6126 down-regulated:					# 6126 up-regulated:
Gene_id	AveExpr	l2FC	FDR		Gene_id	AveExpr	l2FC	FDR
A2M	5.46854	-0.94342	3.19537e-10		A1CF	1.52066	0.684444	0.017194
AAAS	5.2086	-0.619658	5.8971e-05		A2ML1	1.02334	0.832878	0.0179527
AAGAB	4.94889	-0.764556	1.43867e-06		A4GALT	3.3292	0.466044	0.0159664
AAK1	5.45394	-0.422884	0.00262949		AATBC	2.44231	0.855872	0.00066009
AAMP	6.81867	-0.488349	0.00204929		ABALON	4.31191	0.918279	4.23894e-08
AAR2	5.55996	-0.408407	0.0381791		ABC7-481722F1.2	1.06466	5.49093	1.311e-31
AARS	7.45629	-0.805999	3.19992e-07		ABCA10	0.636106	2.29879	4.2556e-10
AARS2	5.80508	-0.779265	2.67374e-08		ABCA5	4.52776	0.922206	7.04981e-05
AARSD1	5.0586	-0.366748	0.0313402		ABCA6	1.72583	0.884785	0.00588334
AASDHPPT	4.47272	-0.705021	0.00242383		ABCA9	2.15832	0.564041	0.0289688
AATF	6.40729	-0.597303	1.38477e-05		ABCC12	-2.53031	4.57059	0.0382324
AATK	3.22109	-0.558108	0.0140576		ABCC8	-1.46145	6.38363	2.69358e-08
ABC7-42404400C24.1	1.67744	-0.898504	0.0459873		ABCC9	2.57501	1.16723	2.28525e-05
ABCA1	5.59229	-0.86112	5.81891e-11		ABCG5	-0.670158	2.26972	4.72095e-05
ABCA2	7.0257	-0.680557	0.00111181		ABCG8	-1.71615	2.68984	0.0276052
ABCA3	7.71922	-1.1589	1.19089e-12		ABHD11-AS1	-0.231428	1.66831	0.00127683
ABCA4	0.114816	-1.41995	0.00799942		ABHD12B	0.588416	0.816952	0.0335135
ABCA8	2.07425	-0.758273	0.0037654		ABI3BP	1.496	1.17902	7.38773e-05
ABCB10	4.12814	-0.769344	5.9075e-07		ABL2	8.13501	1.20631	2.18847e-20
ABCB6	6.17614	-1.30988	4.88404e-21		ABRA	0.0128068	1.20444	0.0180697
ABCB7	5.0353	-0.931669	5.65252e-08		ABTB2	5.38993	1.34158	1.09393e-13
ABCB8	5.79685	-0.728238	1.44779e-06		AC000035.3	-0.117574	8.01916	2.27655e-13
ABCC1	6.83311	-0.51701	0.00614102		AC000123.2	3.81216	0.700693	0.000391741
ABCC10	4.90056	-0.732834	1.50048e-06		AC000403.4	1.1613	1.26126	0.00137872
ABCC11	-0.12006	-1.44548	0.00753016		AC001226.7	-0.833933	2.3941	0.000812185
ABCC2	3.6797	-0.886922	2.73059e-07		AC002059.10	-0.751088	2.6757	6.02982e-05
ABCC3	3.40002	-0.425061	0.01628		AC002064.7	-1.92154	2.98986	0.00372584
ABCC4	5.22032	-0.733222	2.97409e-06		AC002117.1	-0.0446831	1.47797	0.0271147
ABCC6	3.47122	-0.651474	0.000671616		AC002127.4	-0.14908	1.86315	0.00179162
ABCD1	6.81727	-0.626016	0.000493656		AC002128.5	1.97956	2.98026	1.65017e-28
ABCD3	5.90745	-0.928525	3.94538e-05		AC002306.1	0.334486	1.81167	0.000190173
ABCD4	4.39055	-0.423052	0.0107423		AC002310.12	1.80106	0.595432	0.0386901
ABCE1	5.93891	-0.766199	2.7511e-05		AC002398.11	0.148191	1.16913	0.0241425
ABCF2	8.04159	-0.514225	0.000296687		AC002463.3	-2.75165	4.04576	0.0442157
ABCF3	5.65594	-0.461921	0.00935461		AC002467.7	1.7352	0.710172	0.0216003
ABCG1	3.11217	-0.477425	0.0395587		AC002472.11	-0.206485	1.62909	0.00873764
ABHD10	3.70293	-0.887216	9.99964e-06		AC002480.2	-2.27785	5.10822	0.000630093
ABHD11	4.16262	-0.384604	0.0427776		AC002480.3	1.5688	3.17588	2.70671e-26
ABHD12	5.15964	-0.835785	1.639e-07		AC002480.5	-0.208697	6.07544	2.43524e-15
ABHD14A	3.24903	-0.772765	5.52964e-05		AC003003.5	0.956501	1.13184	0.00117215
ABHD14B	4.49366	-0.872042	2.19292e-06		AC003075.4	1.48351	3.33789	9.2451e-17
ABHD15	4.29474	-0.76007	3.32756e-05		AC003092.1	-1.45877	2.39872	0.0174462
ABHD16A	5.19885	-0.416976	0.01926		AC003104.1	2.89963	0.656201	0.0266204
ABHD2	7.78242	-0.595485	9.85385e-06		AC003973.3	-1.60086	2.4878	0.00849042
ABHD3	4.23022	-0.612373	3.86391e-05		AC003986.6	-0.811517	1.88879	0.00593903
ABHD4	3.57383	-1.6529	6.38694e-18		AC004019.13	1.0723	0.960672	0.0252771
ABHD6	3.2175	-1.03877	2.42755e-09		AC004076.7	1.3427	1.19847	0.00437037
ABLIM1	6.20026	-0.725171	2.9123e-08		AC004549.6	0.0793554	2.28833	2.99977e-05
ABR	4.74346	-0.664574	0.000461221		AC004691.1	-0.832245	1.49114	0.0489728
ABRACL	3.1381	-0.572508	0.0131682		AC004812.1	0.0144072	1.57971	0.0065666
AC002116.8	-1.55549	-6.30947	0.00435288		AC004840.8	0.258021	1.25812	0.00372648
AC004754.3	-2.52971	-4.5756	0.0305492		AC004854.4	0.429542	2.32273	6.68707e-06
AC005339.2	-2.46421	-4.68853	0.0259216		AC004893.11	3.5995	0.721263	6.68909e-05
AC005358.3	-2.67472	-4.2137	0.0124576		AC004895.4	-0.0845077	3.53085	4.69546e-12
AC005562.1	3.91249	-0.457386	0.00284916		AC005037.3	-1.33577	2.2653	0.00387959
AC005786.7	5.25972	-0.559623	0.00250185		AC005076.5	0.867506	2.56279	1.50156e-08
AC006273.5	2.64745	-0.710313	0.000798586		AC005082.12	-1.13831	2.62364	0.00371832
AC007436.1	-1.11435	-1.67512	0.043388		AC005150.1	-1.55951	6.26392	4.44848e-07
AC008993.2	3.29392	-0.431998	0.0229261		AC005154.6	4.97407	0.344249	0.0303894
AC009950.1	-1.42833	-6.42689	0.00360901		AC005235.1	1.31871	1.06345	0.0105574
AC010887.1	-2.16681	-2.45916	0.049252		AC005281.2	-2.67421	4.24244	0.027571
AC011558.5	0.753981	-3.58587	1.87805e-08		AC005306.3	-0.672421	3.13863	0.00751531
AC013461.1	4.9996	-0.623648	2.1514e-05		AC005363.11	-0.969312	3.08507	3.58331e-05
AC017028.10	-1.71167	-2.67332	0.0302781		AC005487.2	-2.83385	3.80782	0.0418756
AC018816.3	0.893571	-1.73404	2.70731e-06		AC005540.3	3.96157	1.95877	1.10156e-28
AC019048.1	-2.53149	-4.54228	0.0118236		AC005578.3	-0.568201	1.75692	0.00192552
AC034220.3	3.02417	-0.485292	0.0291592		AC005593.2	1.77264	4.31922	1.78212e-26
AC068134.8	0.788352	-1.66658	5.71903e-06		AC005606.14	-1.83049	3.17355	0.01944
AC068580.5	-0.837764	-1.96378	0.00119438		AC005616.2	0.240358	1.53441	0.0132974
AC068580.6	1.28121	-1.62972	5.22224e-08		AC005621.1	-2.52947	4.5934	0.0126612
AC068831.15	2.15823	-1.38738	0.00125482		AC005703.3	-1.92341	2.96524	0.0132129
AC092171.4	4.39898	-0.628702	0.000128696		AC005757.6	-0.731806	1.78015	0.00667707
AC096579.13	-1.42767	-2.73643	0.00671482		AC005775.2	0.712503	1.12009	0.00852633
AC105393.1	-2.40112	-4.81048	0.00635379		AC005779.2	-2.39801	2.91799	0.0359391
AC133785.1	0.883101	-1.32305	0.000198381		AC005785.2	1.26003	0.77503	0.0189463
AC141928.1	0.70483	-1.45495	0.00125482		AC005785.5	-0.00322688	1.16414	0.0171478
AC145124.1	-2.59942	-4.42951	0.033168		AC005786.5	0.40943	1.55317	0.00119936
ACAA2	5.30958	-0.978813	5.62445e-13		AC005863.1	0.0410855	1.55822	0.00030729
ACACA	7.93521	-0.697327	1.66923e-07		AC005863.2	-2.46227	4.7406	0.0163328
ACACB	5.55244	-1.34301	2.56717e-18		AC005954.3	-2.01133	2.24521	0.0429295
ACAD10	3.76549	-0.892518	8.27074e-07		AC006042.7	0.0799576	1.23216	0.0101704
ACAD11	3.63076	-0.780516	2.49035e-06		AC006116.17	0.0291005	1.05417	0.0164227
ACAD8	4.68449	-0.610599	4.25244e-05		AC006129.1	0.373616	8.53929	5.01118e-22
ACAD9	6.02633	-0.454716	0.000612148		AC006129.3	-1.39625	2.47416	0.0281117
ACADM	5.26082	-0.759205	8.78788e-06		AC006277.3	1.74802	1.30561	1.58014e-07
ACADS	3.18748	-1.59369	8.2537e-15		AC006486.10	2.0265	0.584868	0.0273284
ACAP3	5.72116	-0.428599	0.0202162		AC006548.28	6.97693	1.07515	5.19881e-09
ACAT1	5.42801	-0.922058	1.93014e-11		AC006552.1	1.29043	1.09681	0.00135885
ACAT2	5.14841	-0.551038	0.000267106		AC006946.15	-1.79257	3.20864	0.00541958
ACBD3	5.15196	-0.424925	0.00149898		AC006960.7	-0.0301232	2.49684	1.37126e-06
ACBD5	4.39635	-0.51898	0.0010903		AC006994.3	-2.75186	4.04216	0.0340528
ACBD6	5.44349	-0.452731	0.00094301		AC007036.6	-1.4564	2.77579	0.00697656
ACCS	2.65923	-0.689175	0.00114515		AC007064.24	-0.819171	1.73125	0.0174403
ACLY	8.866	-0.574599	0.000577237		AC007099.1	1.83161	0.98254	6.45996e-05
ACO2	6.15927	-0.865268	1.90478e-08		AC007126.1	3.25508	0.846372	6.75866e-06
ACOT8	3.61281	-0.799657	1.14121e-05		AC007163.3	-1.33643	2.55833	0.00462177
ACOX3	3.69865	-0.687757	0.000315551		AC007191.4	3.10185	0.462566	0.0191722
ACP1	5.96338	-0.857763	5.18363e-12		AC007255.8	-0.192534	1.33834	0.00660479
ACP2	4.96624	-1.01523	2.9529e-11		AC007285.6	1.10586	1.16813	0.0017471
ACP6	4.41345	-0.832051	2.84935e-06		AC007319.1	1.94471	0.973771	0.00636634
ACSF2	2.39288	-1.64106	9.01043e-11		AC007326.10	0.824804	2.03377	5.41378e-05
ACSF3	5.34099	-0.606938	3.94749e-05		AC007362.3	0.683686	1.28565	0.000169699
ACSL1	5.41493	-0.820263	1.13995e-09		AC007365.1	-0.491179	2.68853	2.40938e-05
ACSL3	6.89022	-0.702983	1.2981e-06		AC007383.3	1.29248	1.6363	2.55911e-07
ACSL4	5.67318	-0.474675	0.0132129		AC007389.3	0.286606	1.86572	5.35375e-05
ACSS2	4.01385	-0.732675	1.12647e-06		AC007391.2	0.424695	0.880257	0.0236278
ACTC1	3.05158	-0.949244	0.000422116		AC007422.1	-2.22099	5.21281	0.00211692
ACTL6A	5.12478	-0.693137	0.000340489		AC007535.1	-2.01528	2.79358	0.0417434
ACTL8	1.431	-1.76805	1.49584e-07		AC007563.5	-2.22326	5.18008	0.00294849
ACTN4	9.03423	-0.811102	3.31303e-05		AC007567.1	0.0353075	1.69568	0.000297122
ACTR10	4.08183	-0.953992	2.28547e-08		AC007679.3	-1.67127	6.09819	1.78885e-06
ACTR1A	6.90564	-0.697605	2.49275e-06		AC007743.1	3.47638	1.00351	2.62351e-06
ACTR1B	4.20846	-0.801093	2.77981e-06		AC007750.5	-0.598621	7.45481	2.73162e-11
ACTR2	5.60934	-0.518459	0.000167598		AC007773.2	1.64634	1.07254	0.000476695
ACTR3	6.84605	-0.351294	0.027571		AC007879.5	0.0979576	4.16036	6.90268e-16
ACTR5	4.02635	-0.763379	9.59153e-06		AC008060.7	-2.46112	4.76597	0.0321759
ACTR8	4.97194	-0.829236	4.31926e-10		AC008079.10	4.0508	0.853186	5.15425e-06
ACVR1B	4.13605	-0.459983	0.00877205		AC008132.15	0.200416	2.26463	1.14793e-05
ACY1	4.89066	-0.968265	1.99254e-07		AC008592.5	0.519479	3.29648	3.00809e-17
ADA	3.91925	-1.27927	3.54356e-12		AC008592.8	-0.878181	1.83962	0.0238421
ADAM10	6.05337	-0.829732	8.45638e-09		AC008686.1	-0.411915	2.20098	0.000882081
ADAM11	4.1273	-1.00324	2.28298e-09		AC008937.3	-0.367549	1.26353	0.0393716
ADAM15	8.43381	-0.80784	9.4904e-06		AC008982.2	2.09365	0.869004	0.00800735
ADAM19	3.10865	-1.18393	1.43896e-09		AC009120.11	1.48224	0.879958	0.0157642
ADAM21	-0.310048	-2.05271	0.000416234		AC009133.17	2.56711	1.74642	2.31793e-14
ADAM22	3.50612	-0.582861	0.00364453		AC009260.1	-2.526	4.67652	0.0440256
ADAM23	4.01945	-0.801776	1.59105e-07		AC009297.1	-1.83337	2.09495	0.0323677
ADAM9	7.04864	-0.820037	1.30428e-07		AC009299.1	-1.79264	2.18755	0.0241415
ADAMTS14	0.379213	-1.13111	0.00884191		AC009403.2	2.63338	0.566092	0.00626575
ADAMTS16	3.10592	-0.749647	1.17994e-05		AC009404.2	3.2969	0.615768	0.0096225
ADAMTS6	-1.11391	-1.50412	0.0337279		AC009502.4	1.75605	0.785399	0.00424812
ADAMTS7	3.52186	-1.36063	6.77918e-09		AC009506.1	1.42878	1.83527	5.73319e-07
ADAMTSL5	3.90128	-0.816738	5.77807e-06		AC009518.4	-1.22131	4.02896	1.12116e-05
ADAP2	3.97873	-0.404764	0.0140105		AC009892.10	-2.21823	5.25076	0.00370778
ADARB1	7.26117	-0.866013	2.4935e-12		AC009950.2	2.8977	0.499605	0.012688
ADCK1	3.50882	-1.33143	1.48748e-11		AC009961.3	1.89694	1.56085	3.35246e-08
ADCK2	5.48574	-1.17801	1.3275e-14		AC010084.1	-2.16586	5.31638	0.000247725
ADCK3	4.8421	-0.570192	7.37644e-05		AC010127.3	1.01709	0.90047	0.0273866
ADCK4	4.3835	-1.01019	4.19237e-09		AC010287.1	1.23487	0.934519	0.00921232
ADCK5	3.17267	-0.507665	0.0431124		AC010642.1	3.17667	0.566385	0.0241112
ADCY3	6.79884	-0.929856	9.70702e-09		AC010761.14	0.0390015	2.47993	0.000224672
ADCY6	5.92497	-0.464143	0.00557908		AC010883.5	-0.926543	2.03375	0.0116075
ADCY7	5.0564	-0.457939	0.00183665		AC010894.3	-1.67258	2.39425	0.00490933
ADCY9	6.61778	-1.09104	8.08824e-11		AC010907.2	-0.475881	2.69022	3.35863e-06
ADD1	6.18886	-1.07703	1.92095e-17		AC010969.1	-1.87502	3.92964	0.00103484
ADD2	5.05621	-0.982562	2.27617e-08		AC011247.3	0.318812	1.10398	0.00703168
ADD3	4.4005	-1.2528	2.49531e-09		AC011499.1	0.169877	0.958689	0.0354686
ADGRA2	2.75581	-0.905707	0.0085127		AC011648.1	-1.39405	2.49013	0.000698123
ADGRA3	4.92502	-0.782692	2.75824e-08		AC011893.3	-0.261181	2.10204	1.64287e-05
ADGRB2	3.95291	-1.06832	1.22474e-05		AC012065.4	-0.795464	7.20663	2.72696e-08
ADGRE5	7.43682	-0.461739	0.00232555		AC012307.2	-0.428503	1.67251	0.00230501
ADGRG2	4.27831	-0.895122	1.72547e-09		AC012314.20	-1.16435	2.56316	0.00499081
ADGRL1	5.39262	-0.492354	0.0405991		AC012314.8	2.86986	0.613751	0.0214376
ADGRL2	3.8661	-1.05652	5.91309e-08		AC012354.6	-2.67272	4.27668	0.0280288
ADH5	5.33803	-0.780134	5.69487e-06		AC012358.8	2.63618	1.07499	2.6691e-05
ADI1	5.82284	-0.742555	1.9849e-08		AC012363.4	-2.33447	3.07477	0.0357648
ADIPOR1	6.1464	-0.653049	2.44543e-05		AC012370.3	-0.462042	2.14322	0.00126035
ADIPOR2	6.05821	-0.633733	2.23636e-06		AC012531.25	2.09423	0.779104	0.0258321
ADK	3.34785	-0.731707	3.7753e-05		AC013472.3	0.579283	1.20498	0.00215798
ADNP	6.85686	-0.368284	0.00669693		AC013722.1	0.39637	1.3787	0.00253345
ADORA1	0.863194	-1.87262	1.76196e-05		AC015691.13	-0.749981	2.01089	0.000353932
ADORA2B	3.75893	-0.456354	0.00795224		AC015849.12	-1.92062	3.84084	0.000680905
ADPGK	6.33037	-0.517258	0.00011005		AC015849.16	1.96575	1.31431	1.03785e-08
ADPRH	1.69656	-1.39081	4.08413e-06		AC015849.2	-0.65482	7.38895	5.99998e-13
ADPRHL2	5.1401	-0.42054	0.0257527		AC015971.2	1.95818	1.07457	4.4384e-05
ADRA1B	0.765267	-1.37817	0.00040867		AC016549.1	2.94483	0.453654	0.0410747
ADRA2C	3.9691	-0.91166	2.00859e-06		AC016700.2	-2.33837	4.96238	0.0121682
ADRBK1	5.58718	-0.408694	0.0322369		AC016735.2	-0.408101	1.78503	0.00375835
ADSL	6.38155	-0.76206	2.92364e-09		AC016738.4	-0.618589	1.77754	0.022985
ADSSL1	3.38931	-0.463315	0.0125025		AC016757.3	-1.75375	5.95303	1.80104e-05
AES	6.12666	-0.806394	8.90361e-06		AC016821.1	-0.340143	1.87014	0.00424525
AF011889.5	2.27478	-0.956177	0.00611438		AC016831.7	4.53622	1.38753	1.51408e-12
AFAP1	8.08152	-0.344458	0.0270568		AC016907.3	2.40776	1.13947	4.25648e-07
AFAP1L1	4.32977	-0.872428	1.28497e-09		AC016999.2	0.599178	0.866519	0.0324058
AFF1	6.22595	-0.828336	2.8284e-12		AC017002.1	2.46443	1.50742	1.36541e-11
AFG3L2	7.23388	-1.175	1.82872e-20		AC017002.2	3.37606	1.27829	4.46783e-12
AFTPH	5.00599	-0.472946	0.0148195		AC017081.1	1.05266	1.65396	1.75377e-05
AGA	2.74321	-0.75194	0.00121022		AC017084.1	-2.06444	3.58246	0.0237284
AGAP1	5.66749	-1.07785	8.72871e-15		AC017104.2	1.41972	1.54437	2.31694e-08
AGAP3	6.57964	-0.353295	0.0471311		AC017104.3	1.42836	0.955571	0.00477433
AGBL5	5.27375	-0.633069	4.79027e-05		AC018688.1	8.76562	1.32302	2.89209e-05
AGGF1	3.94231	-0.605114	0.000542957		AC018804.3	-0.711126	1.78535	0.0018022
AGK	5.59803	-0.606984	1.03953e-06		AC018866.1	-1.01295	2.06135	0.0287915
AGL	5.93658	-0.411758	0.0337623		AC019186.1	-2.06316	2.74749	0.0307632
AGMAT	4.24418	-1.05108	6.76178e-11		AC020931.1	0.719866	0.891773	0.0463656
AGO1	6.48456	-0.503741	0.000135746		AC020956.3	0.319577	1.45672	0.000452423
AGO4	2.72258	-0.592228	0.0157642		AC021218.2	-1.7886	3.2196	0.0119043
AGPAT2	5.17837	-0.742153	3.62008e-05		AC022120.1	-2.06702	5.43739	0.00183524
AGPAT3	5.95594	-0.935366	7.78169e-10		AC022201.4	0.279158	1.24141	0.00801002
AGPAT5	4.71709	-0.4318	0.0225739		AC022395.1	-2.33593	3.06166	0.0173642
AGPS	5.92557	-0.711567	1.05358e-05		AC023115.2	1.47018	2.77793	8.39433e-14
AGTPBP1	4.17687	-0.603819	0.000940373		AC023115.4	-2.46	4.78853	0.0449284
AGTRAP	4.75922	-1.28894	3.49449e-14		AC023137.2	0.7796	3.51005	5.78795e-13
AHCY	8.11573	-0.568698	0.00023077		AC024592.9	-0.527948	2.46209	0.000117745
AHCYL1	6.33791	-0.3375	0.0161618		AC025166.1	-2.39917	2.93154	0.0269304
AHNAK	10.6901	-0.38192	0.0317166		AC025171.1	2.71555	0.896987	9.5682e-07
AHSA1	6.63179	-0.694278	1.17058e-07		AC025280.1	0.52493	1.63761	2.31281e-06
AIF1L	4.97331	-1.12726	4.21699e-14		AC025335.1	3.58953	1.09131	4.7591e-08
AIFM1	5.39889	-0.968693	1.50943e-11		AC025442.3	-0.24565	2.98402	4.15943e-08
AIM1L	3.22435	-0.966899	1.41497e-05		AC025674.1	1.05637	0.6804	0.0418254
AIMP1	4.73873	-0.610979	5.47709e-05		AC026366.1	1.03246	1.49984	0.00637694
AIMP2	5.27332	-0.767096	6.26602e-09		AC026367.1	-0.616113	1.37046	0.031745
AIP	4.97625	-0.646773	0.00196859		AC034187.2	0.385328	0.980103	0.012645
AJUBA	6.4128	-1.11617	1.45166e-14		AC046176.1	-2.27557	5.14381	0.0138921
AK1	4.90977	-0.774184	2.12878e-07		AC058791.1	6.41814	1.51884	2.2427e-19
AK2	7.29071	-0.380916	0.00461142		AC062029.1	1.99359	1.33913	3.8391e-09
AK4	6.37693	-0.726824	5.18905e-10		AC064834.2	-1.22015	3.50128	9.73551e-05
AKAP1	6.37345	-0.813456	8.16508e-10		AC064834.3	-1.21651	1.58829	0.0477043
AKAP10	4.41331	-0.339905	0.0385116		AC064853.2	-2.22294	5.18814	0.00156267
AKAP12	8.98283	-0.82008	1.88802e-08		AC067945.2	-1.79328	2.55548	0.0389207
AKIP1	3.42871	-0.977784	6.5914e-09		AC067945.4	-1.96634	3.77207	0.001723
AKR1A1	5.05183	-0.615573	1.08946e-05		AC068138.1	-1.4008	4.59925	3.45228e-05
AKR1C3	3.05672	-0.811247	2.06459e-05		AC068533.7	0.101142	1.57308	0.00267221
AKR7A2	4.84545	-0.85136	2.47157e-05		AC069294.1	-2.60191	4.37793	0.0442952
AKT1	6.74545	-0.777988	1.71879e-07		AC069363.1	-1.16506	2.0774	0.0267084
AKT2	6.40071	-0.640425	3.58862e-05		AC069513.4	0.307334	0.936162	0.0216003
AKTIP	3.63777	-0.884058	1.62474e-05		AC072062.1	1.80546	0.800269	0.0200734
AL021546.6	-1.55549	-6.31083	0.00780648		AC073072.5	2.12079	3.80237	1.25881e-35
AL589743.1	4.86602	-0.666941	0.000162547		AC073130.1	2.49046	1.11653	0.000144244
ALAD	3.2446	-0.515031	0.0225963		AC073133.1	-1.27407	2.69106	0.000472805
ALDH16A1	5.1236	-0.595218	0.00381326		AC073333.1	2.31138	0.593542	0.0341619
ALDH18A1	7.10665	-0.987966	2.49529e-16		AC073333.8	1.14588	0.80561	0.0214533
ALDH1A3	5.31551	-1.08269	5.15631e-17		AC074117.10	4.2409	0.731765	2.73059e-07
ALDH1B1	5.8408	-0.546431	8.68862e-05		AC074212.5	1.48399	0.812629	0.00704136
ALDH1L2	3.91576	-1.52141	7.59955e-20		AC074212.6	1.3036	1.44453	8.01455e-06
ALDH2	5.03369	-0.423709	0.00230147		AC074286.1	2.62843	0.420866	0.0495829
ALDH3A1	0.349981	-2.1011	2.01333e-05		AC074366.3	1.49483	0.979013	0.000454259
ALDH3A2	5.17007	-1.3372	4.25542e-22		AC074391.1	-0.260241	3.75472	1.12462e-08
ALDH3B1	4.0719	-1.55912	1.53874e-15		AC078883.4	-0.989703	1.97667	0.00256512
ALDH4A1	4.00379	-0.639762	0.00040358		AC079305.10	1.8772	1.18641	8.87454e-08
ALDH5A1	3.33245	-1.58846	1.67467e-20		AC079354.3	0.191745	1.0895	0.0277631
ALDH6A1	2.94342	-0.516179	0.02304		AC079466.1	0.707087	0.936581	0.0102653
ALDH9A1	5.50025	-0.845804	1.236e-09		AC079610.2	2.9785	0.64549	0.0124622
ALDOA	9.88517	-0.62621	0.00184788		AC079807.2	0.54112	1.87916	2.64973e-05
ALDOC	4.24727	-0.535088	0.00112702		AC083843.2	-0.942757	1.89236	0.0256912
ALG1	5.90148	-0.964155	2.4291e-10		AC083884.8	2.74595	0.535046	0.0481603
ALG12	4.34534	-0.750094	2.46574e-05		AC083949.1	0.412704	1.04059	0.0259283
ALG3	5.24343	-0.712146	1.71044e-05		AC084082.3	2.5375	0.665542	0.00578623
ALG5	2.7909	-0.626061	0.000902176		AC090154.1	-1.19214	2.03597	0.0175132
ALG8	6.27996	-0.797354	1.61649e-07		AC090338.1	-2.60055	4.41977	0.015844
ALG9	5.68579	-0.640985	2.29911e-07		AC090616.2	-0.0779655	1.98153	0.000456414
ALKBH3	2.55898	-0.852934	3.01337e-06		AC090957.2	-1.52478	3.09399	0.00595464
ALKBH4	4.7619	-0.617339	0.000359897		AC091038.1	-2.22291	3.28656	0.0437532
ALKBH5	6.48889	-0.506827	0.00305887		AC091053.2	-0.770351	1.33743	0.0222681
ALKBH7	3.46803	-1.04741	0.000195061		AC091633.3	-1.56586	2.22914	0.0459153
ALKBH8	3.44414	-0.839276	2.59681e-06		AC091814.3	1.95234	0.74623	0.0163061
ALPP	9.82911	-1.71473	1.3685e-16		AC091878.1	2.40212	0.529052	0.0220306
ALPPL2	1.81883	-1.90709	5.3095e-08		AC092038.2	-2.39527	4.9282	0.0227946
ALS2CL	6.48223	-0.378533	0.00968269		AC092159.1	-2.52947	4.593	0.0145357
ALX1	0.583027	-1.03649	0.0217853		AC092159.2	1.7796	0.784269	0.00306725
ALX4	2.99757	-1.51471	1.67398e-12		AC092192.1	0.169927	1.87362	0.0003655
ALYREF	6.50135	-0.685751	8.92359e-06		AC092198.1	1.81089	0.600404	0.0142855
AMBP	-2.33379	-5.03593	0.013463		AC092669.3	4.91929	1.09475	2.9529e-11
AMBRA1	5.8858	-0.688802	4.23366e-06		AC092812.1	-2.67473	4.22848	0.0356486
AMER1	5.47424	-0.338992	0.0459452		AC092910.1	-2.22019	5.22164	0.0031644
AMFR	5.89061	-1.01148	2.58381e-15		AC093110.3	0.648745	1.09077	0.0136594
AMIGO1	3.78947	-1.07156	4.74464e-10		AC093151.2	-0.991439	1.63913	0.0438432
AMOTL1	6.23629	-0.897523	5.97067e-13		AC093304.1	-2.22363	3.27255	0.0169511
AMPD2	6.71222	-0.574691	0.000952372		AC093323.3	5.36823	1.36306	1.44139e-21
AMZ2	3.93946	-0.544865	0.00124507		AC093642.3	3.4654	0.524702	0.0204458
ANAPC1	7.84344	-0.912143	2.71198e-12		AC093901.1	-0.913005	1.94869	0.0193429
ANAPC11	4.34187	-0.861794	3.22128e-07		AC096574.4	0.209278	1.85566	4.13243e-06
ANAPC15	4.59693	-0.46294	0.000639792		AC096649.2	-0.632468	2.4958	2.42797e-05
ANAPC16	4.23711	-0.659316	3.02778e-05		AC096922.2	-1.33591	2.57503	0.00297212
ANAPC4	4.02939	-0.504775	0.0119514		AC097262.1	-2.52736	4.6389	0.0205554
ANAPC5	6.92426	-0.847836	2.96871e-11		AC097381.1	3.06373	1.40506	2.01529e-13
ANAPC7	6.66628	-0.747281	4.14529e-09		AC097382.5	0.423994	1.61102	0.000471225
ANK1	1.28916	-1.45665	1.93414e-06		AC097721.2	0.848902	0.688744	0.0422246
ANK2	3.1169	-1.20295	1.14578e-09		AC098617.1	-1.67401	3.39172	0.000370371
ANKEF1	3.12309	-0.529257	0.00832059		AC098820.3	1.0926	0.942752	0.0228327
ANKFY1	6.07595	-0.310262	0.043595		AC098823.3	0.117007	1.50755	0.00615554
ANKH	5.65046	-0.769668	5.51097e-10		AC099339.1	-2.67421	4.24379	0.0226951
ANKHD1	6.88139	-0.493566	5.36329e-05		AC099342.1	-2.83482	3.78765	0.0481037
ANKIB1	5.92539	-0.429617	0.00339402		AC099344.3	-1.09105	2.44727	0.0245082
ANKMY2	3.99853	-0.81941	0.000123815		AC099552.3	-1.67544	2.3727	0.0152407
ANKRD13A	6.27085	-0.514471	5.44999e-05		AC099552.4	-2.83365	3.81357	0.0481824
ANKRD16	3.45828	-0.456854	0.0334207		AC099684.1	1.19381	0.803794	0.0335764
ANKRD17	7.26485	-0.471746	0.000326587		AC099850.1	2.34477	1.86173	2.79804e-11
ANKRD2	-0.384556	-1.62289	0.00756513		AC100800.1	-0.919801	1.33418	0.0470975
ANKRD27	5.5992	-0.330166	0.0195876		AC102948.2	-1.87688	5.78405	2.13151e-05
ANKRD28	6.81662	-0.47167	0.00337264		AC104654.1	0.38563	2.60062	4.1032e-09
ANKRD39	3.67143	-0.80588	5.12808e-06		AC105399.1	-1.46157	2.0853	0.00611438
ANKRD9	4.49856	-0.811312	1.00803e-05		AC106753.1	-2.46279	4.72888	0.032331
ANKS1A	5.02688	-0.535514	0.00220835		AC106801.1	-0.207274	1.17101	0.0210106
ANKS6	5.32478	-0.971666	3.26822e-11		AC108025.2	-1.6356	6.13951	9.3735e-06
ANKZF1	5.10711	-0.699154	3.28091e-06		AC108676.1	1.55868	0.965104	0.00774472
ANLN	7.81972	-0.633437	0.000156534		AC109333.10	-0.938416	1.85342	0.0127622
ANO10	3.95547	-1.08727	2.67543e-13		AC110769.3	-0.632288	2.21942	0.00455096
ANO2	4.29031	-0.693183	4.42663e-06		AC113189.5	2.05235	1.72253	4.12412e-08
ANO4	4.45525	-0.822431	9.38464e-07		AC114271.2	2.20223	0.641466	0.0205345
ANO6	6.40738	-0.474019	0.000188676		AC114550.1	-0.968609	1.54758	0.0265185
ANO8	4.30767	-0.544921	0.0228233		AC114803.3	-2.33644	3.05762	0.0165627
ANP32A	6.04038	-0.644579	1.2568e-06		AC116366.5	0.894367	0.782099	0.0490213
ANP32E	5.83434	-0.724626	1.09232e-06		AC116366.6	2.89706	1.10482	4.05693e-06
ANTXR1	6.19225	-1.05981	7.45765e-15		AC118344.1	-0.661026	1.63578	0.0204333
ANXA1	5.87437	-0.419631	0.0182439		AC122714.1	-1.92197	5.70383	0.000587895
ANXA11	6.89849	-0.68344	3.25286e-06		AC132192.1	-0.89002	1.51188	0.0471962
ANXA4	3.89014	-0.490783	0.00304307		AC133644.2	3.34215	1.71319	7.97593e-25
ANXA6	7.34444	-1.31342	3.31922e-21		AC137932.6	1.46313	2.53441	3.64041e-16
ANXA7	5.81176	-0.742463	2.19028e-08		AC137934.1	2.14766	0.672616	0.0243465
ANXA8	6.21109	-0.459638	0.000488036		AC138304.1	0.162787	2.0799	2.31941e-06
ANXA8L1	5.02882	-0.594905	2.30316e-05		AC138430.4	0.525187	0.909117	0.0275294
ANXA9	1.14845	-0.900227	0.0117661		AC138965.1	-1.75088	2.68509	0.0475975
AP000275.65	-1.71114	-6.01738	1.05853e-05		AC139100.4	0.669724	1.34467	0.00818149
AP003419.11	-1.67937	-6.00904	0.0308349		AC139451.2	-2.39745	4.88323	0.00306626
AP006621.6	-0.311194	-1.48077	0.00112771		AC140912.1	-0.0956692	2.06361	4.71557e-05
AP006621.9	-1.92231	-2.3073	0.0467222		AC142472.6	1.55575	1.03602	1.17864e-05
AP1B1	6.92505	-0.566531	0.0030952		AC144449.1	0.383395	1.32878	0.00317229
AP1G1	6.73073	-0.458787	0.000617956		AC145110.1	0.459163	2.03203	0.000162105
AP1M2	4.81124	-0.621072	0.000789587		AC145343.2	0.725136	2.01357	2.68344e-09
AP1S1	5.51469	-1.09299	1.37838e-13		AC159540.1	3.19078	0.648393	0.0040615
AP2A1	5.82636	-0.657571	0.0012919		AC234031.1	-1.16011	3.17899	0.00229977
AP2A2	5.08533	-0.366341	0.0452179		AC234582.1	-1.52659	3.01908	0.00694183
AP2B1	7.8263	-0.856443	2.56529e-08		AC239800.1	5.24045	4.42408	2.31803e-101
AP2M1	7.53933	-0.954175	5.08341e-10		AC239868.2	-0.486495	7.60518	1.65586e-05
AP2S1	5.62495	-0.883458	1.58342e-07		AC239868.3	-0.486495	7.60518	1.65586e-05
AP3B1	4.85299	-0.935798	2.04105e-11		AC241585.2	3.28115	1.41756	1.66199e-11
AP3D1	7.22055	-0.733664	6.08612e-06		AC243756.1	-1.71767	5.96128	0.0127706
AP3M1	3.68127	-0.527205	0.00360859		AC245100.1	3.23928	1.43579	6.75844e-12
AP3M2	3.67224	-0.536113	0.0032911		AC245407.1	5.01554	4.35387	9.96564e-126
AP3S2	4.92171	-0.316822	0.0400731		AC253578.1	5.24016	4.43083	9.06369e-102
AP4B1	5.25594	-0.565964	5.41833e-05		ACAN	-0.191787	2.51624	5.13145e-06
AP4E1	4.18389	-0.358312	0.0419958		ACHE	1.11473	1.38749	0.000777448
AP5M1	4.53099	-0.4227	0.0410164		ACKR2	0.574976	1.37861	0.000565913
APBB1	4.54948	-0.822109	1.30828e-05		ACO1	6.87345	1.50878	1.38001e-36
APBB2	4.81443	-0.33773	0.0157719		ACPT	3.28593	2.06583	4.16229e-27
APC	6.3515	-0.683355	6.50898e-07		ACRC	3.162	2.1164	1.30085e-31
APEH	6.59896	-0.807805	2.56637e-06		ACSBG1	2.07936	1.58961	2.51577e-08
APEX1	5.83039	-0.647216	3.13303e-05		ACTA1	-1.30786	2.2915	0.0107819
APH1A	6.69527	-1.22489	2.63333e-15		ACTA2-AS1	2.15441	1.19966	2.30712e-08
APH1B	0.708524	-1.04196	0.0145786		ACTBL2	-0.988643	3.44459	0.00146459
API5	4.95525	-0.52578	0.00950997		ACTL7A	-1.49431	2.68775	0.0121698
APLP2	8.31708	-1.15079	7.32309e-18		ACTL7B	-1.96705	2.31544	0.0315012
APMAP	5.58234	-0.877683	5.90457e-10		ACTN1-AS1	-0.964518	2.00393	0.0015658
APOA1BP	6.74167	-1.12607	1.07045e-12		ACVR2B-AS1	1.33213	0.880539	0.00399401
APOBEC3B	2.71581	-0.568587	0.045957		ACYP2	2.81103	0.914729	7.45451e-05
APOBEC3C	3.04727	-0.700773	0.000339916		AD000091.2	-1.11456	2.17734	0.00403751
APOC1	2.65379	-0.754892	0.00102962		AD000684.2	0.743428	1.12064	0.00149333
APOO	3.29997	-0.540482	0.00499137		AD000864.6	0.401074	1.79735	0.00048646
APOOL	4.19775	-0.77054	9.37703e-06		ADAD2	-2.67316	4.26459	0.0240042
APP	8.00354	-0.844902	5.12496e-09		ADAM30	-2.16671	5.30129	0.0130759
APPL1	4.94535	-0.842005	2.39493e-05		ADAM32	4.73296	0.895909	1.59089e-06
APRT	6.4777	-1.12858	3.62049e-12		ADAM8	2.65263	0.973276	1.45652e-05
APTX	4.58835	-0.659485	8.02846e-07		ADAMTS1	-0.856545	1.84955	0.00975859
AQP3	6.67715	-1.11825	8.86164e-19		ADAMTS12	-2.60035	4.41681	0.0417584
AQR	6.184	-0.66807	1.05337e-06		ADAMTS13	2.16251	0.754937	0.00444872
ARAF	5.62105	-0.375965	0.0357696		ADAMTS4	2.2808	1.09505	8.79537e-06
ARAP1	6.45197	-0.735281	5.76583e-05		ADAMTS9-AS2	-0.515839	1.63043	0.00581466
ARAP3	4.04255	-0.582647	0.00340914		ADAMTSL3	3.20891	1.02207	4.51178e-08
ARCN1	7.26069	-0.688963	5.1902e-08		ADAMTSL4	5.30461	2.31378	1.50122e-39
AREL1	5.81746	-0.612048	3.81364e-06		ADAMTSL4-AS1	4.61819	3.54939	1.28208e-103
ARF3	6.57354	-0.663466	3.77041e-05		ADAP1	4.57182	1.37129	1.04151e-17
ARF5	6.21704	-1.13863	1.87327e-14		ADCY10	0.795825	2.24423	1.64289e-08
ARFGAP2	5.91588	-0.49455	0.000897728		ADCY2	1.84128	0.696732	0.0113817
ARFGEF1	5.67148	-0.877385	2.04415e-10		ADCY4	-0.439862	1.54695	0.0111135
ARFGEF2	6.77083	-0.742924	6.81912e-08		ADGRD1	1.67383	0.607577	0.0421788
ARFGEF3	5.92745	-0.84696	4.42913e-12		ADGRE2	5.21159	0.710316	3.01309e-08
ARFIP2	6.57035	-0.467499	0.00223792		ADGRF3	2.37552	1.9649	4.14502e-12
ARHGAP11A	5.76513	-0.787318	5.68872e-06		ADGRG5	-0.991699	2.3318	0.00206913
ARHGAP18	3.40256	-1.05272	1.00888e-08		ADGRV1	0.713113	1.1864	0.000724798
ARHGAP19	4.41673	-1.08595	1.86308e-11		ADHFE1	0.689753	1.0588	0.0127928
ARHGAP21	6.64053	-0.628996	4.00159e-07		ADIPOQ-AS1	0.836216	0.858234	0.0284279
ARHGAP22	3.85059	-0.49016	0.0133927		ADIRF-AS1	4.05191	1.80698	3.2598e-25
ARHGAP32	4.65426	-0.361468	0.0433818		ADM	6.49354	2.72747	2.25773e-88
ARHGAP35	6.33605	-1.02431	1.19917e-12		ADM5	2.82126	0.531451	0.0141293
ARHGAP44	4.11395	-0.523174	0.00293463		ADNP-AS1	0.801616	1.174	0.00500647
ARHGEF1	5.91344	-0.655958	0.000203818		ADPGK-AS1	1.21775	0.844278	0.0159972
ARHGEF10	5.25984	-0.371403	0.0222681		ADPRM	1.77647	0.780903	0.0181749
ARHGEF10L	3.71342	-0.760748	7.84276e-05		ADRA2B	3.3447	4.1523	5.88061e-66
ARHGEF11	6.5657	-0.528326	0.000712522		ADRB2	4.88822	2.01216	3.73549e-42
ARHGEF12	7.20252	-0.734524	3.70548e-09		ADTRP	0.631092	1.25561	0.00192165
ARHGEF16	5.02024	-0.59289	0.0012606		AE000658.31	-0.206424	1.17303	0.0163107
ARHGEF17	5.87461	-0.425233	0.047475		AEBP1	0.793277	0.79601	0.0308202
ARHGEF18	6.4089	-0.431494	0.0196361		AEN	7.50951	0.834608	5.17668e-09
ARHGEF25	2.4234	-0.956435	1.61609e-05		AF038458.5	-1.24702	1.56444	0.0478969
ARHGEF28	3.30135	-0.711104	0.0010614		AF064858.6	0.406732	2.87598	1.99689e-13
ARHGEF37	2.11642	-1.43792	4.20051e-09		AF121898.3	0.110118	1.31818	0.00819849
ARHGEF39	4.34546	-0.93451	1.20943e-09		AF124730.4	-1.11427	2.14003	0.00710701
ARHGEF4	6.19678	-0.745269	1.01816e-06		AF127577.13	1.19411	0.982909	0.0199653
ARHGEF9	1.95794	-0.728202	0.00836825		AF131215.9	0.104708	2.08439	8.32536e-06
ARID1B	5.67161	-0.419336	0.00317024		AF131216.1	-2.16457	3.40818	0.00992418
ARID5B	6.06264	-0.386572	0.00167577		AF196970.3	-0.213417	1.42815	0.0372087
ARIH2	6.88963	-0.621141	1.57396e-06		AF196972.9	-1.11937	2.38982	0.0321398
ARL1	4.34592	-0.567371	0.0117731		AF213884.2	0.0046578	2.88786	2.11918e-08
ARL13A	-1.91906	-3.83725	0.0125269		AFF3	0.252181	0.909014	0.0441977
ARL16	4.25711	-0.53765	0.00041109		AGBL3	2.3544	1.37754	2.23686e-08
ARL2	4.67589	-1.23069	8.5375e-13		AGBL5-IT1	-1.56417	1.91373	0.020854
ARL2BP	4.0563	-1.04977	8.30123e-11		AGER	1.70885	0.64248	0.0174712
ARL3	2.73153	-0.905338	0.000117281		AGMO	-0.54762	1.60434	0.0369166
ARL6IP4	5.87081	-0.559142	0.00105914		AHDC1	3.84455	0.803095	0.00139388
ARL6IP5	4.95582	-0.581986	0.000495668		AHR	5.79614	0.374646	0.0148685
ARMC1	3.70273	-0.668311	0.00139319		AIFM3	0.538441	1.7504	2.52131e-06
ARMC10	4.30951	-0.682498	5.15191e-05		AIPL1	-1.18978	2.82757	0.000442368
ARMC4	1.32707	-0.826846	0.0038092		AIRN	-0.423549	1.30584	0.0310222
ARMC6	6.48639	-0.638747	0.000160895		AKAP17A	5.80931	0.34617	0.0324597
ARMC9	4.08565	-0.444039	0.00845962		AKAP3	-0.181129	2.3434	0.000325777
ARMCX3	4.43054	-0.408867	0.00925376		AKAP5	2.19973	0.835974	0.00586472
ARMCX6	3.57681	-0.543608	0.00104706		AKIRIN2	3.58931	0.613025	0.000152159
ARMT1	4.02367	-0.896965	1.09621e-06		AKR1B1	6.9084	0.750815	2.0539e-07
ARNT	5.32195	-0.59442	1.69427e-05		AKR1B15	2.59637	0.944928	1.8991e-05
ARPC1A	5.94211	-0.907694	1.03255e-07		AKR7A3	2.19493	0.872777	0.0134444
ARPC1B	7.02211	-0.667464	1.36373e-05		AKT1S1	5.78995	0.868749	5.8467e-07
ARPC2	6.53732	-0.386901	0.00610485		AL021918.1	0.423779	1.61441	0.00542341
ARPC3	5.35725	-0.700514	1.7009e-05		AL022326.1	2.56611	0.622265	0.00708745
ARPC4	6.29288	-0.793907	2.3815e-07		AL022344.5	1.53184	1.48338	3.6241e-08
ARPIN	4.15513	-1.18693	6.96837e-15		AL023806.1	3.42096	0.842574	2.2333e-06
ARRB1	4.15181	-0.615187	0.000849473		AL023876.1	-0.398611	1.71481	0.0357278
ARRDC1	5.46829	-0.353489	0.0490257		AL024509.1	-0.672334	2.11768	0.00616899
ARSB	3.31866	-0.792988	1.8727e-05		AL031229.1	0.269079	1.36836	0.00707725
ARSE	2.58199	-1.51188	1.74242e-10		AL031721.1	-0.0468178	1.31129	0.0149025
ARSG	3.01869	-0.577461	0.0136094		AL035610.1	2.48206	1.13236	2.24454e-08
ARV1	2.72011	-0.840103	0.001209		AL049539.1	0.193882	1.41037	0.00344028
ARVCF	3.59379	-1.30539	5.31162e-08		AL109761.5	-0.444073	1.91718	0.00383863
ASAH1	4.64803	-1.11162	2.00619e-12		AL118509.1	-0.566905	1.13961	0.0433149
ASAH2	1.99292	-0.7368	0.0170209		AL118520.1	-1.92229	2.97792	0.0374381
ASAP3	4.1962	-0.997259	8.14516e-10		AL121932.1	-0.793056	2.08135	0.00110604
ASB13	4.69573	-1.26131	3.4261e-13		AL121970.1	-2.39653	4.89989	0.014613
ASB8	3.67569	-0.504397	0.00448127		AL121989.1	-1.74886	2.71463	0.0321119
ASB9	2.33985	-0.511951	0.0197468		AL133243.4	1.69162	0.910191	0.0083325
ASCC3	6.39241	-0.591307	0.0036239		AL133245.2	0.68107	0.832123	0.032588
ASF1A	3.49224	-0.487868	0.0170381		AL133493.2	2.37313	0.595449	0.0282322
ASF1B	6.04317	-0.562417	0.00114822		AL136001.1	0.545733	1.19619	0.00475034
ASH1L	7.55865	-0.378251	0.00289031		AL136097.1	2.28109	0.867543	0.00259214
ASNA1	5.08832	-1.29533	1.25757e-16		AL136303.1	0.35961	1.99533	0.0175202
ASPG	2.03029	-0.642464	0.0267776		AL136419.6	1.78626	0.755917	0.00682664
ASPH	7.50088	-0.623168	3.05048e-05		AL137852.1	-1.4321	2.12871	0.0128988
ASPHD2	2.72135	-0.752227	0.0038134		AL138994.1	-1.22446	3.48834	0.000179288
ASPM	7.56777	-1.10924	1.91231e-08		AL139319.1	-1.83318	2.11305	0.0423798
ASPRV1	-0.661241	-1.45197	0.0269411		AL158151.2	-0.793324	1.17173	0.049346
ASPSCR1	4.72062	-0.812398	3.4972e-07		AL160011.1	-2.59983	4.43203	0.0180319
ASRGL1	4.17562	-0.85564	6.65187e-07		AL160269.1	-1.5646	2.21318	0.0141215
ASS1	8.20107	-1.05504	3.69088e-12		AL160291.1	-2.75206	4.03841	0.0334076
ASUN	4.51323	-0.506749	0.0129451		AL354720.1	0.773814	1.39339	0.000270649
ATAD3A	7.52236	-0.582786	0.00235109		AL354806.1	-1.03864	2.31147	0.021628
ATF6	6.1473	-0.585857	0.000221958		AL354928.1	0.647089	0.806707	0.0434595
ATF6B	4.67624	-0.602525	0.00150055		AL356791.1	-2.33288	5.06296	0.0179358
ATG101	6.18926	-0.423445	0.00844926		AL357936.1	0.769783	1.13087	0.00878378
ATG13	4.85931	-0.574995	0.000216859		AL358852.1	0.796885	1.44962	1.25328e-05
ATG16L1	6.00714	-0.685839	4.73978e-09		AL391095.1	-2.52979	4.58662	0.0142774
ATG2B	5.00026	-0.572397	3.25479e-05		AL450063.1	-0.232424	1.20639	0.0195645
ATG3	4.62115	-0.440001	0.00659021		AL512635.1	0.586879	0.990296	0.00511074
ATG4A	3.14659	-0.473814	0.044171		AL589843.1	-2.59835	4.46304	0.0188367
ATG4B	5.34934	-0.588727	0.00047265		AL590113.1	-1.36573	2.55365	0.00134668
ATG4C	2.50318	-0.9704	0.00900598		AL590235.1	-0.462251	1.41819	0.00485355
ATG5	3.89952	-0.74056	0.00252214		AL591428.1	-0.67004	1.39638	0.0400731
ATG9A	6.28921	-0.593449	0.00125201		AL591610.1	-0.100931	1.26039	0.029988
ATIC	5.23908	-0.608442	0.000462043		AL591893.1	2.7145	1.16612	3.94754e-08
ATL3	6.00729	-1.0413	6.22446e-10		AL662800.1	1.89937	1.25616	7.76451e-05
ATMIN	5.77521	-0.862464	5.95129e-11		AL928742.12	-2.7527	4.03236	0.0223068
ATOH8	-0.39842	-1.25236	0.0239339		AL954742.1	1.19523	2.13754	3.75059e-06
ATOX1	4.23117	-0.704105	1.45708e-06		ALAS2	-0.963427	1.83072	0.0226778
ATP10D	4.70492	-0.645563	4.45037e-06		ALDH8A1	-0.0530098	1.15307	0.0450224
ATP11A	7.20479	-0.424223	0.0111561		ALDOB	-2.52988	4.59336	0.00436866
ATP11B	5.42003	-0.862371	1.74147e-07		ALG13	4.49669	0.427154	0.0160458
ATP11C	6.03585	-0.814094	7.23255e-07		ALG13-AS1	-0.28629	1.85022	0.000383348
ATP13A2	5.13371	-0.821684	5.69138e-05		ALKBH2	5.25074	0.650228	1.8695e-06
ATP1A1	9.21584	-1.03825	4.47066e-10		ALMS1-IT1	0.542801	0.942083	0.0204006
ATP1B3	6.38979	-0.499284	4.33588e-05		ALOX12	1.78528	0.936796	0.000712674
ATP2A2	8.70966	-0.575257	7.68943e-05		ALOX12-AS1	2.55506	0.680455	0.00419454
ATP2A3	3.78444	-0.608225	0.0166178		ALOXE3	0.0499994	1.42116	0.00339652
ATP2B1	7.14841	-0.765952	1.98768e-06		AMH	2.89871	0.807344	0.00027149
ATP2B4	6.52565	-1.0333	2.84935e-13		AMHR2	-2.5282	4.61708	0.00975859
ATP2C1	5.29002	-0.60854	8.57172e-05		AMIGO2	1.96192	2.37127	6.82543e-16
ATP5A1	8.6811	-1.21128	7.14178e-18		AMMECR1L	6.08955	0.313587	0.0241415
ATP5B	9.31539	-0.976194	2.78961e-10		AMOTL2	7.88363	0.722125	7.78105e-06
ATP5C1	5.7674	-0.954082	9.30843e-07		AMPD1	0.212457	6.54628	3.31922e-21
ATP5D	5.1892	-0.74271	0.00115574		AMPD3	3.02844	0.513312	0.0105015
ATP5E	6.83056	-0.661317	2.96684e-05		AMPH	-2.16908	3.38413	0.0464333
ATP5F1	6.92928	-0.805137	2.42769e-07		AMT	2.04066	1.0931	0.00039898
ATP5G1	6.47335	-0.974348	5.36514e-11		AMY1A	-2.336	5.0037	0.00419327
ATP5G2	5.96744	-1.18995	5.06334e-19		AMY1B	-2.75186	4.0422	0.0336496
ATP5G3	6.5304	-0.942283	3.29312e-12		AMZ1	1.01594	0.859382	0.0148125
ATP5H	5.7311	-0.87822	1.96657e-13		ANGPT2	2.47983	1.30965	1.14734e-08
ATP5I	5.27962	-0.791349	7.20725e-09		ANGPTL4	5.85702	1.56143	4.19288e-22
ATP5J	3.94991	-0.561972	0.00134986		ANKHD1-EIF4EBP3	3.66804	0.752816	0.00945085
ATP5J2	6.78146	-0.690836	7.20074e-08		ANKLE2	8.3552	0.724352	3.32869e-08
ATP5J2-PTCD1	4.65339	-1.39341	1.16989e-06		ANKRD1	-0.270741	1.14689	0.0467579
ATP5L	6.47197	-0.730842	1.85512e-08		ANKRD13B	4.51352	0.453828	0.0438617
ATP5O	5.87929	-0.839995	8.14516e-10		ANKRD30BL	3.94838	1.87528	6.3028e-12
ATP5SL	4.56826	-0.540211	0.000474754		ANKRD34A	1.7139	0.783166	0.0164105
ATP6AP1	6.33834	-0.823684	3.01657e-06		ANKRD34B	-2.75122	4.05404	0.0243961
ATP6AP2	5.41451	-0.85433	1.1811e-08		ANKRD35	-1.46481	6.35513	2.42723e-05
ATP6V0A1	6.40006	-0.407619	0.00142641		ANKRD37	2.2907	0.722971	0.00951437
ATP6V0A2	5.54866	-1.09883	1.76263e-19		ANKRD42	4.72226	0.725171	1.91842e-07
ATP6V0B	7.1198	-0.744639	1.3491e-05		ANKRD44-IT1	0.936822	1.00751	0.0291996
ATP6V0E1	5.76745	-0.70792	1.95609e-07		ANKRD66	-2.52967	4.58938	0.0163475
ATP6V0E2	5.62741	-1.29346	6.17823e-12		ANKRD7	-1.39297	2.84853	0.00350575
ATP6V0E2-AS1	4.38229	-0.509595	0.00422147		ANKS4B	0.318895	1.31074	0.00884703
ATP6V1A	6.36695	-0.813814	4.88916e-07		ANKUB1	0.439777	0.775744	0.0413617
ATP6V1B1-AS1	0.882618	-1.26296	0.000931524		ANTXR2	3.2297	1.56889	4.66822e-16
ATP6V1B2	5.35888	-0.402571	0.00574498		ANTXRL	-2.75291	4.02266	0.0303894
ATP6V1C1	5.12523	-0.57302	0.00142211		ANXA10	0.130795	3.79914	3.76302e-11
ATP6V1E1	5.84471	-0.699661	8.43274e-07		ANXA2R	2.00557	1.48222	1.55284e-08
ATP6V1E2	2.46801	-0.68916	0.041781		AOAH	1.8887	1.48235	6.51653e-10
ATP6V1F	5.70552	-0.623195	0.00139464		AOC1	-0.456712	2.87678	1.72562e-06
ATP6V1G2-DDX39B	-0.895389	-5.09821	0.0221583		AOC2	4.06964	0.616208	0.00572904
ATP6V1H	5.00647	-0.732343	1.64875e-05		AOC3	3.63929	1.57452	2.21596e-13
ATP7A	4.22719	-0.668319	0.00173558		AOX1	-1.46338	2.39546	0.0104381
ATP7B	4.12343	-0.900973	4.63318e-08		AP000235.3	0.458158	1.06824	0.0148074
ATP8A1	3.15538	-0.665192	0.0089032		AP000253.1	2.27058	1.25688	7.76927e-08
ATP8B1	3.40623	-0.686832	0.000235069		AP000266.7	1.62732	0.7361	0.00827972
ATP8B2	4.72643	-0.633008	3.44409e-05		AP000295.10	0.005519	1.19678	0.00750678
ATP8B3	2.89793	-0.888374	8.50318e-05		AP000318.2	-1.63251	2.88535	0.00564779
ATP9A	5.07635	-1.56162	3.64154e-27		AP000432.1	3.13977	2.35727	1.09407e-28
ATPAF1	4.23882	-1.04113	4.02805e-12		AP000432.3	4.18356	1.00348	1.01179e-08
ATPIF1	5.25911	-0.581315	0.000154951		AP000476.1	2.16059	0.828894	0.00161142
ATR	6.10504	-0.815073	8.33102e-06		AP000577.2	0.253839	1.29494	0.00982133
ATRAID	5.71137	-1.31793	1.1334e-23		AP000640.2	2.42156	1.37287	2.06062e-08
ATRN	5.21013	-1.22204	1.71265e-24		AP000654.4	0.966135	0.890041	0.0158061
ATRX	6.18089	-0.526037	0.00313047		AP000679.2	-0.380822	1.45978	0.00682534
ATXN1	5.06308	-0.328476	0.0397023		AP000688.14	-0.107033	1.78608	0.00255154
ATXN10	5.24811	-1.1838	2.34249e-15		AP000688.29	2.10314	1.32071	1.78673e-06
ATXN7L1	2.61679	-0.650798	0.00120367		AP000692.10	2.69905	4.33354	4.87491e-63
ATXN7L3B	5.51087	-0.52019	7.85254e-05		AP000705.7	3.02966	5.81627	7.27353e-98
AUH	2.75296	-0.691354	0.000263069		AP000708.1	2.39566	1.15857	2.22476e-07
AURKA	7.44472	-0.734771	3.2115e-07		AP000897.1	-2.5996	4.43879	0.038815
AURKAIP1	6.9593	-0.823912	2.16085e-07		AP000936.4	-0.944048	4.40594	5.69432e-08
AVEN	3.42201	-0.70567	6.15321e-05		AP001042.1	-2.11554	3.49422	0.0196652
AVL9	5.46952	-0.593036	4.69643e-06		AP001062.9	-2.46051	4.77419	0.0187897
AVPI1	6.67274	-0.421075	0.0119735		AP001065.15	2.45536	0.786712	0.00169773
AXL	5.32407	-0.578259	0.000423987		AP001187.1	-2.75133	4.0544	0.0426165
B3GALNT2	4.88179	-0.506077	0.000717824		AP001258.4	1.13953	1.11597	0.00281951
B3GAT3	4.80331	-0.441966	0.00877542		AP001347.6	-1.24964	2.43603	0.00384052
B3GLCT	2.93602	-0.898093	0.000125081		AP001437.1	-0.672421	3.82903	2.3513e-08
B3GNT9	4.33133	-0.835234	4.15056e-06		AP001442.2	1.64018	0.796179	0.00787066
B4GALNT1	5.53276	-0.941185	3.62461e-09		AP001462.6	-2.165	3.40264	0.0101673
B4GALNT2	6.15188	-0.616729	2.7195e-07		AP001468.58	-2.21957	5.22985	0.0015592
B4GALNT3	4.04347	-0.88595	5.31994e-07		AP001469.5	2.35305	2.45956	2.29921e-23
B4GALT1	7.93776	-0.65683	0.000146377		AP001469.9	2.35857	0.593194	0.0096792
B4GALT2	5.89383	-0.84944	1.41226e-07		AP001476.2	-1.24988	1.7255	0.0444198
B4GALT3	5.75274	-0.632077	0.000106744		AP001610.5	-2.16699	5.30498	0.000491121
B4GALT4	4.69299	-0.732714	4.71313e-06		AP001626.2	-0.75399	2.16197	0.00113486
B4GALT7	4.90378	-0.937384	2.41465e-09		AP001630.5	-1.715	2.75184	0.0155973
B4GAT1	4.37546	-1.56533	9.06728e-19		AP004782.1	-0.599227	1.29256	0.0381765
B9D1	3.82114	-1.13194	1.14458e-09		AP006216.10	-2.83534	3.782	0.0410338
B9D2	1.86065	-0.703678	0.0336371		AP006285.2	1.14212	0.841584	0.0471209
BABAM1	6.5625	-0.744275	1.10506e-06		AP3B2	3.15131	1.44043	1.38213e-14
BACE1	4.08231	-1.05513	7.14167e-08		AP4B1-AS1	2.17445	0.998848	0.000244228
BACE2	4.594	-0.946839	2.45076e-12		AP4M1	4.72672	0.477524	0.00823023
BAD	5.02974	-0.866008	1.76662e-06		AP4S1	3.75665	1.31475	1.95473e-18
BAG1	6.74863	-0.631806	6.57906e-07		APBA3	5.03256	0.767333	2.98793e-07
BAG2	4.92674	-0.330885	0.0471962		APOA5	-1.92129	3.81826	0.00152721
BAG6	7.28619	-0.481718	0.0109583		APOBEC3A	-0.96346	3.14566	8.43126e-05
BAHD1	5.29851	-0.481987	0.00160441		APOBEC3D	-0.0890219	1.21141	0.0124244
BAIAP2-AS1	2.52051	-0.801984	0.000311195		APOBEC4	0.664584	2.7864	3.18354e-08
BAP1	6.42644	-0.673721	3.39547e-05		APOC4	0.233109	2.57383	1.22746e-07
BAX	4.38619	-0.832834	4.46282e-08		APOF	1.19015	1.62356	1.40075e-06
BAZ1B	7.68784	-0.655527	2.03042e-07		APOL1	6.23053	1.57791	1.15611e-35
BBS2	4.39275	-1.20157	6.27794e-18		APOL2	6.88072	1.50414	1.45218e-31
BBS4	3.31016	-0.489468	0.00581811		APOL3	1.09496	2.72996	8.39049e-12
BBS7	3.293	-0.619842	0.00558008		APOL4	3.8276	1.29462	3.71223e-18
BBS9	2.32176	-0.757572	0.0143856		APOL6	5.78527	1.46353	2.91431e-30
BBX	6.40945	-0.625351	1.83449e-05		APOLD1	3.69843	0.791848	1.24155e-07
BCAP29	4.71261	-0.401769	0.0440161		AQP12B	-2.53135	4.54628	0.0401381
BCAP31	7.02465	-0.866287	1.26432e-08		AQP6	0.211295	1.32193	0.00178905
BCAS3	3.11901	-0.40765	0.0474229		AR	1.06596	2.62829	9.84281e-15
BCAT2	5.0729	-0.711117	5.96873e-05		ARAP2	4.67613	0.523594	0.00653903
BCCIP	5.64405	-0.569178	0.000110741		ARC	6.35173	4.44533	6.26083e-99
BCKDHA	4.20581	-0.948136	4.04283e-09		AREG	4.21588	2.80319	9.67989e-57
BCKDHB	2.92566	-0.795603	0.000154713		ARF4-AS1	-0.179191	1.22648	0.0267091
BCL2	2.9967	-0.662207	0.000144047		ARF6	5.755	0.357226	0.00764429
BCL2L13	5.80127	-0.461934	0.00172457		ARHGAP15	1.56934	1.10707	0.0046815
BCL2L2	4.61324	-0.31999	0.0378784		ARHGAP26	4.16482	0.329544	0.0493328
BCL7C	4.63179	-1.06082	2.10395e-09		ARHGAP27	6.13248	0.390137	0.00882413
BCLAF1	7.57911	-0.403533	0.0246723		ARHGAP28	3.69079	0.911831	3.23973e-06
BCO2	4.61936	-1.192	7.37799e-12		ARHGAP30	2.3401	2.00353	7.71052e-10
BCOR	8.00126	-0.424123	0.0111949		ARHGAP31-AS1	0.0124338	2.27295	3.07872e-07
BCR	7.07435	-0.463734	0.00850819		ARHGAP4	0.862966	1.62391	0.00472982
BCS1L	4.95538	-0.61846	0.00035204		ARHGAP5-AS1	0.53283	1.76755	2.82399e-05
BDH1	3.68012	-0.888477	8.68507e-06		ARHGAP6	-1.49491	4.48197	0.000471735
BDH2	3.07784	-0.835906	1.18689e-05		ARHGEF15	-1.56111	1.64893	0.0413206
BDNF	3.4185	-0.409297	0.0232404		ARHGEF2	6.08092	0.686292	1.57732e-05
BEGAIN	6.752	-0.817503	4.95935e-08		ARID3B	3.30404	0.95647	7.05475e-08
BEND3	4.69844	-0.483158	0.00740233		ARID5A	4.21179	1.82073	1.23382e-27
BEND4	2.31894	-1.02271	9.57812e-07		ARIH2OS	2.42917	1.48962	1.34819e-07
BFAR	5.31796	-0.39744	0.00588152		ARL11	0.0536272	1.25986	0.00643573
BICC1	4.91214	-0.523814	0.00153009		ARL13B	4.24103	0.438434	0.0131169
BID	5.03757	-0.591131	0.000105966		ARL14	3.60808	3.27787	1.00777e-35
BIN1	6.05066	-0.649052	0.000119018		ARL2-SNX15	-1.79087	5.92044	0.00121533
BIRC5	6.39536	-1.04299	1.47676e-14		ARL4D	2.37458	1.45761	1.38298e-09
BIRC6	8.33359	-0.44721	0.00752477		ARL5B	4.77779	1.9038	1.63042e-25
BIVM	3.39031	-0.552107	0.0181011		ARMCX4	1.2518	1.01508	0.00128548
BIVM-ERCC5	2.5115	-2.51389	0.000391491		ARNT2	-0.269381	1.78683	0.00197288
BLCAP	5.33387	-0.50828	0.000136226		ARNTL2	4.99213	0.34913	0.0385004
BLM	4.9836	-0.901421	1.01207e-09		ARR3	-0.288953	1.22734	0.0422246
BLMH	5.87532	-0.664454	4.4191e-07		ARRDC3	3.47356	2.19024	4.96906e-30
BLOC1S1	4.41515	-0.587545	0.000896268		ARRDC3-AS1	1.564	0.969211	0.0065839
BLOC1S2	3.98531	-0.758318	0.000132502		ARRDC4	-0.161677	1.27606	0.0275326
BLVRA	4.64831	-1.01357	7.29588e-11		ARSJ	4.04896	0.613276	4.45249e-05
BLVRB	5.27685	-0.799648	1.95171e-07		ART1	-0.918007	3.52146	0.000111149
BMP1	5.5093	-0.437943	0.0124141		ART4	0.796311	1.16288	0.0105366
BMP4	2.80522	-1.73988	3.67196e-15		ART5	0.187816	2.40003	4.56492e-05
BMP7	3.93846	-0.832931	2.85664e-05		AS3MT	0.653553	1.13667	0.0157618
BMPR1A	4.6421	-0.56274	0.0106218		ASB15	-2.11562	3.49368	0.010848
BMPR2	4.11366	-0.942167	1.48346e-06		ASB2	-1.87508	2.50642	0.0258321
BMS1	7.18103	-0.379507	0.0048785		ASB5	-0.856587	3.58833	1.90979e-06
BNIP3L	3.32123	-0.6418	0.00095939		ASGR1	0.672746	0.946372	0.022651
BOC	1.2451	-0.79353	0.00575046		ASH1L-AS1	3.2551	1.79688	4.13108e-25
BOD1	5.11766	-0.794208	2.24555e-09		ASH2L	3.90339	0.504959	0.00268856
BOD1L1	7.18898	-0.601347	1.03325e-06		ASIC4	0.84572	1.4245	0.00102384
BOLA2	4.23429	-0.947657	1.17219e-06		ASMTL-AS1	2.18242	0.711904	0.00503489
BOLA2B	5.16571	-0.947515	2.07139e-08		ASPA	3.58672	0.944484	9.15387e-08
BOLA3	3.7463	-0.752325	6.22728e-06		ASPDH	0.252392	0.884179	0.0384394
BOP1	6.75417	-0.539936	0.000985242		ASTL	3.57006	7.11589	1.21264e-132
BORCS6	3.38595	-0.621076	0.0142649		ASTN2	3.86067	0.640052	0.000611389
BORCS8-MEF2B	0.474432	-2.71548	1.39117e-05		ATAD3C	2.2519	0.651939	0.00865103
BRAF	5.26545	-0.336901	0.030338		ATCAY	0.74876	1.06075	0.0084453
BRAP	4.59994	-0.41571	0.00530455		ATE1-AS1	-0.319661	2.59183	6.46584e-06
BRAT1	6.51815	-0.707583	0.000117427		ATF3	7.87755	3.35293	3.92953e-126
BRCA1	5.9983	-0.877377	4.62561e-11		ATF4	8.28665	0.338704	0.0296565
BRCC3	4.38245	-0.459343	0.010467		ATF7IP2	1.52896	0.947255	0.0024066
BRD3	4.1495	-0.723279	0.000102254		ATG9B	-0.386506	2.26383	0.000576801
BRD7	6.1259	-0.661663	1.59118e-08		ATHL1	4.39349	0.616835	0.000418919
BRD8	5.99513	-0.421693	0.00062412		ATN1	4.58919	0.680565	0.0329604
BRF1	5.50528	-0.815673	2.16897e-07		ATP10B	1.55207	1.34424	0.000181851
BRI3BP	6.40203	-1.38173	3.71951e-29		ATP11A-AS1	1.45177	0.984634	0.000750138
BRINP3	3.44037	-0.404391	0.0438662		ATP1A4	-0.289253	1.78859	0.00427019
BRK1	4.37217	-0.662886	0.000381189		ATP1B2	1.32188	1.9214	3.5379e-09
BRMS1	5.90439	-0.815887	8.79288e-06		ATP1B3-AS1	0.0713695	1.83481	0.00462725
BRSK2	3.56796	-0.685092	0.012179		ATP2A1	1.20678	1.01395	0.00140381
BSCL2	4.4714	-1.19982	1.1337e-11		ATP2C2	2.54023	1.47171	2.02383e-12
BSDC1	5.382	-0.397245	0.0116805		ATP4B	-1.30949	2.64728	0.0296041
BSG	8.82572	-0.63849	0.000169502		ATP5S	4.11865	0.584114	0.000168408
BST2	7.19644	-0.631739	0.000146333		ATP6V0C	3.71622	0.728398	0.000341566
BTBD1	5.5927	-0.702039	1.43001e-07		ATP6V0D2	1.04385	1.22207	0.00108099
BTBD2	4.67214	-0.957308	1.98275e-06		ATP6V1G2	-0.461454	3.75743	6.70902e-09
BTBD3	6.36643	-0.346939	0.0239256		ATP8B4	2.35579	0.889221	0.00318722
BTBD6	5.1921	-0.910399	1.07921e-08		ATXN2L	6.28469	0.603533	0.00909272
BTD	4.86736	-0.373139	0.0205136		ATXN3	4.98309	0.841687	2.04308e-10
BTF3	6.37447	-0.685704	2.03855e-07		ATXN7L2	4.52692	0.456977	0.013286
BTN3A1	3.6295	-0.43475	0.00754367		AVIL	1.94709	0.711743	0.00749281
BTN3A2	3.98932	-1.15741	1.8762e-13		AVPR2	-0.599028	1.40157	0.0234942
BTN3A3	2.61451	-1.04425	5.98908e-06		AXDND1	-0.772498	3.37025	3.46067e-07
BTRC	4.31292	-1.34473	2.90074e-16		AZIN2	1.77202	1.36114	3.14952e-07
BUB1	6.41709	-0.632729	1.302e-05		AZU1	-1.0164	1.94207	0.0096518
BUB1B	6.03784	-0.864346	7.8042e-09		B2M	8.20977	0.753437	1.2176e-06
BX322557.10	2.93779	-0.752123	0.000356295		B3GALNT1	-0.355038	1.48771	0.0347674
BZW2	6.81029	-0.867355	1.96449e-10		B3GALT1	0.325413	1.29889	0.00646854
C10orf35	1.55479	-0.917443	0.0122105		B3GAT1	1.31646	1.26504	2.33244e-05
C10orf54	5.40275	-1.1126	6.58892e-13		B3GNT5	3.79232	1.34705	2.43078e-15
C10orf76	4.36084	-0.464546	0.00295989		B3GNT7	-0.314889	1.5448	0.0156436
C10orf95	1.68019	-1.03111	0.00111642		B3GNT8	-0.413038	0.984691	0.0371778
C11orf24	5.58211	-0.46006	0.00441116		B4GALT5	6.26573	0.915397	9.69497e-15
C11orf31	5.45421	-0.575614	3.52171e-05		BACH1	5.28969	0.414761	0.00601943
C11orf58	5.96638	-0.349468	0.0143856		BACH1-IT1	0.801823	1.48119	0.00026066
C11orf74	1.01831	-1.38115	3.14e-05		BACH1-IT2	1.02041	0.978636	0.00373659
C11orf80	2.28523	-1.04997	3.696e-06		BACH2	2.1675	0.857194	0.000668197
C11orf86	3.11276	-0.792727	0.00151074		BAIAP2L2	0.821223	0.926049	0.0428508
C11orf98	3.70876	-0.882841	7.99189e-07		BAIAP3	3.10553	0.880978	2.45303e-06
C12orf10	4.91577	-0.808513	3.78337e-05		BAMBI	3.64877	0.446473	0.0104337
C12orf45	3.39342	-0.555261	0.0136948		BAZ1A	6.38437	0.322377	0.0404968
C12orf75	3.05184	-0.712086	0.000536962		BBC3	4.62876	3.92151	2.50622e-86
C14orf1	3.51797	-0.826579	2.22253e-07		BBS12	1.82657	1.0694	5.15917e-06
C14orf166	6.70412	-0.6266	6.84915e-07		BBS5	3.10659	1.12565	2.67461e-07
C14orf169	4.98685	-0.434074	0.00985477		BCAR1	6.73881	0.520536	0.00432975
C14orf2	5.55017	-0.919353	1.17114e-11		BCAR3	6.37468	0.45688	0.00119707
C14orf37	1.50544	-0.891184	0.00336977		BCL10	4.43084	1.35993	8.08979e-19
C14orf93	2.70005	-0.782443	0.000131341		BCL2L11	5.50518	0.857815	5.61774e-13
C15orf38-AP3S2	3.42308	-1.26578	1.3149e-06		BCL2L15	0.294842	1.46297	0.00927549
C15orf65	-0.816676	-1.70329	0.0354362		BCL3	3.87621	1.90241	2.73956e-22
C16orf13	5.00899	-0.738714	0.000252866		BCL6	3.03594	1.92508	1.80534e-15
C16orf58	5.09619	-0.852233	5.51376e-07		BCL6B	-0.170388	2.80543	1.09019e-06
C16orf59	3.91509	-0.760845	0.0015845		BCL9L	6.74831	1.19572	2.09855e-07
C16orf62	3.54899	-0.494977	0.0178343		BCORL1	5.22069	1.0634	8.0096e-05
C16orf74	1.81286	-1.43282	1.20578e-06		BCYRN1	6.48857	1.6531	1.06205e-45
C17orf50	-1.52952	-3.52558	0.00785947		BEND7	1.16252	1.07959	0.00113116
C17orf51	5.10647	-0.696462	2.70731e-06		BEST1	4.59916	2.27056	9.94093e-41
C17orf62	5.03293	-0.696298	2.36254e-05		BEST2	-0.0156308	1.02469	0.0266204
C17orf75	3.38687	-0.420214	0.0433565		BEST3	1.27964	1.11518	0.000307502
C17orf89	4.63131	-0.551328	0.0175865		BEST4	-0.180805	2.91135	3.20981e-08
C18orf54	1.27923	-0.792632	0.0473295		BET1	3.8281	0.635279	0.00235531
C19orf33	6.33359	-0.924333	8.25391e-10		BHLHE40	6.06733	1.398	1.72642e-20
C19orf43	5.79005	-0.476419	0.00975859		BHMG1	-0.488209	5.77008	8.09555e-13
C19orf53	5.743	-0.760301	1.58342e-07		BIRC2	5.00031	1.14	8.32176e-08
C19orf60	5.14698	-0.885717	7.91035e-07		BIRC3	4.51811	2.79344	2.12472e-34
C19orf70	4.85112	-0.595287	0.000922608		BISPR	3.69407	1.54334	1.00616e-22
C1GALT1C1	3.8493	-0.651946	0.00738723		BLOC1S6	6.35688	0.563915	0.00049851
C1QBP	7.23459	-0.630348	6.2713e-06		BLZF1	4.3474	0.529315	0.00161305
C1QL4	2.63834	-0.567628	0.0148349		BMP2	4.04527	1.35595	6.94145e-14
C1QTNF6	4.35023	-0.359415	0.0441772		BMP8A	1.25991	0.655937	0.0390692
C1QTNF9B-AS1	0.481832	-1.07541	0.0298192		BOLA1	3.23856	1.11964	1.65229e-08
C1orf106	4.2427	-0.524772	0.0187703		BRD2	8.68518	1.41264	6.2215e-24
C1orf112	4.71338	-0.4812	0.0111352		BRD9	7.38854	0.314846	0.040263
C1orf115	4.74851	-0.679308	3.10033e-05		BRE	4.46657	0.562269	0.000438373
C1orf122	5.10773	-0.49111	0.0307307		BRPF1	6.06164	0.373098	0.0111196
C1orf131	3.60289	-0.365589	0.0316161		BRSK1	0.26075	1.46289	0.000307332
C1orf145	1.71899	-0.845442	0.00756638		BRWD1-AS2	1.23549	1.16521	0.000113563
C1orf174	4.30754	-0.411922	0.0277062		BSPRY	0.946461	0.689188	0.0424717
C1orf21	2.7261	-1.18474	3.96165e-07		BTBD18	1.88058	1.15154	2.53037e-06
C1orf233	2.50456	-0.986916	0.00109332		BTBD19	2.7992	2.76362	2.93686e-25
C1orf35	3.97925	-0.453589	0.0282614		BTG1	5.96517	1.21973	1.44215e-20
C1orf43	6.88303	-0.598812	5.87386e-05		BTG2	5.57374	3.04326	5.29239e-59
C20orf24	6.74671	-0.668645	1.97632e-05		BTG3	4.70829	0.653893	7.63355e-06
C20orf27	4.97101	-0.92836	2.32659e-06		BTN2A1	4.64545	0.468171	0.000567329
C21orf2	4.09851	-0.61022	0.00472982		BTN2A2	3.2757	0.616713	0.00156802
C21orf59	5.39527	-0.609687	4.9347e-06		BTNL3	-0.652848	1.21545	0.0417316
C22orf29	5.44491	-0.76619	3.25749e-09		BX470102.3	2.96287	0.967327	9.51938e-06
C2CD2	5.04115	-0.371182	0.00777059		C10orf10	2.49228	2.1102	3.95129e-19
C2orf68	4.27633	-0.612478	9.19355e-05		C10orf11	1.04045	1.5672	2.2062e-07
C2orf70	0.249348	-1.48672	0.0301839		C10orf111	0.475573	1.53101	4.06558e-05
C2orf72	1.70472	-1.34879	1.18585e-05		C10orf55	0.0657601	1.45976	0.00113496
C2orf74	2.88356	-0.927426	3.05981e-06		C10orf67	0.441133	1.55933	0.000425014
C2orf82	1.54657	-0.721388	0.023256		C11orf30	4.5216	0.723067	1.50538e-06
C3orf18	3.30073	-1.55726	9.35969e-19		C11orf68	3.08712	0.994145	3.31732e-06
C3orf33	2.01957	-0.769834	0.00629878		C11orf71	2.97255	1.59261	3.97061e-15
C4orf27	2.41256	-1.30677	2.88983e-09		C11orf72	4.16582	1.27766	1.68262e-16
C4orf3	3.90501	-0.446563	0.00782965		C11orf91	-0.317264	2.49626	0.000233236
C5orf22	5.1435	-0.646917	3.65873e-05		C11orf95	4.76116	0.468843	0.00463383
C5orf42	7.41515	-0.578574	0.00138308		C11orf96	-1.83203	3.99164	0.000853946
C5orf51	5.15301	-0.520301	0.00253267		C12orf43	4.94709	0.530294	0.000111149
C6orf106	6.21992	-1.23169	4.0676e-16		C12orf50	3.90185	0.955556	3.86037e-08
C6orf201	-1.19671	-1.55609	0.0216227		C12orf57	5.40082	2.23861	3.48755e-43
C6orf47	4.87636	-0.522109	0.00178436		C12orf60	2.42438	1.24606	1.03435e-08
C6orf89	5.02948	-1.07211	6.95593e-17		C12orf65	5.51637	0.834676	3.74492e-10
C7orf49	5.96362	-0.324151	0.0445472		C12orf76	4.18548	0.924052	2.19201e-09
C7orf50	5.66698	-0.80885	2.17941e-05		C14orf132	-0.615606	1.70403	0.00773922
C7orf55-LUC7L2	4.12501	-1.56374	0.000518033		C14orf178	-0.192361	1.12551	0.0173313
C8orf59	3.75585	-0.806144	0.000300224		C15orf39	5.2343	1.14396	1.19125e-07
C9orf114	5.99525	-0.432654	0.00730354		C16orf96	-2.11503	3.50181	0.0261216
C9orf116	1.60542	-0.973281	0.00509981		C17orf100	1.28427	1.0384	0.00363652
C9orf142	5.01782	-0.469407	0.00274688		C17orf104	2.06933	0.751329	0.0171418
C9orf69	5.78269	-0.96867	1.12371e-06		C17orf105	1.42751	1.18988	0.00383797
C9orf78	5.40516	-0.57906	4.4804e-05		C17orf107	0.117504	1.1344	0.0260291
C9orf91	3.69199	-0.605565	0.00535619		C17orf47	0.920592	4.51166	6.71388e-22
CA11	2.3026	-1.4228	2.07872e-08		C17orf53	4.61401	0.638806	8.36761e-05
CAB39	5.35889	-0.477699	0.000680182		C17orf64	-2.11511	3.50138	0.0216509
CAB39L	0.937326	-0.828762	0.017657		C17orf67	1.39578	0.679439	0.0157372
CABIN1	6.25813	-0.68479	1.59672e-05		C17orf74	-2.60076	4.41299	0.0233752
CABLES1	5.05509	-0.932535	8.57225e-08		C17orf98	-0.942204	2.90005	0.000236076
CACNA1D	1.62228	-0.728132	0.0111924		C17orf99	0.712439	1.65168	2.37478e-05
CACNA1H	3.55659	-0.921866	7.61604e-05		C18orf32	3.21016	0.532973	0.00802874
CACNA2D1	4.72031	-0.688022	3.40631e-05		C19orf35	0.172084	2.97416	4.65637e-08
CACNA2D2	2.14312	-1.15891	0.000948873		C19orf48	7.33325	0.343088	0.038714
CACNA2D3	3.3606	-0.777286	2.45218e-05		C19orf54	2.14386	1.03483	0.000244606
CACNB2	3.96298	-1.25456	1.24264e-08		C19orf81	1.39555	0.757145	0.0429418
CACNB3	4.17525	-0.416976	0.0241772		C1QTNF1	-0.921718	1.68279	0.0497542
CACNG6	1.55734	-1.0052	0.000775039		C1QTNF5	-1.70726	3.37976	0.0145321
CACNG7	-1.11626	-1.67636	0.0173182		C1RL-AS1	4.71013	0.568938	9.71408e-05
CACUL1	5.92642	-0.452463	0.00494948		C1orf105	-1.87499	2.47552	0.0284759
CACYBP	6.25113	-0.71967	2.88833e-06		C1orf116	2.52273	1.10102	3.50636e-05
CAD	8.42504	-0.705268	0.000830961		C1orf140	1.98463	1.12011	0.000243399
CADM4	3.22576	-1.28385	1.85247e-09		C1orf147	0.950072	1.34883	5.31834e-05
CADPS2	-1.7174	-2.22003	0.0304916		C1orf162	1.02738	2.0326	3.96123e-10
CALCOCO1	3.90077	-0.756665	1.49203e-05		C1orf186	2.20598	1.16393	4.19312e-07
CALCOCO2	5.65556	-0.498516	8.16731e-05		C1orf195	0.158943	1.20649	0.00726626
CALM3	5.97221	-0.743219	1.52655e-05		C1orf228	-0.119856	1.92038	0.00038387
CALR	9.28796	-0.471784	0.00224696		C1orf52	3.91132	0.643593	0.00452572
CALU	7.7973	-0.491669	0.00135848		C1orf54	0.664854	0.939416	0.043228
CAMK1	3.44714	-0.94314	1.50048e-06		C1orf61	5.78347	0.860005	2.8296e-10
CAMK1D	4.12922	-0.704838	0.000126374		C2	1.7205	1.71859	3.30418e-10
CAMK2D	4.48617	-0.499112	0.00143812		C20orf195	2.66491	5.12915	2.21815e-59
CAMK2G	4.88407	-1.04477	1.71212e-14		C21orf62	0.026859	1.65458	0.00224628
CAMKK1	3.73337	-1.11758	1.04514e-10		C21orf91	2.22679	0.976068	0.00473785
CAMKK2	5.09337	-0.790285	1.44748e-09		C21orf91-OT1	-1.59724	2.94896	0.00305909
CAMLG	3.85398	-0.469893	0.00545193		C22orf42	-0.766981	2.12473	0.000196329
CAND1	6.73027	-0.641224	0.00291928		C2CD4A	0.778631	1.79332	5.77836e-06
CANX	9.46052	-1.11548	4.36188e-13		C2CD4C	0.229622	1.14542	0.0266223
CAP1	7.06311	-0.552257	3.78576e-05		C2orf16	3.47586	0.705327	4.3022e-05
CAPG	5.8833	-0.724356	0.000112287		C2orf27B	1.0883	1.5653	2.27497e-06
CAPN1	5.9651	-0.965699	5.9225e-08		C2orf48	2.05333	1.2288	3.65156e-07
CAPN10	5.3465	-0.420351	0.0119043		C2orf54	0.178948	1.71016	0.0025751
CAPN2	7.43051	-0.60958	4.2033e-06		C2orf61	1.6122	1.91948	9.32911e-08
CAPN7	5.27127	-0.719877	6.12183e-05		C2orf78	-2.39912	4.86062	0.00351838
CAPNS1	6.22115	-0.729726	7.79725e-07		C3	4.34312	1.89497	5.58302e-30
CAPRIN1	7.09722	-0.449326	0.00161142		C3orf20	1.2755	1.75773	1.8099e-07
CAPZA1	6.9483	-0.360825	0.0337363		C3orf35	1.01811	1.55015	8.8294e-05
CAPZA2	4.79606	-0.845177	0.000285383		C3orf36	-1.63865	2.87611	0.0491341
CARD10	4.51466	-0.916175	7.78986e-08		C3orf38	2.82333	0.534428	0.0130901
CARD19	3.71479	-0.761245	0.000235657		C3orf52	4.6311	0.929428	6.52976e-09
CARD6	3.7915	-0.863673	7.19738e-07		C3orf58	4.11891	0.713972	3.14494e-06
CARHSP1	5.20568	-0.711629	1.23954e-05		C3orf84	-1.67263	6.08985	1.42512e-05
CARKD	5.13877	-0.295359	0.0417584		C4A	2.43613	5.70087	5.17243e-63
CARM1	5.53436	-0.837069	1.20194e-05		C4A-AS1	0.514541	3.26324	5.93536e-11
CARNS1	2.50095	-0.857394	0.00140685		C4B	1.5721	4.78947	7.26404e-29
CARS2	6.00426	-0.65162	6.85983e-07		C4B-AS1	0.514541	3.26324	5.9314e-11
CASC1	-2.60253	-4.35436	0.0436432		C4orf32	5.59132	0.897838	1.04032e-08
CASC10	3.1076	-0.81258	0.000115798		C4orf36	4.09583	1.21033	1.4162e-12
CASC19	1.78884	-0.972139	0.00387677		C5AR2	2.24795	0.569757	0.0282614
CASC3	6.1654	-0.504229	0.000665765		C5orf17	1.40895	1.12426	4.16841e-05
CASC4	4.86154	-0.8476	3.00974e-09		C5orf45	6.01237	1.12893	1.1348e-18
CASK	5.20646	-0.855152	3.65295e-11		C5orf56	3.78582	0.787589	2.46535e-07
CASP2	5.97113	-0.395452	0.0133885		C5orf60	-0.275527	1.49914	0.0218442
CASP6	2.89086	-1.11158	2.03728e-07		C6orf120	3.9931	0.507254	0.00075026
CASP7	4.96253	-0.401948	0.011992		C6orf132	1.4074	0.727197	0.0175019
CASP9	5.42029	-0.849175	7.83266e-09		C6orf15	-2.67473	4.23366	0.0228638
CAT	3.62753	-1.3555	1.13693e-13		C6orf223	3.60735	0.549366	0.0237989
CAV1	5.09384	-1.24804	5.49395e-20		C6orf25	-0.00163528	1.63382	0.00135197
CAV2	4.36683	-0.705346	1.4162e-06		C6orf3	0.957561	0.930436	0.013602
CBL	5.9521	-0.568423	3.97888e-05		C6orf99	0.637935	1.32835	0.000258073
CBR1	5.99222	-0.851554	1.21679e-07		C7orf55	3.05581	1.02989	2.79262e-08
CBS	7.96343	-0.625476	0.000120547		C7orf61	-0.731779	2.48736	0.00345601
CBX1	5.90545	-0.777437	1.55523e-08		C8G	1.48594	0.935731	0.00169244
CBX3	6.51406	-0.79593	5.30364e-07		C8orf34	1.80394	0.658349	0.0191671
CBX5	7.02571	-0.852337	8.3048e-12		C8orf34-AS1	1.47687	1.07393	0.00806046
CBX6	7.22864	-0.636043	0.000336987		C8orf4	7.28611	1.472	2.20345e-22
CBX7	2.36324	-0.834032	0.000325696		C8orf46	0.509788	2.15265	4.83025e-07
CBX8	3.91478	-0.599487	0.00186208		C8orf89	-2.60035	4.4167	0.0427321
CBY1	2.77401	-0.543153	0.042538		C9orf131	2.02946	1.44315	9.29406e-08
CBY3	1.02056	-1.12353	0.00207718		C9orf147	1.58889	1.06021	0.00106576
CC2D2B	-2.75441	-3.96057	0.0494419		C9orf163	2.5646	0.771295	0.000552243
CCAR1	6.33766	-0.469206	0.000294781		C9orf173	0.231045	1.95043	1.11428e-06
CCAR2	6.81175	-0.549241	0.000590161		C9orf173-AS1	0.787882	1.46142	0.000167846
CCBL1	3.29597	-0.848948	1.46679e-06		C9orf41-AS1	-0.380229	1.84534	0.000728428
CCBL2	3.50689	-0.487422	0.0204437		CA1	-0.341521	1.19215	0.0311759
CCDC109B	3.05777	-0.91241	3.69629e-06		CA13	3.2906	0.600481	0.000439032
CCDC112	2.83201	-0.509426	0.00964371		CA14	1.99611	1.0259	0.000822368
CCDC113	3.2731	-1.16198	2.8672e-10		CA2	-2.74952	4.0993	0.037153
CCDC115	3.65736	-0.531773	0.00402887		CA5A	2.55936	0.900041	0.000178694
CCDC127	5.02129	-0.564503	5.35682e-05		CABLES2	3.88319	1.19637	4.14753e-10
CCDC134	3.62045	-0.769529	0.000355842		CABP4	1.16578	0.829402	0.0227185
CCDC136	3.25493	-0.729219	8.77162e-05		CACFD1	4.00626	1.81572	1.9892e-19
CCDC146	-0.756359	-1.76909	0.0157813		CACNA1A	-0.247234	0.974814	0.0354807
CCDC167	2.693	-0.957975	0.00034953		CACNA1B	-1.56423	2.20522	0.0259149
CCDC22	5.14357	-0.616306	0.00115212		CACNA1S	-2.75069	4.07285	0.0459169
CCDC25	3.94962	-1.05565	1.20903e-08		CACNB1	3.64614	1.19844	5.05011e-13
CCDC28A	0.734926	-1.44156	0.000772704		CACNG8	3.64654	1.36384	1.16539e-18
CCDC28B	3.46987	-0.544651	0.00629878		CACTIN	6.07305	0.360372	0.0340204
CCDC3	1.84937	-1.6041	2.57174e-11		CACTIN-AS1	1.4199	0.771391	0.0119394
CCDC34	1.76013	-1.36956	5.11502e-07		CAGE1	0.700074	2.13366	1.13921e-09
CCDC43	5.09904	-0.623411	0.000146648		CAHM	-0.204487	1.17932	0.0178511
CCDC47	6.26053	-0.492369	0.000608189		CALCRL	-0.462846	1.32199	0.0315851
CCDC51	4.64065	-1.24898	3.08645e-15		CALHM1	1.43192	2.10391	2.65546e-08
CCDC53	1.71546	-0.719279	0.0191317		CALHM2	3.20819	0.584146	0.0154416
CCDC54	-1.25126	-2.09034	0.00830058		CAMK1G	1.37417	4.57835	9.93687e-33
CCDC69	2.72451	-0.961463	4.6019e-05		CAND2	2.43085	0.837572	0.000443697
CCDC74B	2.79941	-0.544455	0.0223528		CAPN10-AS1	3.79279	0.527433	0.00371105
CCDC77	3.83695	-0.781268	3.65792e-06		CAPN13	-0.815154	2.41536	0.00173464
CCDC84	4.64217	-0.446803	0.00481635		CAPRIN2	4.61638	0.663321	4.75226e-07
CCDC85C	7.0794	-0.611944	0.000189126		CARD14	1.69391	0.53816	0.047697
CCDC88C	4.96072	-0.434811	0.0163698		CARD9	4.21679	1.31887	2.05054e-11
CCHCR1	3.96528	-0.381261	0.0366919		CARF	1.34636	0.71045	0.0234852
CCM2	4.15647	-0.425493	0.0368434		CASC11	0.28115	1.28331	0.0010614
CCNA2	5.36106	-0.662279	9.62664e-05		CASC6	0.65575	1.21206	0.0156491
CCNB1	6.62008	-0.836527	8.156e-06		CASP10	2.58984	1.32762	8.51623e-10
CCNB2	5.4789	-0.638439	3.7706e-06		CASP8	4.88742	0.749311	1.48681e-05
CCNB3	1.3452	-0.848616	0.0153162		CASQ1	-0.504151	3.70865	1.49971e-07
CCNC	5.28445	-0.493976	0.0232758		CASS4	0.780063	1.11814	0.00431046
CCNF	6.52738	-0.708444	8.91329e-07		CATSPER4	-2.06306	5.48847	0.000154416
CCNI	5.65514	-0.769948	3.00181e-06		CATSPERB	0.427256	1.05572	0.00423954
CCNJL	2.91429	-0.844711	0.000114678		CBARP	3.00827	1.0247	0.000175196
CCNY	4.88678	-0.722313	1.06553e-06		CBLN3	0.568406	1.06873	0.0264031
CCPG1	5.06691	-0.886442	1.13252e-05		CBR3-AS1	3.06046	0.92431	5.47425e-06
CCS	3.80957	-0.465716	0.00520732		CBX4	5.27981	0.605661	0.000338957
CCT2	7.91707	-0.808016	6.67419e-06		CCBE1	0.852681	0.946109	0.0136713
CCT3	9.24533	-0.706696	3.26264e-06		CCDC116	-1.67474	2.37962	0.0447003
CCT4	8.00234	-0.970687	4.01497e-12		CCDC117	4.48735	0.469729	0.00296414
CCT5	9.75797	-0.922876	3.21212e-09		CCDC122	4.16201	1.06416	4.6403e-06
CCT6A	8.32382	-0.902714	1.87536e-10		CCDC125	4.73105	0.597462	0.00111395
CCT7	8.3138	-1.00524	3.73581e-13		CCDC144A	4.96032	0.484665	0.0381983
CCT8	7.21986	-0.901543	2.44317e-07		CCDC144NL	2.41378	1.41292	9.56218e-10
CCZ1	5.83463	-0.88004	6.15873e-10		CCDC149	0.609218	1.45826	0.000129713
CCZ1B	4.20895	-0.554496	0.00148148		CCDC153	0.182039	0.879283	0.0494088
CD109	5.78096	-0.784162	0.000162653		CCDC157	3.0388	0.412644	0.0463868
CD151	7.01038	-0.849634	2.75739e-09		CCDC159	1.00505	0.992471	0.00224199
CD177	1.33547	-1.34994	0.000206792		CCDC163P	2.11382	0.851981	0.000352554
CD24	6.33448	-0.408007	0.00212292		CCDC168	1.6436	4.75601	9.49932e-33
CD276	6.20101	-0.73905	3.75737e-06		CCDC169	2.78614	0.517486	0.0393602
CD320	6.59177	-0.821308	5.03326e-07		CCDC17	1.98987	1.6943	5.35022e-11
CD40	2.82384	-0.586912	0.00297262		CCDC170	-0.859295	1.57274	0.0306493
CD63	6.8098	-0.934072	4.75056e-10		CCDC181	0.0265016	1.80978	4.12855e-05
CD82	2.15547	-0.577964	0.024591		CCDC189	3.5201	0.574895	0.0194318
CD9	5.54472	-0.393506	0.00998468		CCDC30	3.20663	0.816742	6.02976e-05
CD99	5.04611	-0.905673	7.92777e-08		CCDC38	1.05034	1.01381	0.0031428
CD99L2	4.34359	-1.53524	6.13652e-20		CCDC62	1.85968	1.39379	1.10099e-06
CDA	3.2519	-0.728155	0.00936526		CCDC64	3.36249	0.560926	0.00816047
CDAN1	4.89699	-0.713319	0.00138067		CCDC64B	2.66855	3.80745	9.4192e-45
CDC123	6.32105	-1.11336	1.07387e-14		CCDC65	2.11442	0.795599	0.00126834
CDC14B	3.71241	-0.56036	0.00126035		CCDC71L	4.35639	0.938933	6.63204e-09
CDC16	4.37027	-0.819977	2.04168e-08		CCDC8	0.394405	0.940401	0.029896
CDC20	7.3186	-0.761207	9.12404e-07		CCDC80	4.99554	2.47537	1.85106e-37
CDC23	5.46114	-0.684913	9.00011e-07		CCDC81	0.457475	1.10517	0.00780256
CDC25B	4.88488	-0.452586	0.0367774		CCDC82	2.09744	0.758875	0.00467393
CDC26	3.25826	-1.1065	6.49257e-08		CCDC83	-1.27848	2.97813	0.00463563
CDC40	3.94771	-0.495266	0.0154805		CCDC9	3.9715	0.677666	0.00453525
CDC42	6.1944	-0.430803	0.0100886		CCDC90B	5.18989	0.348466	0.0186978
CDC42BPA	5.55761	-0.662993	1.8836e-05		CCDC93	5.99495	0.323569	0.0193919
CDC42BPB	7.07438	-0.658863	1.47457e-05		CCDC96	-0.248172	1.34479	0.00745985
CDC42BPG	3.87073	-1.18943	1.9273e-06		CCL2	-1.164	4.12885	0.000107886
CDC45	5.16712	-0.467232	0.000551861		CCL20	5.38664	6.60427	4.68804e-191
CDC7	5.01854	-0.497343	0.00949752		CCL22	0.912942	1.49123	0.000594247
CDCA2	5.46266	-0.903304	4.82623e-11		CCL28	1.81181	0.806689	0.00274947
CDCA3	5.5396	-0.755365	1.69432e-06		CCL3	-1.71221	4.16634	0.00028043
CDCA7	4.79413	-0.634638	2.91988e-06		CCL3L3	-0.396297	1.71112	0.0024817
CDCA7L	1.61594	-1.85894	1.06254e-12		CCL4L2	-2.6016	4.39703	0.0204192
CDCA8	5.8109	-0.452143	0.00416285		CCL5	5.37963	6.50626	4.49754e-203
CDH10	0.963214	-1.11192	0.00154361		CCM2L	0.739264	2.24163	1.99162e-06
CDH2	5.24541	-1.23229	3.30828e-24		CCNB1IP1	5.56502	0.354252	0.00817963
CDH23	2.3333	-0.694419	0.00532345		CCNE2	3.40423	1.36124	5.3356e-13
CDHR2	-0.0459387	-1.55133	0.035112		CCNJ	4.04263	0.531342	0.00221247
CDHR3	2.44135	-0.525628	0.0255905		CCNL1	6.92255	1.94497	3.62528e-31
CDIP1	4.50243	-0.519602	0.0130095		CCNYL1	3.44694	0.550553	0.00202113
CDIPT	5.57399	-0.765507	3.84619e-06		CCR3	-1.71587	2.713	0.0400969
CDK1	5.18939	-0.463044	0.0457069		CCR4	0.354896	1.70722	0.000205251
CDK14	3.77431	-0.640701	0.000293049		CCSER1	3.59521	0.491327	0.0159272
CDK18	2.71655	-0.977896	1.31319e-05		CCT8L2	-0.650672	4.22032	5.44557e-07
CDK19	2.95148	-0.505734	0.0286082		CD14	-0.62895	3.5533	2.06651e-06
CDK2	6.09332	-0.49602	9.20729e-05		CD160	1.02769	0.873666	0.0136393
CDK2AP1	4.66748	-0.866087	5.51253e-08		CD163	0.536721	1.59611	0.00168028
CDK4	6.35029	-0.724149	9.22426e-06		CD180	2.72815	0.866049	0.0233421
CDK5	4.52813	-1.33763	5.6983e-13		CD200R1	-2.59835	4.46314	0.0190808
CDK5RAP1	5.81009	-0.920138	4.65362e-13		CD22	0.134056	1.59965	0.00534352
CDK5RAP2	6.09694	-0.638496	2.94196e-06		CD27	-1.30842	2.64111	0.00871139
CDK5RAP3	5.76038	-0.493575	0.00035638		CD274	2.63564	2.26333	1.1974e-26
CDK6	8.81395	-0.541901	0.00132273		CD300E	-0.67643	1.36723	0.0424656
CDKN2AIPNL	3.59135	-0.482333	0.0302411		CD34	-0.237203	1.20521	0.0216367
CDKN3	3.77342	-1.35977	9.46391e-13		CD38	1.11488	1.62336	0.000176024
CDON	3.44999	-0.981967	1.88461e-06		CD3G	0.195329	1.60771	0.00028523
CDS1	1.41864	-0.838947	0.00467458		CD6	1.39706	0.720709	0.00968542
CDS2	4.61381	-0.717013	3.26531e-07		CD79B	-2.53155	4.54512	0.03112
CDV3	7.34667	-0.360745	0.00664902		CD80	-1.2478	2.73224	0.0110305
CDYL	4.79162	-0.584259	0.000128308		CD81-AS1	0.10895	2.88414	4.51653e-09
CDYL2	5.30971	-0.760028	2.58118e-08		CD83	4.6659	1.94047	2.8638e-41
CEBPZ	6.48094	-0.454488	0.0190147		CD93	-1.11968	2.35425	0.00509721
CEBPZOS	3.90632	-0.365229	0.0387519		CD96	1.09022	4.15892	8.3603e-31
CECR5	5.5188	-1.23542	8.3677e-15		CDC14A	2.77918	0.875979	0.000145579
CELF1	7.13521	-0.332564	0.0162679		CDC20B	0.633521	1.07392	0.00303231
CELF4	0.808681	-0.861215	0.0214299		CDC27	8.45789	0.811605	1.15038e-08
CELSR1	6.25095	-0.855588	1.13571e-05		CDC37L1-AS1	-0.69488	1.59008	0.0205336
CELSR2	6.55043	-1.22861	5.4781e-09		CDC42EP2	5.15977	0.924456	9.25428e-10
CENPA	4.24422	-0.564472	0.000238863		CDC42EP3	4.00252	0.53207	0.000163494
CENPB	5.84499	-0.96771	2.2004e-08		CDC42EP5	-2.06418	5.47431	0.000760341
CENPF	8.58195	-1.02387	4.7585e-11		CDCP1	4.36331	0.748622	1.63781e-05
CENPI	4.2775	-0.728688	8.08371e-05		CDH13	0.357513	0.766274	0.048328
CENPN	5.71572	-0.54379	4.59564e-05		CDH8	1.6043	1.08535	0.00167421
CENPU	3.85577	-0.564078	0.012997		CDH9	-0.0269164	1.26031	0.0116805
CENPV	5.41624	-0.934413	1.62011e-10		CDK11A	4.42301	0.672976	1.65321e-05
CENPW	3.54983	-0.884035	3.63237e-07		CDK17	5.07814	0.521167	0.00169501
CEP104	4.90875	-0.596855	0.000892014		CDK20	2.64783	0.62562	0.0199365
CEP120	4.63021	-0.479819	0.00233343		CDK5R1	3.14266	0.989133	2.28951e-05
CEP128	3.18688	-0.413494	0.046838		CDK9	4.74268	0.296536	0.0432367
CEP131	4.14993	-0.511492	0.00929591		CDKL1	2.62367	0.665468	0.00327466
CEP152	5.22625	-0.393417	0.0131247		CDKL2	-0.524708	3.41645	6.54385e-08
CEP162	2.48459	-0.677055	0.0258327		CDKN1A	7.13426	1.56049	7.90381e-21
CEP164	6.20263	-0.376849	0.0086859		CDKN1B	5.50365	0.548186	1.09801e-05
CEP192	5.81756	-0.483055	0.0115875		CDKN1C	2.82047	1.99014	2.13966e-18
CEP250	6.72415	-0.695597	1.08259e-05		CDKN2A	6.70204	0.408834	0.00829897
CEP41	3.71792	-0.664211	0.000410106		CDKN2A-AS1	0.978232	2.23091	1.49709e-07
CEP55	5.5646	-0.899609	9.51796e-10		CDKN2AIP	5.60898	0.322509	0.0487282
CEP57	3.9512	-0.469773	0.0163385		CDKN2B	6.69587	2.05685	3.49421e-52
CEP63	3.1109	-0.384415	0.0391774		CDKN2B-AS1	2.74631	0.745594	0.00112626
CEP70	3.00934	-0.789156	0.000534394		CDSN	0.186919	1.54427	0.0373174
CEP78	4.94932	-0.811086	1.68428e-07		CEACAM19	2.09979	1.24787	1.61892e-06
CEPT1	4.26635	-0.497022	0.0179473		CEACAM20	-2.06488	5.47037	0.000282899
CERCAM	5.8363	-0.799022	1.34447e-06		CEBPA	3.54612	0.966639	9.68489e-06
CERK	4.76802	-1.27685	3.26086e-15		CEBPB	7.38048	1.5381	1.13693e-13
CERS1	3.00819	-0.914696	8.79702e-05		CEBPB-AS1	2.73747	0.634541	0.000783555
CERS2	7.49848	-0.816818	3.33474e-09		CEBPD	5.36408	2.21359	1.77641e-20
CERS4	2.76359	-0.823804	0.000123665		CEBPE	-2.52811	4.61823	0.0119158
CERS6	5.05033	-0.632216	5.86175e-05		CECR1	-0.460259	1.30684	0.0313189
CES2	5.45914	-0.449549	0.00813355		CEL	0.409849	1.42379	0.000747923
CETN2	3.0677	-1.14273	2.06668e-08		CELA3A	-2.11182	5.42323	0.000576831
CFAP73	0.562714	-0.801306	0.0441016		CELA3B	-0.192664	2.0699	0.000560001
CFAP97	4.15435	-0.628518	0.010549		CELF2-AS2	0.593692	1.15722	0.0303716
CFDP1	4.31529	-0.563455	2.99977e-05		CELSR3	5.26108	1.35157	8.54836e-14
CFL1	8.23509	-0.476874	0.00645976		CEMIP	3.03234	0.82684	3.8811e-05
CGA	7.2563	-0.593846	1.57754e-06		CENPBD1	1.95179	0.97767	0.00154477
CGN	4.3991	-0.764337	5.36103e-05		CENPL	5.1343	0.845429	4.0002e-09
CGREF1	5.27528	-1.14406	1.49824e-17		CEP135	4.40891	0.839494	3.56985e-08
CH17-335B8.4	2.52322	-0.789174	0.00128034		CEP295NL	0.742263	0.713712	0.0387622
CH17-360D5.2	4.82908	-0.582365	2.04617e-05		CEP44	4.31835	0.749155	0.000242924
CH17-360D5.3	5.28513	-0.731599	1.09353e-08		CEP83-AS1	1.04582	2.81952	4.86622e-17
CH507-24F1.2	-0.471145	-2.1062	0.00580274		CERKL	1.43602	0.624475	0.0376467
CH507-9B2.3	5.09717	-1.33055	2.32921e-15		CERS6-AS1	0.958974	0.902976	0.0208237
CH507-9B2.5	6.23116	-0.53123	0.000530149		CETP	-0.430291	1.46954	0.030609
CHAF1B	4.69897	-0.382612	0.0318788		CFAP221	1.6013	0.835396	0.00383679
CHCHD1	4.14912	-0.832733	4.79119e-08		CFAP53	-0.550951	1.56721	0.0292109
CHCHD10	4.53566	-0.671677	0.000463978		CFAP57	1.50144	2.3271	3.20285e-15
CHCHD2	7.61849	-0.670812	6.66616e-07		CFAP69	3.50828	0.591306	0.0045442
CHCHD3	6.83403	-0.722919	1.21648e-09		CFB	4.90505	4.3574	3.63312e-125
CHCHD4	4.09116	-1.07217	4.97284e-13		CFLAR	6.83669	1.25587	4.59408e-23
CHCHD6	3.40453	-0.579159	0.00393096		CFLAR-AS1	2.58689	1.53755	1.04953e-09
CHD1L	6.11935	-0.822995	1.87536e-10		CFP	1.52325	1.33769	1.13604e-05
CHD3	7.07818	-0.590008	0.000377527		CGB	-1.27416	3.95106	0.000201208
CHD6	5.71685	-0.971816	1.2057e-13		CH17-189H20.1	3.36634	1.15832	1.36029e-06
CHD8	7.21102	-0.662435	8.37084e-08		CH17-373J23.1	7.2066	3.41202	9.06098e-78
CHDH	4.9757	-0.968724	7.53292e-10		CH17-408M7.1	-2.17047	5.24669	0.00796422
CHID1	5.00151	-0.878485	3.00801e-07		CH17-76K2.6	2.11138	0.641085	0.00922001
CHKA	4.77055	-0.343275	0.0144336		CH17-80A12.1	0.512146	1.24589	0.00971263
CHML	6.49494	-0.727187	0.000187252		CH25H	-0.922272	7.06801	4.1377e-11
CHMP2A	4.439	-0.776652	2.32324e-06		CH507-154B10.1	2.29357	1.11429	8.14074e-07
CHMP2B	4.40125	-0.600318	0.00691053		CH507-154B10.2	3.90977	0.768283	7.13232e-06
CHMP3	4.31839	-0.773117	3.40417e-08		CH507-210P18.4	-2.27439	3.21006	0.0235352
CHMP4A	3.81113	-0.601597	0.000537471		CH507-216K13.2	2.14204	1.0946	1.73872e-05
CHMP6	3.11271	-0.517495	0.0216643		CH507-254M2.3	1.84166	0.85663	0.00631005
CHMP7	5.5951	-0.572694	9.10247e-05		CH507-338C24.1	2.37218	0.83501	0.0121025
CHN1	3.20571	-0.826995	6.06339e-06		CH507-513H4.1	4.80347	0.778625	0.00240902
CHP1	6.80991	-0.997121	2.84913e-13		CH507-513H4.3	5.45804	0.700107	0.0176245
CHPF	6.36297	-1.00226	1.45206e-07		CH507-513H4.4	5.45778	0.699698	0.0177011
CHPF2	7.71144	-0.593651	0.000835675		CH507-513H4.6	5.45779	0.700765	0.0175837
CHPT1	4.24164	-1.16183	4.22698e-17		CH507-528H12.1	4.80301	0.779888	0.00233583
CHRD	2.77338	-0.643381	0.0130472		CH507-9B2.8	-1.83605	5.83167	2.64575e-05
CHST1	-2.59923	-4.43407	0.0346416		CHAC1	2.02043	1.02526	0.00132757
CHST10	3.35948	-0.61403	0.000388201		CHADL	0.550878	2.95872	2.975e-13
CHST13	-0.613055	-2.13393	0.0116032		CHD2	7.61965	1.13873	4.62191e-20
CHST14	3.35232	-0.739399	0.000180018		CHEK2	4.78854	0.456715	0.00251986
CHST3	6.61602	-0.580918	5.18391e-05		CHERP	5.57104	0.462242	0.0356195
CHST7	1.87745	-0.663342	0.0216227		CHI3L2	0.00629666	1.32604	0.00898145
CHTF18	6.08139	-0.435714	0.0152269		CHKB-AS1	-0.327377	1.58611	0.0221185
CHUK	5.69409	-0.441942	0.01797		CHKB-CPT1B	3.29823	1.11052	5.16888e-06
CHURC1	4.41109	-0.720714	0.000290069		CHL1	-2.46175	4.75002	0.00769554
CIAO1	6.28146	-0.548095	0.00011242		CHP2	2.87272	0.838748	0.000123702
CIAPIN1	5.86046	-0.628732	1.35092e-06		CHRM4	-2.01666	3.62698	0.00915756
CIB1	5.56394	-0.552906	0.00614102		CHRM5	0.897599	0.997985	0.0152807
CIB2	1.61041	-1.34808	3.13563e-05		CHRNA10	1.45515	1.93163	9.8293e-09
CIDEB	1.07153	-1.82058	2.12948e-06		CHRNA7	3.36136	0.866592	1.77201e-05
CINP	4.53341	-0.454165	0.000990303		CHRNB2	3.45752	2.25807	1.26827e-30
CIR1	2.53611	-0.525866	0.0337702		CHST6	1.24156	0.720149	0.0424506
CISD1	4.17855	-0.827289	7.30469e-06		CHST9	0.500728	1.22571	0.00395147
CISD2	3.27345	-0.893721	1.85275e-07		CIC	5.74664	0.503164	0.0361172
CISD3	4.3168	-1.19738	9.83606e-08		CIRBP-AS1	3.22432	1.13547	2.45638e-08
CIT	5.79148	-0.900142	6.03181e-09		CITED2	6.3122	0.408232	0.00780188
CITF22-1A6.3	2.3055	-0.902777	0.000755545		CITF22-49E9.3	1.64335	0.944434	0.000553326
CIZ1	5.50536	-0.718306	0.000278869		CITF22-92A6.2	3.59203	0.748627	0.000115825
CKAP2	4.42569	-0.529967	0.0124687		CLCF1	3.60771	0.769205	5.97356e-05
CKAP2L	4.14815	-0.601564	5.49513e-05		CLCN1	-1.39676	6.46897	2.05938e-06
CKAP4	6.74561	-1.20052	2.70447e-16		CLDN1	5.10553	1.88923	2.6755e-43
CKAP5	8.10084	-0.941369	3.07067e-13		CLDN11	1.97739	2.21101	1.25243e-15
CKLF	2.46172	-1.22405	1.33701e-06		CLDN16	-1.27706	4.76608	6.42193e-06
CKMT1A	4.53412	-0.798103	0.000222628		CLDN18	2.00954	1.27729	4.14252e-05
CKS1B	5.37814	-0.633362	9.9061e-05		CLDN19	-0.19289	2.66078	0.000111149
CLASP1	6.15864	-0.79615	5.36514e-11		CLDN4	1.63214	0.784425	0.020684
CLASP2	5.38823	-0.400972	0.0241736		CLDN5	-0.318506	1.45236	0.00494336
CLCC1	5.84886	-1.12885	7.34433e-17		CLDN6	-0.32312	4.24831	5.17173e-11
CLCN3	5.92114	-0.836706	3.05426e-08		CLDN9	-1.7134	2.74467	0.0430299
CLCN5	5.29734	-0.515444	0.000213305		CLEC17A	-0.917387	1.93598	0.0186893
CLCN7	6.11596	-1.01138	7.35131e-09		CLEC2D	2.6228	0.613132	0.0163249
CLCNKB	0.576278	-1.63348	0.000174438		CLEC4C	-0.900023	1.76612	0.0327469
CLDN7	2.8083	-1.45714	1.18165e-10		CLEC4M	-0.754747	1.87094	0.0113227
CLEC16A	5.3696	-0.402836	0.0214723		CLEC7A	1.12779	1.38798	0.00031957
CLGN	2.42283	-1.30235	4.59437e-06		CLIP1-AS1	2.01628	1.89638	2.01848e-12
CLIC1	7.2733	-0.680301	5.71907e-07		CLIP3	2.14155	0.754057	0.00398584
CLIP1	6.78407	-0.710867	1.48202e-08		CLK1	5.1906	0.932952	1.74549e-09
CLIP2	4.6543	-0.760324	7.45352e-05		CLK4	4.46099	0.376566	0.030338
CLIP4	3.16447	-0.593928	0.0148674		CLN8	3.9662	0.380508	0.0303894
CLMN	2.78414	-0.443469	0.0335127		CLNK	-0.561283	1.77626	0.000394447
CLMP	4.91541	-0.793642	2.75207e-08		CLSTN2	0.494383	1.21006	0.00176303
CLN3	4.93519	-1.05473	4.523e-09		CLSTN3	4.02025	0.52493	0.00167465
CLN6	5.57118	-0.429834	0.00331295		CMB9-94B1.2	-0.708289	1.85066	0.0237361
CLNS1A	6.14654	-0.895362	6.46232e-11		CNDP1	0.21433	0.985179	0.0244207
CLPB	6.30479	-0.579797	2.26129e-05		CNGA4	-1.67623	2.79995	0.00853627
CLPP	4.81064	-0.803238	0.000160322		CNGB1	1.23581	0.863765	0.00827053
CLPSL2	-1.53156	-2.17348	0.0171357		CNIH2	0.760392	1.12803	0.00498339
CLPTM1	5.85068	-0.563844	0.00450536		CNIH3	1.82637	1.14493	2.67501e-05
CLPTM1L	8.49209	-0.647054	2.60512e-05		CNKSR1	3.09773	0.714464	0.000293366
CLPX	5.00218	-0.736415	1.33349e-06		CNNM1	0.313788	1.77276	0.000157699
CLSTN1	6.86883	-0.636164	0.000212077		CNOT3	4.60701	0.761489	0.000128459
CLTA	6.38561	-0.664309	1.36241e-06		CNOT4	4.46143	0.464774	0.000936211
CLTB	6.56613	-0.665816	0.000220752		CNTD2	-2.46181	2.80074	0.0368097
CLTC	8.82343	-1.11681	1.0013e-13		CNTN2	1.65014	1.54628	3.03273e-08
CLTCL1	6.47356	-1.54829	9.24807e-30		COL11A2	3.12759	3.6054	2.32423e-64
CLU	8.47084	-0.870981	4.91585e-08		COL17A1	1.23195	1.48783	2.96982e-05
CLUAP1	3.7228	-0.638915	4.50131e-05		COL19A1	0.9483	1.52997	4.73903e-06
CLYBL	0.670251	-1.85466	9.07588e-07		COL1A1	5.5749	1.43158	4.86058e-09
CMAS	3.50282	-0.531271	0.0411834		COL23A1	-1.14046	2.88355	0.00186466
CMBL	4.2176	-0.527122	9.10165e-05		COL27A1	6.19381	0.435928	0.0101442
CMC2	5.33755	-0.551288	9.3924e-05		COL28A1	0.4684	0.939152	0.0482502
CMPK1	4.97491	-0.59978	0.00482389		COL2A1	0.0973825	1.81756	0.00235531
CMSS1	4.47179	-0.550135	0.00166546		COL7A1	9.65699	1.1406	4.23757e-09
CMTM1	-0.793714	-1.87605	0.0028261		COLEC11	0.37535	0.893514	0.0348723
CMTM4	5.70212	-1.42605	4.05556e-24		COLEC12	1.57175	0.705748	0.0123786
CMTM6	4.30349	-0.753438	0.000903757		COMMD3	4.73062	0.874805	8.1815e-08
CMTM8	1.37816	-0.678102	0.0310395		COMP	-0.939468	2.84488	0.000618368
CMTR1	5.73767	-0.826509	6.37789e-10		CORIN	2.4577	0.639132	0.00590464
CNBP	6.96381	-0.565411	0.000126572		COX19	4.8406	0.591947	1.0693e-05
CNDP2	5.11741	-0.572294	0.000215986		COX4I2	-2.01662	5.53829	0.00103082
CNIH4	4.42338	-0.684295	3.49056e-05		COX6B2	0.247571	1.06411	0.0294643
CNKSR3	5.23328	-0.405902	0.00196974		COX7A1	0.844897	1.66787	1.63374e-05
CNNM3	4.21929	-0.80865	4.73292e-05		CP	0.556963	1.33381	0.000504304
CNOT1	8.10461	-0.484148	0.000612974		CPA1	-2.53238	4.5277	0.0277164
CNOT10	4.63757	-0.431968	0.00826321		CPAMD8	1.18955	0.978242	0.0103132
CNOT11	4.62712	-0.505279	0.00135108		CPEB1-AS1	0.703472	1.15797	0.010731
CNOT6L	4.87709	-0.414277	0.0423557		CPEB2	3.29931	0.527045	0.00393725
CNOT7	5.27013	-0.54818	0.000615977		CPEB3	2.26402	0.875084	8.70159e-06
CNOT8	4.86614	-0.51997	0.000395254		CPEB4	4.49152	1.47706	2.87191e-22
CNPPD1	4.63009	-0.855334	3.52987e-08		CPN2	1.17685	0.87413	0.0038135
CNPY2	6.50664	-0.747542	5.17668e-09		CPNE9	-0.855938	1.42858	0.04783
CNPY3	4.78418	-0.710507	0.000647314		CPO	-1.78929	2.60857	0.0155928
CNPY4	3.5786	-1.14	2.91372e-12		CPT1B	3.56557	0.921761	4.82789e-06
CNTN1	5.70387	-1.03898	4.4104e-11		CPT1C	2.27118	0.901092	6.52831e-05
CNTNAP3	4.04399	-1.52961	3.5619e-27		CPXM2	-1.39716	2.1978	0.00762234
CNTNAP4	1.60139	-1.1195	0.00288381		CR1	0.0997346	1.50848	0.0017806
COA3	4.61514	-1.02854	2.86612e-10		CR392039.1	0.836455	0.870279	0.0382968
COA4	5.43843	-0.731857	3.59985e-06		CRACR2A	0.50763	0.853524	0.0208562
COA5	3.11235	-0.808585	1.86033e-05		CRAMP1	5.59498	0.376035	0.0180697
COASY	6.25981	-0.809709	8.43264e-06		CRAT37	0.667358	1.0463	0.00479685
COBL	7.01038	-0.579379	3.70612e-05		CREB1	3.94802	0.341862	0.0412416
COCH	1.03341	-1.36223	0.000391669		CREB3L3	-2.83502	3.78687	0.0417818
COG1	4.69369	-0.405073	0.00835334		CREB5	0.0867435	1.68521	0.000109082
COG2	4.86819	-0.838678	1.5911e-07		CREBRF	2.24512	0.911736	0.000356773
COG4	5.7764	-1.15498	3.87902e-19		CREBZF	5.65442	0.572497	3.50633e-05
COG5	5.95365	-0.450762	0.00185882		CREM	4.58968	0.944859	6.11174e-12
COG6	3.12621	-0.540192	0.0307899		CRISPLD2	2.64828	1.34159	3.73904e-11
COG7	4.21657	-0.419666	0.0105707		CRLF2	-0.829159	3.02383	1.02682e-06
COG8	5.66252	-0.535745	0.000151425		CRTAC1	-2.83482	3.78714	0.0496328
COL12A1	8.2261	-1.10018	4.35342e-16		CRX	0.378071	1.50811	0.00044377
COL15A1	2.59437	-0.803613	0.00263578		CRYBA1	-0.714644	2.9353	7.89094e-06
COL18A1	6.20243	-0.9408	3.39728e-07		CRYGS	0.086759	2.66333	5.30779e-07
COL24A1	-1.08644	-2.1421	0.0120048		CSDC2	0.92342	1.39485	1.3919e-05
COL26A1	4.40727	-2.58406	9.0147e-44		CSF1	5.41284	2.11032	1.06036e-44
COL4A1	7.01809	-0.633311	0.000154713		CSF2	-2.39751	2.9509	0.0314686
COL4A2	8.4301	-1.08662	4.73743e-09		CSF3	-0.287686	4.67938	3.1716e-14
COL4A5	6.64766	-0.417422	0.00411512		CSMD3	1.45652	1.26928	0.00182475
COL4A6	5.52022	-0.909104	2.17141e-10		CSNK1D	6.61282	0.825595	4.22386e-07
COL5A1	7.92153	-1.16013	8.85854e-07		CSRNP1	6.47409	2.02482	2.84343e-36
COL6A1	7.1502	-0.964583	2.11199e-07		CSRNP2	4.98679	0.488766	0.000605877
COL6A2	5.1966	-1.36805	2.03027e-13		CSRP2	4.037	0.488729	0.00142656
COLGALT1	8.31601	-0.60455	0.000642971		CST6	-2.75291	4.0145	0.0470975
COMMD2	3.82523	-0.565194	0.0196367		CSTF3-AS1	0.656436	0.751732	0.0399541
COMMD6	2.94526	-1.25887	2.1498e-10		CT45A3	1.85915	0.854453	0.0139846
COMMD7	3.42496	-1.089	5.14857e-07		CT62	-1.30432	2.63978	0.00060441
COMMD8	1.39618	-1.21347	0.0276625		CTA-113A6.1	1.23697	1.26618	0.000623425
COMMD9	4.36777	-0.950218	3.96098e-10		CTA-204B4.2	2.46548	0.497024	0.0343284
COMT	5.41953	-0.885936	7.36819e-09		CTA-212A2.1	-2.67525	4.21906	0.0298407
COMTD1	4.71259	-0.690494	0.00394671		CTA-212A2.3	4.24374	0.772206	4.87021e-06
COPA	8.12786	-0.815114	1.61877e-09		CTA-212D2.2	-1.39121	2.23853	0.0453386
COPB1	6.51792	-0.737359	0.000208803		CTA-228A9.3	1.683	0.767298	0.00849532
COPB2	7.26424	-0.920375	5.05344e-13		CTA-228A9.4	4.08027	0.967921	1.01998e-09
COPE	6.68538	-0.711648	1.71678e-05		CTA-243E7.4	2.1243	1.00051	4.81571e-05
COPG1	7.20066	-1.03883	4.38456e-13		CTA-280A3.2	1.51156	0.810929	0.0295632
COPG2	4.07455	-1.31466	1.60043e-13		CTA-292E10.6	1.89778	2.50321	1.05925e-19
COPRS	5.7242	-1.24508	1.45263e-17		CTA-293F17.1	0.229394	6.56643	3.6141e-21
COPS4	4.26804	-0.687218	0.000727653		CTA-29F11.1	3.78168	2.00786	5.38301e-28
COPS5	4.80391	-0.680186	1.3473e-05		CTA-305I2.1	0.997085	1.42672	9.06432e-05
COPS6	5.66014	-0.416522	0.0104612		CTA-339C12.1	2.52922	0.710217	0.0110542
COPS7A	4.75075	-0.917338	1.49409e-09		CTA-360L10.1	0.268639	1.11268	0.0242793
COPS8	4.66058	-0.494182	0.00175226		CTA-363E6.3	0.582481	0.895275	0.0134615
COPZ1	6.33985	-1.0311	1.14511e-14		CTA-384D8.31	-2.46426	4.71266	0.00577984
COPZ2	2.32175	-1.24759	1.01888e-05		CTA-384D8.34	-1.49644	3.09819	0.00219092
COQ2	4.13103	-0.579699	0.000415717		CTA-384D8.35	-0.530019	7.53297	5.06635e-14
COQ3	3.24868	-1.07689	8.13973e-09		CTA-390C10.10	1.03503	0.741638	0.0417648
COQ4	4.92102	-0.942857	4.94215e-10		CTA-398F10.1	1.9058	0.788902	0.00596311
COQ5	3.4061	-0.898364	8.84817e-06		CTA-398F10.2	0.687523	1.04984	0.00311376
COQ6	3.75737	-0.587617	0.000625479		CTA-407F11.7	-2.39602	4.90984	0.0169027
COQ7	3.77087	-0.64791	0.000326027		CTA-481E9.2	-0.678587	1.9949	0.0219323
COQ9	5.31692	-1.30587	1.6393e-22		CTA-481E9.4	1.14034	1.02218	0.000769973
CORO1B	5.66816	-0.751957	7.85339e-06		CTA-941F9.10	5.0079	0.483848	0.00103257
CORO2A	3.8573	-0.689213	6.8953e-06		CTA-992D9.10	-1.71205	2.32817	0.00756488
CORO7	4.81823	-0.665006	0.000166788		CTA-992D9.11	-0.364628	3.17897	5.89185e-06
CORO7-PAM16	-2.27251	-5.1946	0.0266203		CTB-1144G6.6	-0.691931	1.45708	0.00656007
COX10	3.85863	-0.814014	3.2115e-07		CTB-114C7.4	-1.70869	6.053	1.49515e-05
COX11	4.45278	-0.519899	0.000748402		CTB-118N6.2	-1.67225	2.3673	0.0134103
COX14	3.80236	-0.931742	1.54923e-07		CTB-119C2.1	2.16393	2.58941	2.94115e-23
COX15	5.59045	-0.746796	2.55944e-08		CTB-11I22.1	-1.52988	2.28345	0.0133018
COX16	3.68625	-0.775213	3.4828e-07		CTB-129P6.11	-0.385666	1.37259	0.0351495
COX17	3.52795	-0.646398	0.000172918		CTB-129P6.7	3.07931	0.692959	7.42292e-05
COX20	4.18919	-0.424085	0.0233427		CTB-12O2.1	0.367791	1.33583	0.00413464
COX4I1	7.13421	-0.709901	4.11279e-07		CTB-131B5.2	1.6554	0.93307	0.00234241
COX5A	5.20536	-0.838199	1.98165e-09		CTB-131B5.5	1.75313	1.11814	1.47824e-05
COX5B	6.20596	-1.15039	1.32651e-16		CTB-133G6.2	-2.0166	2.78116	0.0290288
COX6A1	6.84773	-1.02079	1.45377e-16		CTB-139P11.2	2.68486	2.21478	2.43022e-21
COX6B1	6.27179	-0.658031	1.14095e-06		CTB-147N14.6	1.62347	2.11149	1.40962e-10
COX6C	5.43536	-0.740564	3.39554e-08		CTB-152G17.6	2.32163	0.805929	0.00531337
COX7A2	5.63797	-1.10498	1.32492e-15		CTB-161C1.1	-1.01456	3.03842	5.02791e-05
COX7A2L	4.91311	-0.384496	0.0187231		CTB-180A7.6	-0.560908	2.0033	0.00315694
COX7B	6.09101	-0.434143	0.0158108		CTB-180A7.8	-2.1161	2.58882	0.0412018
COX7C	6.08762	-0.758452	5.80438e-09		CTB-184G21.3	0.49389	0.954828	0.0300513
COX8A	6.54191	-0.81003	7.7585e-08		CTB-186G2.4	0.212714	1.18133	0.0155021
CPA4	7.88035	-0.93168	3.13651e-14		CTB-186H2.3	-0.651459	1.88339	0.00388118
CPD	7.19418	-1.19732	1.853e-14		CTB-25B13.5	1.67032	0.832043	0.00915396
CPE	3.43033	-1.20469	4.73143e-11		CTB-31O20.2	2.82374	0.955367	5.91046e-07
CPM	6.30676	-0.41698	0.00147542		CTB-39G8.2	-1.16476	3.18719	0.000117036
CPNE2	4.37936	-0.792106	1.93042e-05		CTB-39G8.3	1.56998	0.781823	0.0276106
CPNE3	5.47325	-0.931908	2.52103e-09		CTB-49A3.5	-2.06048	3.63032	0.0100771
CPOX	3.47104	-0.932015	6.33139e-09		CTB-50L17.5	0.242579	1.26684	0.00278844
CPPED1	2.97024	-0.478847	0.0272079		CTB-50L17.8	1.90569	1.06336	0.00134189
CPS1	10.9085	-1.12367	8.27294e-12		CTB-55O6.13	0.479578	3.84538	1.59641e-13
CPSF2	5.71605	-0.504295	0.00458615		CTB-58E17.1	3.31318	2.19867	4.19512e-27
CPSF3	5.46287	-1.20699	6.37966e-20		CTB-58E17.5	1.04244	1.37717	0.000237159
CPSF6	5.9362	-0.580529	9.06822e-06		CTB-61M7.2	-0.13684	2.07518	0.000235069
CPT1A	7.04591	-0.554212	0.000135801		CTB-7E3.1	-1.10898	6.85623	2.76757e-07
CPT2	5.08362	-1.07091	1.97583e-15		CTB-92J24.3	-0.305493	1.67649	0.00204645
CPTP	4.6571	-0.550651	0.0296405		CTB-96E2.6	-0.50735	1.42673	0.0281286
CPVL	3.88973	-1.77074	3.6122e-20		CTC-1337H24.4	0.313053	1.08925	0.00719925
CPZ	1.82229	-1.27244	0.000134649		CTC-203F4.2	-0.986249	2.14188	0.00418156
CR2	5.03529	-1.34498	2.58874e-23		CTC-204F22.1	0.220403	1.69765	1.54114e-05
CRABP2	6.02999	-0.505218	0.0028783		CTC-239J10.1	-0.336501	1.7065	0.000851202
CRAT	4.37114	-1.21867	1.3628e-08		CTC-241N9.1	1.01237	1.67348	1.77705e-07
CRB3	2.35057	-0.702703	0.0203359		CTC-242N15.1	4.10821	0.855343	1.29591e-07
CRBN	3.85664	-0.490819	0.0185476		CTC-250I14.6	4.55835	9.36028	3.24263e-144
CREB3L2	6.52887	-0.806906	6.36493e-08		CTC-260E6.4	-0.557937	1.33714	0.0415204
CREBL2	5.38153	-0.373121	0.0159765		CTC-260E6.6	1.8688	0.657288	0.0326965
CREG1	4.9854	-0.646676	0.000129707		CTC-273B12.7	-1.75046	3.22618	0.0139608
CREG2	4.74102	-1.11275	1.44028e-14		CTC-276P9.4	0.819947	1.20303	0.00124297
CRELD1	2.8978	-0.511799	0.0129446		CTC-277H1.6	1.32775	0.820311	0.00629756
CRELD2	5.04978	-0.783418	2.2333e-06		CTC-293G12.1	-1.96599	5.65272	0.000117563
CRIM1	7.80114	-0.638657	2.84955e-07		CTC-295J13.3	4.77691	0.929558	6.21197e-08
CRIP1	2.62894	-0.536688	0.0493677		CTC-296K1.3	2.76546	1.15262	3.31661e-06
CRIP2	2.33963	-0.749778	0.0113218		CTC-296K1.4	-0.0666823	1.68205	0.00296141
CRIPT	2.05255	-0.724138	0.0142922		CTC-297N7.1	-1.30974	2.61457	0.0181549
CRISPLD1	5.81461	-0.618746	6.44951e-05		CTC-308K20.1	2.91805	1.58355	4.40614e-14
CRK	6.27042	-0.342916	0.0113391		CTC-338M12.4	3.60167	0.554152	0.000654308
CRLS1	3.98426	-0.395823	0.0346045		CTC-338M12.7	-1.16808	4.89527	1.46519e-05
CRMP1	1.102	-1.27254	0.000135592		CTC-339D2.1	-2.16781	5.28858	0.00491069
CRNDE	1.3858	-1.19346	8.15154e-06		CTC-340A15.2	1.92782	0.960504	0.00011766
CRNKL1	3.98035	-0.659414	0.000142064		CTC-343N3.1	1.68711	1.41193	2.83296e-06
CROT	2.5416	-0.692277	0.0112599		CTC-350I8.1	-0.709215	1.93769	0.0152063
CRTAP	6.78462	-1.3608	1.44139e-21		CTC-351M12.1	2.15968	1.28611	1.57174e-06
CRTC1	3.48797	-0.592806	0.0112734		CTC-428G20.6	0.636136	1.26128	0.00224628
CRTC3	6.57204	-0.785047	2.58556e-07		CTC-428H11.2	-0.262803	1.44945	0.00492197
CRYBG3	5.4495	-0.444608	0.0420987		CTC-429P9.1	1.47035	0.967293	0.00233583
CRYL1	0.642741	-1.9712	3.19762e-06		CTC-436K13.3	-0.0223235	2.02352	0.000755545
CRYZ	4.09927	-0.65413	0.000750633		CTC-436P18.4	1.26538	0.831646	0.0213539
CS	7.28387	-0.481175	0.00233423		CTC-439O9.1	-1.09073	1.76954	0.0483218
CSDE1	9.15524	-0.788967	2.13213e-06		CTC-444N24.6	-0.579987	1.41256	0.0320904
CSE1L	7.34186	-0.953734	1.08278e-06		CTC-448F2.7	2.75954	0.896114	4.77822e-05
CSMD1	3.77215	-1.40017	8.98544e-18		CTC-453G23.7	0.673104	1.20299	0.00179081
CSNK1G2	5.98298	-0.432824	0.00526502		CTC-457L16.1	-1.01391	1.90802	0.0216429
CSNK2A1	6.18292	-0.798155	6.39611e-08		CTC-471J1.9	-2.33672	4.99291	0.00705085
CSNK2A2	6.41264	-0.697418	2.6543e-07		CTC-479C5.10	0.943952	1.35201	2.41635e-05
CSNK2B	5.85113	-0.63902	3.36238e-05		CTC-479C5.6	-2.39892	4.8611	0.00479685
CSPG4	6.58302	-1.178	3.12705e-09		CTC-480C2.1	0.793658	1.69365	4.99854e-05
CSPG5	1.6335	-0.771317	0.00471813		CTC-487M23.6	1.75142	0.83394	0.00397405
CSRP2BP	2.98939	-1.54413	2.95289e-18		CTC-490E21.11	2.6014	0.874408	0.00364153
CST3	4.41496	-0.487265	0.00757481		CTC-499B15.5	2.56668	0.77934	0.000706832
CSTB	4.52073	-0.401052	0.0319666		CTC-506B8.1	-0.728669	1.30376	0.0390525
CSTF1	5.2895	-0.459828	0.00170256		CTC-510F12.2	-0.711258	1.31541	0.0248904
CSTF2	4.93255	-0.375001	0.00999005		CTC-518B2.10	-1.78886	2.19576	0.0378838
CT45A10	3.37319	-0.658259	0.012499		CTC-518B2.12	0.0287382	1.05812	0.0473435
CT45A5	2.83752	-0.660796	0.00198798		CTC-525D6.1	1.00188	0.890275	0.0145357
CTAG2	6.51005	-0.901096	4.80611e-07		CTC-543D15.8	-0.0136897	1.47634	0.00073509
CTAGE5	4.4109	-0.400517	0.0486527		CTCFL	2.51237	1.01129	9.98003e-07
CTB-131K11.1	3.41163	-0.531222	0.00236326		CTD-2001C12.1	-0.859012	2.162	0.00863382
CTB-178M22.2	-0.143895	-1.71593	0.000206708		CTD-2004A9.1	-2.46051	4.77264	0.0132173
CTB-25B13.12	2.65855	-0.767816	0.00160153		CTD-2006C1.12	-1.4909	2.68968	0.00477064
CTB-31O20.3	-2.46664	-4.64335	0.0178599		CTD-2006C1.2	3.42374	0.435803	0.0224835
CTB-43P18.1	-0.721425	-7.27015	1.00071e-09		CTD-2008P7.1	1.00867	1.24156	0.000425651
CTB-50L17.10	5.62598	-0.794783	9.53371e-06		CTD-2012K14.5	2.10994	0.752486	0.0010673
CTBP1	6.68414	-0.81303	4.40104e-09		CTD-2012K14.6	0.66229	1.26329	0.000989175
CTC-281M20.1	-1.87681	-3.85146	0.00127683		CTD-2012K14.7	0.54689	1.84007	6.47726e-05
CTC-429P9.2	0.369444	-0.996853	0.0181749		CTD-2014D20.1	-0.686354	1.699	0.0338642
CTC-432M15.3	-0.370257	-7.79592	0.00388954		CTD-2017D11.2	1.65669	0.714774	0.0293112
CTC-471J1.11	-0.57374	-1.68347	0.0113502		CTD-2020K17.1	3.55004	1.16116	7.43874e-12
CTC-510F12.6	-0.58732	-5.57402	2.75236e-08		CTD-2021H9.3	-2.11135	3.5467	0.0298323
CTCF	5.34611	-0.522683	0.000399762		CTD-2023M8.1	0.222273	1.51059	0.000392656
CTD-2036P10.5	-0.119651	-1.97356	0.0350834		CTD-2024I7.13	2.23339	1.27296	4.4368e-06
CTD-2062F14.3	1.2216	-1.05956	0.00356552		CTD-2026K11.4	-0.0106287	1.33799	0.012346
CTD-2132N18.2	-1.79087	-2.54584	0.00964677		CTD-2033D15.2	1.34607	3.7203	8.75232e-29
CTD-2140B24.6	-2.75251	-4.00692	0.0322894		CTD-2033D15.3	0.628226	3.40945	1.40684e-16
CTD-2199O4.7	-2.67698	-4.15821	0.0426855		CTD-2035E11.3	-0.693376	2.96361	6.17985e-06
CTD-2207O23.3	-1.86868	-5.87924	0.0181295		CTD-2035E11.4	-0.287198	1.95754	0.000285051
CTD-2231E14.8	3.83179	-0.705136	0.000640323		CTD-2035E11.5	-0.716884	1.90701	0.00605602
CTD-2231H16.1	-0.817264	-2.52062	0.000507643		CTD-2047H16.3	1.74591	0.93657	0.00241164
CTD-2267D19.3	2.13192	-0.963467	0.000988982		CTD-2076M15.1	-0.309268	1.55156	0.0075088
CTD-2308L22.1	-2.06418	-3.54603	0.00728995		CTD-2095E4.4	2.1117	2.01743	3.01818e-21
CTD-2313N18.7	-1.75323	-2.14825	0.0441165		CTD-2095E4.5	-0.736787	2.33656	0.000401501
CTD-2510F5.4	1.43344	-1.38553	5.88582e-06		CTD-2105E13.16	-1.39872	2.83043	0.00467793
CTD-2540B15.13	-0.690379	-2.51305	0.000556669		CTD-2117L12.1	0.713252	1.35752	0.000814439
CTD-2541J13.2	2.91559	-0.92555	0.00966635		CTD-2118P12.1	0.275816	0.990839	0.0276911
CTD-2561B21.4	-1.87722	-3.86162	0.00115432		CTD-2139B15.4	-2.0141	5.56663	0.00160153
CTD-2562J17.6	2.71102	-0.932741	0.000384258		CTD-2140G10.2	-1.14407	1.87173	0.0157709
CTD-2647L4.4	0.580266	-1.88254	2.19811e-06		CTD-2162K18.4	-0.0233977	1.07228	0.0253103
CTD-3074O7.5	1.07756	-1.11924	0.00209869		CTD-2169H9.1	-0.728027	2.9645	0.00134173
CTD-3137H5.1	-2.53084	-4.55264	0.0217941		CTD-2175A23.1	-0.0371487	1.24454	0.0178547
CTD-3154N5.2	-2.60196	-4.36719	0.0445932		CTD-2186M15.3	2.18653	0.705655	0.00596644
CTD-3239E11.2	-2.11634	-3.43553	0.00732464		CTD-2192J16.26	0.604616	2.45044	5.6925e-09
CTDSP2	5.2981	-0.402468	0.0150699		CTD-2194L12.3	-0.249733	1.17291	0.0195919
CTDSPL	4.06998	-1.16588	7.05813e-15		CTD-2196E14.9	-1.72084	5.92465	0.0124143
CTNNA1	9.01175	-0.943002	3.03242e-11		CTD-2201E18.3	3.97018	1.11544	7.02889e-14
CTNNAL1	5.78672	-0.717504	0.000399735		CTD-2203K17.1	1.12916	1.33933	8.93935e-06
CTNNB1	7.77272	-0.479051	0.00102384		CTD-2210P24.1	0.618024	1.46182	0.00477064
CTNNBIP1	2.68103	-1.30686	8.82277e-08		CTD-2213F21.2	1.37354	1.09601	0.000226436
CTNNBL1	4.814	-0.59887	1.61342e-05		CTD-2216M2.1	0.976995	0.923252	0.016255
CTNND1	7.01221	-0.462579	0.000435196		CTD-2231E14.2	2.82626	1.29323	5.68138e-10
CTPS2	5.35516	-0.852702	2.25128e-11		CTD-2233K9.1	2.33628	0.830939	9.98898e-05
CTSA	6.32364	-0.717235	4.38651e-06		CTD-2235C13.3	-0.106315	2.24147	0.00107253
CTSB	6.88607	-1.15104	9.90878e-17		CTD-2246P4.1	2.40134	1.0201	1.25715e-07
CTSC	5.61471	-0.481411	0.000527031		CTD-2251F13.1	2.55122	0.799435	7.08509e-05
CTSD	6.77501	-1.00468	2.83929e-09		CTD-2252P21.1	-2.59951	4.43857	0.023615
CTSF	4.02445	-1.58789	4.86039e-20		CTD-2256P15.1	1.18404	1.68547	2.77981e-06
CTSH	4.01364	-1.04212	2.15699e-09		CTD-2256P15.2	3.04412	1.70488	3.94542e-17
CTSL	6.85957	-0.728273	5.34297e-08		CTD-2260A17.1	0.748714	0.927807	0.0368097
CTSV	4.2133	-0.520482	0.00122457		CTD-2260A17.2	0.26908	1.55085	0.00280807
CTSZ	7.39687	-1.11632	2.68526e-14		CTD-2260A17.3	-0.0265547	0.902765	0.0483649
CTTN	8.67027	-0.611751	5.96378e-05		CTD-2263F21.1	2.67324	0.593539	0.0158996
CTTNBP2	3.3042	-0.644808	0.00100675		CTD-2270P14.1	5.647	0.800615	1.8054e-09
CUEDC1	3.58447	-0.615359	0.00453075		CTD-2270P14.2	3.1706	1.57156	7.96168e-20
CUEDC2	4.60878	-1.25212	3.99292e-11		CTD-2270P14.5	3.99253	1.60739	3.17654e-23
CUL1	6.80473	-0.592913	1.02941e-05		CTD-2282P23.2	1.27256	3.43425	6.99564e-18
CUL2	4.41103	-0.772352	8.15151e-06		CTD-2287O16.4	-1.87766	2.48423	0.00751208
CUL3	5.67735	-0.71158	5.76279e-08		CTD-2287O16.5	2.40664	1.45177	2.07479e-10
CUL4A	7.18122	-0.903729	2.32953e-13		CTD-2288F12.1	0.104964	3.57581	6.56632e-14
CUL4B	4.64383	-0.676245	0.00034953		CTD-2296D1.5	-0.279578	1.07298	0.0488165
CUTA	5.24836	-0.773876	3.62346e-06		CTD-2297D10.1	-2.6016	4.38769	0.040608
CUTC	4.11097	-0.971838	7.90973e-08		CTD-2302E22.4	-0.336863	2.21337	0.000104524
CUX1	7.31743	-0.913603	1.05887e-08		CTD-2306A12.1	-1.96464	3.79074	0.00296086
CWC15	3.72597	-0.594672	0.00287265		CTD-2306M5.1	0.0499002	1.99639	0.000275503
CWC27	2.94073	-0.603594	0.00664902		CTD-2310F14.1	1.43708	1.01101	0.000483116
CWF19L1	5.27374	-0.456786	0.00235009		CTD-2313F11.2	0.565601	0.951988	0.00776799
CXCL16	3.8322	-0.606341	0.00231531		CTD-2313J17.1	-0.359704	1.48298	0.00547875
CXXC1	4.13727	-0.432269	0.016841		CTD-2313J17.5	0.746325	1.31547	7.94998e-05
CXXC5	3.36233	-0.753441	5.41224e-05		CTD-2313J17.6	0.373709	1.66198	0.000441163
CXorf40A	3.92596	-0.590527	0.000374383		CTD-2313J17.7	-1.45934	3.14824	0.000876984
CXorf56	4.38641	-0.447876	0.00896585		CTD-2313J23.1	2.06809	0.56423	0.0263093
CYB561	5.68705	-0.491609	0.00304192		CTD-2325M2.1	0.717093	1.10375	0.0087275
CYB561D2	4.72517	-0.705322	0.000441738		CTD-2329K10.1	-0.818436	2.39476	0.00161798
CYB5B	6.67103	-0.415272	0.00666984		CTD-2330K9.3	-0.0117361	1.14874	0.037105
CYB5R1	5.43982	-0.756677	5.69593e-07		CTD-2333M24.1	-0.449162	1.40838	0.0477206
CYB5RL	4.05643	-0.534683	0.000281809		CTD-2339L15.3	-0.496467	1.77138	0.00375531
CYBA	7.24505	-0.676713	0.000251797		CTD-2349P21.3	2.33267	1.14179	1.13413e-05
CYBB	1.89485	-0.974947	0.00127655		CTD-2349P21.7	-0.20485	1.26178	0.034664
CYBRD1	4.12722	-1.31947	1.35449e-15		CTD-2353F22.1	0.416235	2.71915	1.8054e-09
CYC1	7.37638	-0.754716	2.35498e-06		CTD-2353F22.2	2.45628	2.34533	1.17591e-22
CYFIP1	7.13671	-0.618028	4.22127e-06		CTD-2358C21.3	0.188899	6.52167	3.08437e-21
CYFIP2	2.92312	-1.29521	2.70289e-11		CTD-2358C21.4	2.33267	1.93512	1.64101e-16
CYHR1	4.7463	-0.598807	0.00226487		CTD-2358C21.5	1.08969	2.81751	1.57426e-15
CYP11A1	2.19839	-0.795616	0.0100217		CTD-2368P22.1	2.30696	0.750322	0.00105292
CYP24A1	2.34526	-2.39567	1.05607e-23		CTD-2369P2.10	1.59179	0.821985	0.0025536
CYP26A1	-0.359266	-2.75441	7.53781e-06		CTD-2369P2.12	-1.87589	5.79163	0.00163129
CYP2J2	1.21733	-0.891718	0.00306725		CTD-2369P2.8	4.09725	3.57178	2.29051e-56
CYP51A1	6.66235	-1.01548	5.09602e-11		CTD-2371O3.3	3.99618	1.98881	1.03293e-31
CYTH3	4.79509	-1.01992	1.02821e-12		CTD-2373J6.2	0.1136	3.16482	1.06106e-08
D2HGDH	3.99881	-1.36592	2.67217e-14		CTD-2376I4.2	-0.986259	2.00631	0.00592738
DAAM1	4.19112	-0.805817	3.55925e-07		CTD-2378E12.1	0.67335	1.14601	0.00158533
DAB2	4.29022	-0.931891	3.60837e-10		CTD-2384A14.1	2.16748	1.59759	2.42653e-12
DAD1	5.32046	-1.03468	6.71233e-15		CTD-2410N18.3	1.91264	2.83467	2.65348e-11
DAG1	7.93204	-1.26519	2.71965e-13		CTD-2506P8.6	0.409944	2.25534	4.98461e-08
DAGLA	3.26114	-0.752447	0.00206189		CTD-2509G16.2	1.92223	1.05749	0.000395306
DAGLB	5.04986	-0.526597	0.00175576		CTD-2517O10.6	0.322007	3.1665	5.64517e-14
DAP3	6.82135	-0.502805	0.000141842		CTD-2521M24.5	0.871026	2.7843	6.50956e-14
DAPK1	5.38624	-0.930858	4.5856e-10		CTD-2526A2.2	2.03019	2.8546	2.9693e-21
DAPK2	2.33226	-0.634998	0.00607343		CTD-2526A2.4	1.78247	3.47881	2.0395e-21
DAPL1	1.70772	-0.62553	0.0377371		CTD-2527I21.7	0.0750137	2.36409	5.59682e-07
DARS	5.49661	-0.882659	9.56846e-07		CTD-2530N21.5	1.25725	1.04113	0.000588662
DAZAP1	7.05279	-0.598496	4.56356e-05		CTD-2532N20.1	-1.24791	3.47119	1.15269e-05
DAZAP2	5.81555	-0.860744	2.72747e-12		CTD-2534I21.8	0.354535	3.31593	6.73896e-13
DBF4B	5.35429	-0.396313	0.00510551		CTD-2534J5.1	-1.75249	2.2605	0.0103631
DBI	6.12174	-0.543775	5.45688e-06		CTD-2537I9.12	-2.67304	4.26516	0.0158598
DBN1	7.41702	-0.827043	2.0975e-07		CTD-2538C1.2	0.55073	0.958299	0.0168731
DBNDD1	3.48888	-0.538835	0.0252843		CTD-2538C1.3	0.547287	1.13343	0.00797779
DBNDD2	5.44952	-0.422612	0.00672003		CTD-2540B15.7	-0.125179	2.3886	7.64936e-08
DBNL	6.79197	-0.495458	0.000738016		CTD-2540F13.2	0.339549	1.62971	0.000953724
DBT	4.33839	-0.767882	1.12131e-05		CTD-2544N14.3	-1.82948	5.89342	0.00642593
DCAF10	4.38613	-0.390815	0.00815923		CTD-2545G14.6	0.449622	1.88117	1.43643e-05
DCAF11	5.30715	-0.747765	5.68269e-07		CTD-2545H1.2	-0.38348	1.37197	0.00813795
DCAF12	5.07271	-0.556849	0.000174978		CTD-2547G23.4	2.53499	0.779384	5.77092e-05
DCAF13	5.52475	-0.435184	0.0241492		CTD-2553L13.9	1.57119	1.08413	0.000385735
DCAF6	5.72372	-0.875945	1.9999e-11		CTD-2555O16.4	1.94028	0.998691	9.76046e-05
DCAF7	5.99895	-0.9499	1.41511e-10		CTD-2561B21.8	3.73915	1.03319	2.45045e-09
DCAKD	3.46568	-1.31294	1.04868e-13		CTD-2562G15.3	1.60281	1.41751	1.63608e-06
DCBLD2	4.67889	-0.368546	0.0273665		CTD-2562J15.6	1.40219	4.73995	2.6562e-37
DCLK2	4.82506	-0.665617	3.90428e-07		CTD-2562J17.2	-0.837049	7.16327	1.46275e-10
DCPS	5.45718	-0.363228	0.0269651		CTD-2568A17.8	-0.894811	2.69326	0.00122862
DCST1	0.637138	-0.940652	0.0216026		CTD-2574D22.2	1.36684	0.869768	0.00652791
DCTD	4.89304	-0.55113	9.19355e-05		CTD-2574D22.3	2.85725	0.753646	0.000839095
DCTN1	6.81464	-0.902818	3.90413e-07		CTD-2576D5.1	1.56529	2.30841	8.16186e-19
DCTN2	5.77977	-0.888384	1.59377e-10		CTD-2587H24.10	-0.813579	1.92136	0.00701681
DCTN3	3.47926	-0.520513	0.00651793		CTD-2587H24.5	-1.92401	3.78453	0.00385207
DCTN5	6.69136	-0.548178	5.28288e-05		CTD-2587M2.1	2.08929	0.544883	0.0139608
DCTN6	3.45349	-0.488649	0.0306279		CTD-2616J11.16	-1.27532	1.67044	0.0288973
DCUN1D5	5.05246	-0.405993	0.0263325		CTD-2619J13.13	-1.43382	2.74475	0.032897
DDAH1	5.67214	-0.354742	0.0264854		CTD-2619J13.14	3.64237	0.583592	0.00127525
DDAH2	3.56477	-0.528182	0.0018022		CTD-2619J13.19	2.14228	0.694229	0.0226034
DDB1	8.2987	-1.00891	9.78679e-12		CTD-2619J13.8	-0.277231	1.36087	0.0234473
DDB2	4.07767	-0.475828	0.00746051		CTD-2620I22.3	-0.595862	1.70984	0.00171857
DDHD2	5.24095	-0.670752	1.34809e-06		CTD-2631K10.1	-1.46604	3.67282	0.00366301
DDI2	5.92726	-0.398879	0.00756638		CTD-2636A23.2	1.45034	2.56491	7.57419e-12
DDIAS	3.75176	-0.862758	7.02758e-05		CTD-2639E6.4	-1.01723	1.60155	0.0341604
DDOST	7.00708	-1.04179	1.40991e-13		CTD-2649C14.2	1.32343	0.886209	0.00245271
DDR1	6.05722	-0.883764	2.16212e-07		CTD-2650P22.1	0.137943	2.63306	2.45052e-07
DDT	5.96385	-0.460376	0.0021146		CTD-2650P22.2	0.215653	2.30108	4.53978e-06
DDX1	7.04968	-0.72234	1.66347e-07		CTD-2651B20.6	3.01648	1.59698	2.91335e-17
DDX10	5.47979	-0.3495	0.0191722		CTD-2651B20.7	0.642395	1.19588	0.00973134
DDX17	8.28879	-0.585589	2.93697e-06		CTD-2653D5.1	-0.475528	1.305	0.0411494
DDX18	6.61079	-0.409576	0.0184922		CTD-2659N19.9	-1.25043	3.03371	0.000423138
DDX19A	6.47473	-0.340603	0.0131319		CTD-3001H11.2	1.15559	1.15802	8.98311e-05
DDX19B	4.27137	-0.711307	1.3563e-05		CTD-3014M21.1	7.46907	3.52937	3.02173e-124
DDX23	7.47404	-0.777167	1.15941e-08		CTD-3023L14.1	-1.7551	4.06847	0.00361593
DDX24	7.60358	-0.412359	0.00205365		CTD-3023L14.3	-0.272528	4.69529	1.0245e-12
DDX46	6.72904	-0.59235	8.78597e-06		CTD-3028N15.1	-1.6719	2.04793	0.0235373
DDX47	6.36844	-0.32735	0.049816		CTD-3035K23.6	-2.11361	3.51014	0.00994559
DDX49	6.93843	-0.429613	0.0159099		CTD-3076O17.2	1.81201	2.13937	9.65334e-10
DDX50	4.66011	-0.556135	0.00131245		CTD-3099C6.11	0.915824	2.03578	2.27969e-08
DDX52	5.9622	-0.378337	0.0233655		CTD-3105H18.14	-0.544579	2.15792	0.00143656
DDX54	7.10676	-0.80651	3.66251e-06		CTD-3126B10.2	-0.0527607	1.19969	0.0272146
DDX56	7.44183	-0.548128	0.000151982		CTD-3128G10.7	-0.0171624	1.28586	0.00740356
DDX6	6.42403	-0.704429	1.47613e-06		CTD-3131K8.2	2.25735	0.571788	0.0369737
DECR1	3.43533	-0.717539	2.02942e-05		CTD-3138F19.1	-2.39923	4.85347	0.00717735
DEDD2	3.77382	-0.413375	0.0153364		CTD-3162L10.1	5.92281	1.77169	4.69528e-09
DEF8	5.12989	-0.36091	0.0359986		CTD-3184A7.4	1.79895	0.803808	0.0141809
DEGS1	5.53953	-0.345587	0.0153171		CTD-3185P2.1	2.64203	1.20634	1.51665e-08
DEK	6.22018	-0.51045	0.00116281		CTD-3195I5.4	-1.01319	1.75383	0.0188637
DENND1B	3.06771	-0.496775	0.0371553		CTD-3220F14.1	2.49025	0.683635	0.0120217
DENND1C	2.32752	-0.937837	0.000109023		CTD-3222D19.11	-1.96135	5.71609	0.0172493
DENND3	6.19969	-0.78572	2.0474e-09		CTD-3222D19.12	2.59263	1.24592	1.81515e-08
DENND5B	4.70803	-0.571326	1.07967e-05		CTD-3222D19.2	-0.176458	1.40342	0.0125003
DEPDC1	5.57393	-0.819429	1.65616e-05		CTD-3222D19.4	1.7942	0.942826	0.000465588
DEPDC1B	2.98036	-0.737549	0.00158907		CTD-3222D19.8	3.29293	1.75295	6.54799e-25
DEPDC5	4.12354	-0.426729	0.00687794		CTD-3222D19.9	1.64072	0.68737	0.0286134
DEPTOR	-0.502971	-2.17536	0.00193723		CTD-3247F14.2	0.331063	4.67286	3.32437e-15
DERA	3.13512	-0.930032	3.08435e-06		CTD-3252C9.2	-0.0453946	2.95779	6.30706e-10
DERL1	5.53743	-0.33189	0.0267387		CTD-3252C9.4	6.3788	1.63422	1.45218e-31
DERL2	4.33731	-0.367371	0.0288038		CTF1	-0.508803	1.15609	0.0294656
DESI1	6.30523	-0.517668	0.000940027		CTGF	5.22244	1.57609	7.1884e-22
DESI2	4.49683	-0.737282	3.11586e-05		CTHRC1	-0.529317	1.21408	0.0262082
DEXI	4.13107	-0.919588	6.38696e-07		CTRB1	-0.671605	2.78656	3.18573e-05
DFFA	6.57526	-0.560956	4.14315e-05		CTRB2	0.404453	1.35708	0.00175979
DFFB	4.24631	-0.392317	0.0121848		CTRC	-0.00291372	1.31371	0.0032033
DFNA5	5.45075	-0.287423	0.0393352		CTSS	2.00115	1.20077	4.6403e-06
DGAT2	4.89851	-0.540005	0.00176853		CTSW	0.702602	1.13613	0.000880126
DGCR2	6.00405	-1.41215	5.76394e-17		CWC25	4.97964	0.376317	0.0097077
DGCR6	3.16897	-0.944463	0.000793784		CXCL1	3.13696	7.17251	3.11532e-124
DGCR6L	3.98742	-1.19074	3.47656e-07		CXCL10	2.67834	9.12062	5.4471e-88
DGKI	3.04249	-0.545725	0.0153317		CXCL11	1.4869	7.11801	2.36168e-40
DGUOK	4.38822	-0.847464	1.08441e-08		CXCL2	6.73933	5.84815	1.34055e-185
DHCR24	8.75704	-1.14676	2.60523e-13		CXCL3	3.64225	4.97098	1.74891e-98
DHCR7	6.80059	-0.70204	1.23309e-05		CXCL5	-2.27783	3.1899	0.0170145
DHDDS	4.9766	-0.573903	3.18923e-05		CXCL8	5.64172	8.14714	8.05972e-153
DHFR	4.69031	-1.04123	2.86324e-12		CXCR3	0.0633293	3.70341	7.57514e-14
DHFRL1	2.12852	-0.527204	0.0264577		CXCR4	5.64131	0.700121	3.30399e-07
DHODH	4.40026	-0.431867	0.00688181		CXCR5	-0.000671878	3.95997	0.00196592
DHRS11	4.33158	-0.39846	0.0187986		CXorf23	2.95756	0.43909	0.0382416
DHRS13	4.03763	-1.27254	4.47346e-08		CXorf36	1.75984	0.908089	0.00238221
DHRS3	3.87392	-1.51587	1.13115e-14		CXorf49	-2.01449	5.56647	6.17845e-05
DHRS4	3.31531	-1.25282	3.68255e-12		CXorf49B	-2.01449	5.56647	6.17845e-05
DHRS4L2	2.91586	-1.28656	8.76263e-09		CYB5D2	2.77385	0.771536	0.000381677
DHRS7	4.60116	-0.987918	3.81406e-12		CYCS	6.96095	0.379664	0.0104612
DHRSX	3.98944	-0.902111	9.98032e-08		CYLD	5.24174	0.915291	1.17724e-10
DHTKD1	5.33705	-1.07775	2.85081e-14		CYP1B1	6.81625	0.74906	6.75707e-10
DHX16	6.05771	-0.917384	6.0169e-09		CYP1B1-AS1	3.67157	0.993464	3.99323e-08
DHX29	4.38804	-0.941638	1.47873e-06		CYP21A2	0.928647	5.06728	3.00665e-20
DHX30	7.6873	-0.515778	0.0013069		CYP27A1	-0.427606	2.45	3.26863e-06
DHX32	4.37279	-1.30097	6.60281e-17		CYP27B1	3.39208	1.12847	2.45271e-06
DHX35	4.59591	-0.87035	3.49321e-10		CYP2B6	-0.853041	1.71704	0.00514963
DHX37	6.80372	-0.365876	0.0406243		CYP3A5	4.75786	1.12975	2.66459e-14
DHX40	4.6116	-0.578694	0.00282547		CYP46A1	2.86692	0.738165	0.0129296
DHX57	5.16052	-0.775548	1.73965e-09		CYP4A22-AS1	2.58508	0.858777	0.00597802
DHX8	6.70161	-0.789132	7.70137e-09		CYP4F3	0.235779	1.54384	0.000465609
DHX9	8.401	-0.518198	0.000501625		CYP4F8	1.21299	1.07396	0.00630833
DIAPH1	7.97527	-0.446268	0.00599635		CYP51A1-AS1	0.400579	1.34585	0.00207718
DICER1	6.3847	-0.402508	0.00441329		CYP7A1	-2.46144	4.75695	0.0139417
DIO3	-2.01297	-2.77725	0.0403222		CYR61	7.58956	1.96822	2.31983e-38
DIP2B	6.79687	-0.444132	0.000638794		D21S2088E	2.22925	0.883806	0.000651661
DIP2C	4.28264	-0.758821	3.06906e-07		DACT3	1.95772	0.786265	0.000877281
DIRAS1	2.34634	-1.16427	0.000308887		DACT3-AS1	-0.335206	1.03394	0.0288202
DIRC2	4.56191	-0.541944	0.000171015		DALRD3	5.66296	1.4561	5.40471e-21
DIS3L	4.62525	-1.34241	1.07002e-24		DANCR	5.94769	0.262252	0.0499734
DIS3L2	5.27826	-0.49572	0.000528842		DAND5	0.529092	2.04408	2.95189e-06
DISP1	2.90483	-0.694649	0.000166412		DANT1	-2.27919	5.08871	0.00198382
DIXDC1	4.34863	-0.643546	6.76212e-05		DANT2	2.86132	0.580639	0.00802874
DKC1	7.3054	-0.637265	6.15872e-07		DAPK3	6.27684	0.377144	0.0418029
DKK1	6.93837	-1.17969	7.64575e-21		DAPP1	-0.676899	1.72177	0.0130718
DKK3	1.67676	-1.02204	0.000193532		DARS-AS1	2.69595	1.08365	2.40213e-09
DLAT	6.23741	-0.483717	0.000442414		DAW1	2.1131	0.633913	0.0126965
DLD	6.11637	-0.745249	1.5635e-05		DCAF4L1	1.27962	1.17514	0.000546571
DLG1	4.8055	-0.413124	0.0138151		DCC	-0.115903	2.85611	3.91222e-07
DLG2	4.69208	-0.77455	5.21686e-06		DCD	-2.16453	5.33536	0.00235987
DLG3	4.94085	-0.949886	9.2671e-14		DCDC1	0.482311	1.18379	0.00481431
DLGAP5	5.35706	-0.899515	2.86311e-06		DCLK1	0.927278	0.918339	0.00871227
DLK2	3.3468	-0.624202	0.00617415		DCUN1D3	4.57696	1.37531	3.23883e-25
DLL3	1.98286	-1.3291	8.56196e-06		DDIT3	4.11801	1.40579	1.59008e-18
DMBX1	1.96125	-0.955515	0.000932841		DDIT4	7.13573	0.806188	7.63128e-08
DMKN	5.59065	-0.561925	0.000299533		DDR1-AS1	3.43355	1.18674	6.935e-09
DMTN	2.34913	-0.861479	0.00257256		DDR2	2.66787	1.49523	7.46341e-07
DNAAF3	1.88206	-1.17488	8.2095e-06		DDTL	3.41662	0.5564	0.00740193
DNAAF5	5.71601	-0.397518	0.0123439		DDX25	0.88345	0.842739	0.038614
DNAJA1	7.62248	-0.357346	0.0149505		DDX26B	-0.830445	1.74633	0.0118886
DNAJA2	6.07283	-0.597541	0.00028651		DDX39B-AS1	0.0962592	1.83873	4.4389e-05
DNAJA3	6.67256	-0.568824	7.80546e-06		DDX3X	8.83629	0.614815	0.000125963
DNAJB11	5.73845	-0.695831	1.36966e-07		DDX43	-1.24534	3.48788	5.10235e-05
DNAJB12	5.69691	-0.402585	0.00780188		DDX58	7.41549	5.55947	7.32535e-152
DNAJC1	5.79599	-0.648363	1.03773e-06		DDX60	6.45303	4.33371	4.31722e-144
DNAJC10	6.1802	-0.367684	0.0299429		DDX60L	6.5103	1.2029	2.36347e-11
DNAJC11	6.94795	-0.710798	2.47671e-06		DEAR	-2.33443	5.02765	0.00329694
DNAJC13	5.94972	-1.08557	3.65189e-13		DENND5B-AS1	0.772869	1.80843	4.07086e-08
DNAJC14	5.85773	-0.703017	1.58342e-07		DHDH	-0.285206	1.58786	0.00193723
DNAJC15	3.81709	-0.674887	0.000224928		DHH	-1.33968	2.03563	0.015683
DNAJC16	4.40763	-0.352247	0.0427857		DHRS2	2.65049	2.53273	8.76371e-30
DNAJC17	3.66457	-0.648325	0.000227673		DHX58	3.20052	3.85602	6.5601e-60
DNAJC19	3.06982	-1.00763	1.68393e-05		DIAPH2	3.63238	0.722322	0.000422631
DNAJC21	6.0955	-0.337633	0.0313753		DIAPH2-AS1	0.287318	1.05491	0.00394782
DNAJC22	3.85489	-0.987769	6.38824e-09		DIAPH3-AS2	1.07263	2.08253	1.2408e-09
DNAJC3	5.24843	-0.648616	0.000104852		DICER1-AS1	2.86125	0.581061	0.0401041
DNAJC5	7.16082	-0.861623	3.54705e-08		DIP2A-IT1	-1.11138	2.16506	0.00407634
DNAJC7	6.43246	-0.502462	0.000107894		DISC1-IT1	0.533154	0.965199	0.0417397
DNAJC8	5.53872	-0.579727	0.000369227		DISC1FP1	-1.79221	3.20079	0.00475052
DNAJC9	6.0031	-0.467811	0.000310173		DKFZP434I0714	3.02233	0.832568	6.24398e-05
DNAL4	1.30504	-1.41147	1.78094e-05		DKFZp434J0226	2.01204	0.803286	0.00327299
DNASE1L1	4.57305	-0.733079	3.3923e-06		DKFZp779M0652	-1.67632	3.36709	0.00168349
DNASE2	5.52203	-1.0249	1.15782e-13		DLC1	0.583586	0.918833	0.0187962
DNER	6.24318	-1.52586	2.3134e-21		DLEU2	3.76245	0.748133	0.000756414
DNM1	6.1018	-0.758189	1.25659e-05		DLEU7-AS1	0.325494	1.01897	0.0182052
DNM1L	5.80453	-0.556224	0.00290614		DLGAP1	0.34061	1.25012	0.00455858
DNM2	6.69811	-0.764263	1.53064e-05		DLGAP1-AS1	3.34331	0.969386	2.17628e-10
DNMT3A	4.41193	-0.97523	2.09144e-08		DLGAP1-AS2	4.53464	1.37071	4.16341e-23
DNMT3B	5.34157	-0.774213	1.1987e-08		DLGAP4	4.5918	0.671698	0.00634851
DNPEP	5.11099	-0.545241	0.000401545		DLGAP4-AS1	1.01383	1.28334	0.00049855
DNPH1	4.39969	-1.34313	9.85252e-13		DLL1	1.29489	1.42595	0.000282911
DOC2A	3.15615	-0.53199	0.0165688		DLL4	2.65331	3.39352	3.04217e-35
DOCK1	5.50243	-0.849972	2.80322e-12		DLX2	3.34824	1.67618	1.6896e-15
DOCK11	2.24	-1.58855	5.26031e-08		DMRTA1	0.992889	0.77143	0.0264353
DOCK4	4.92794	-0.387042	0.00698353		DMTF1	5.82538	0.54507	0.00227979
DOCK5	7.5783	-0.433808	0.000477894		DNAAF1	2.43544	1.44393	2.27917e-11
DOCK7	5.40508	-0.557548	9.69189e-05		DNAH10OS	1.39856	1.09962	0.00191255
DOCK8	2.53163	-1.00127	0.000186815		DNAH12	-0.402523	1.60361	0.00609967
DOCK9	5.3423	-0.798709	3.42546e-10		DNAH17	4.04164	0.440972	0.0161335
DOK4	3.58123	-0.936447	8.43264e-06		DNAH2	1.73562	1.55113	1.58792e-09
DOLK	4.73509	-0.77611	1.02197e-06		DNAH3	1.35085	2.11529	1.72654e-12
DOLPP1	4.9766	-0.689538	5.82665e-06		DNAI1	-1.04	1.52753	0.0332532
DOPEY1	3.91887	-0.450441	0.0445462		DNAJB1	6.85162	0.346742	0.0116181
DOPEY2	3.19149	-0.473712	0.00701481		DNAJB13	1.40327	1.17009	0.000187122
DPAGT1	4.56239	-0.443952	0.001723		DNAJB2	5.29341	0.476422	0.00157471
DPCD	4.15645	-0.846118	4.97347e-08		DNAJB4	4.31964	1.50697	4.25369e-11
DPH1	5.18743	-0.345057	0.0373418		DNAJB5	1.54837	1.49305	1.41438e-07
DPH2	5.89941	-0.425815	0.0124816		DNAJB6	6.95998	0.310345	0.0211908
DPH5	3.96145	-0.577877	0.0050756		DNAJB7	0.668557	0.90049	0.0189822
DPH7	5.38203	-0.406395	0.0189693		DNAJB9	3.06548	0.705263	0.000843062
DPM2	4.62608	-0.519667	0.00237798		DNAJC27-AS1	2.38554	1.31747	8.61107e-11
DPP3	5.20961	-1.1104	3.60778e-11		DNAJC28	0.528298	1.15034	0.00389176
DPP7	6.95872	-0.388096	0.025843		DNAJC3-AS1	1.12017	0.768986	0.0376467
DPP9	6.26184	-0.46388	0.00569996		DNALI1	1.38529	0.800005	0.00939338
DPY19L1	4.28617	-1.14779	1.55928e-09		DNM1P35	-0.0282644	1.58159	0.00220421
DPY19L4	3.00235	-0.680429	0.00922985		DOK1	2.21787	0.760798	0.00225175
DPY30	4.01989	-0.362517	0.0235352		DOK3	3.19302	0.776073	0.00889448
DPYSL2	5.75843	-1.17778	7.36055e-18		DOK6	1.59943	3.62486	6.3044e-30
DRAM2	3.87074	-0.737012	0.000151014		DOT1L	6.21972	0.561718	0.00645417
DRAP1	5.84879	-0.769074	1.92455e-06		DPEP2	-0.25905	4.32356	2.34586e-13
DRG1	5.85396	-0.608647	6.46908e-05		DPEP3	-2.52779	4.62174	0.00825683
DRG2	5.63445	-0.361897	0.0196908		DPP6	-0.102752	1.52871	0.00492197
DROSHA	6.98036	-0.718463	1.1331e-06		DPPA5	-2.40098	4.83049	0.00527732
DRP2	0.114782	-1.11474	0.0497177		DPYSL3	0.816573	0.727828	0.0493328
DSC3	1.51251	-1.79833	8.53445e-09		DPYSL5	-0.91955	1.76925	0.00798937
DSCC1	3.38332	-0.663339	0.00322213		DQX1	0.245179	2.49676	1.19776e-07
DSEL	4.80831	-0.560149	0.00351517		DRAIC	0.441686	2.0541	1.38183e-08
DSG2	6.13332	-0.673297	1.7009e-05		DRAXIN	0.796244	0.727453	0.0240071
DSN1	4.75129	-0.370711	0.0384115		DRC1	-1.46455	6.35714	1.2012e-05
DSP	9.54524	-0.811335	1.15418e-07		DTHD1	-2.52632	4.66334	0.0264606
DST	8.97447	-0.623892	9.15983e-05		DTX3L	5.5681	0.605749	6.52848e-07
DSTN	5.54055	-0.793063	5.30165e-08		DUSP1	9.05355	2.03838	2.54126e-34
DSTYK	5.39105	-0.808545	1.83334e-09		DUSP10	-0.103285	2.2285	3.40446e-06
DTD1	3.38983	-1.22169	1.35304e-12		DUSP19	1.19759	0.664812	0.0397584
DTNB	2.98923	-1.11478	1.27597e-09		DUSP2	6.89526	1.75544	6.5051e-21
DTX4	4.56343	-0.639658	0.000504039		DUSP26	-2.33459	3.07106	0.0445125
DTYMK	5.49574	-0.786075	1.1096e-06		DUSP5	8.40051	1.56657	4.07614e-31
DUS1L	6.80516	-0.483025	0.00159591		DUSP6	2.41721	1.87024	3.54681e-16
DUS2	4.72964	-0.743375	1.20117e-07		DUSP7	4.74329	0.426418	0.0444588
DUS4L	3.24255	-0.407115	0.0413388		DUSP8	4.17962	1.90816	1.62484e-23
DUSP12	4.96591	-0.380572	0.0197468		DUX4	1.19918	3.48452	7.21044e-23
DUSP14	4.82136	-0.324783	0.0350403		DXO	5.03388	0.515073	0.00541252
DUSP15	0.890526	-1.42127	0.0025116		DYNAP	1.85381	1.05991	0.000227582
DUSP23	4.22362	-1.23716	9.51587e-11		DZIP1L	4.55465	0.381342	0.00946005
DUSP3	6.29104	-0.66446	6.42096e-07		2001-12-01	2.29324	1.15073	0.00447784
DUSP9	5.55428	-1.51955	4.62599e-16		E2F3	5.43055	0.390103	0.0022952
DUT	4.77465	-0.73467	4.09343e-07		E2F8	3.15099	0.479008	0.0195961
DUXAP8	5.76679	-0.281652	0.0387038		EAF1-AS1	1.0847	1.36824	0.00138617
DVL1	7.39161	-0.550496	0.00141455		EBLN2	1.81276	0.94066	0.00151391
DVL2	5.42195	-0.696855	4.08831e-05		ECM1	0.929041	1.17693	0.0159851
DVL3	5.21483	-0.539338	0.00528532		EDN1	3.23683	3.31286	4.06303e-62
DYM	3.98351	-0.659119	0.000118619		EED	4.06169	0.470895	0.0286029
DYNC1H1	10.5983	-1.08028	2.96217e-09		EFCAB12	2.31875	0.85492	0.000210032
DYNC1I2	5.41185	-0.419995	0.00754367		EFCAB3	-2.06262	3.60221	0.0043372
DYNC1LI1	5.02133	-0.527135	0.00163		EFCAB6-AS1	-0.105858	1.56356	0.0143204
DYNC1LI2	6.77213	-0.395437	0.0041655		EFCAB8	0.607944	2.62866	3.71405e-09
DYNLL1	5.32125	-0.375567	0.00817292		EFCAB9	-2.06176	2.75583	0.0442955
DYNLT1	4.27151	-0.769068	1.53206e-06		EFEMP2	2.30873	1.66147	1.00103e-09
DZIP1	5.16513	-0.382238	0.00851156		EFHC1	3.57067	0.443688	0.0144293
EAPP	2.5988	-0.491655	0.0357278		EFNA1	7.90258	2.68581	7.50469e-91
EARS2	6.14538	-0.963543	1.55843e-12		EFNA3	3.91648	0.694596	0.000473903
EBF4	1.01904	-1.37711	0.000100718		EFNB1	5.08077	0.430347	0.00889016
EBNA1BP2	6.88557	-0.599762	8.58266e-06		EFNB3	-1.96972	5.61313	0.000519547
EBP	6.39494	-0.799428	3.19399e-07		EGFL6	-2.27537	5.13844	0.00196694
EBPL	2.89225	-1.05471	9.74849e-07		EGFR-AS1	3.08623	0.610682	0.00247519
ECE1	6.3065	-0.445635	0.0104399		EGLN1	6.26414	0.372197	0.00307675
ECE2	4.46531	-0.680618	0.000253693		EGLN3	3.71696	1.50929	7.99339e-19
ECH1	4.41308	-0.624302	0.00143753		EGR1	7.40771	4.51829	3.02391e-63
ECHDC3	4.29516	-1.03221	6.27237e-07		EGR2	1.38827	3.221	2.70124e-27
ECHS1	6.90058	-0.917714	4.30229e-10		EGR3	1.90159	4.82488	2.87547e-49
ECI1	5.38348	-0.761374	7.88414e-05		EGR4	2.20413	6.43108	5.35932e-68
ECI2	5.04125	-1.07731	4.40427e-15		EHD1	6.72057	0.611724	0.000731492
ECSIT	4.39664	-1.14808	1.19665e-10		EHD4-AS1	1.05078	1.31041	0.000204167
EDA	2.95722	-1.0163	2.07721e-06		EID2B	1.75961	0.585008	0.0342441
EDEM2	4.42328	-1.16854	2.67243e-11		EID3	4.08802	1.4042	5.53348e-12
EDEM3	5.30973	-0.445487	0.00847283		EIF1	7.71408	0.937824	1.04202e-10
EDF1	6.91506	-0.413675	0.00887674		EIF1AD	5.15209	0.406415	0.00495381
EEF1A1	11.8682	-0.697565	0.000154435		EIF2B5-AS1	-0.316868	1.9295	0.0175616
EEF1A2	8.13713	-0.793785	3.44547e-05		EIF3CL	4.12519	2.85449	1.9613e-06
EEF1B2	7.44145	-0.640291	8.32536e-06		EIF3J-AS1	2.81855	1.08074	4.44125e-07
EEF1D	8.6866	-0.500074	0.00248801		EIF4A2	8.28231	0.817163	7.78561e-06
EEF1E1	4.42886	-0.605283	0.00195207		ELAVL3	-2.33438	3.07552	0.0305104
EEF1G	9.64285	-1.0465	8.06518e-11		ELF1	3.87576	1.01652	1.71601e-10
EEF2	11.2975	-0.622937	0.00234794		ELF2	4.85711	0.448468	0.013332
EEF2K	4.97504	-0.664799	9.88457e-05		ELF3	7.41826	0.722425	1.07785e-07
EEF2KMT	4.49757	-0.52123	0.00230385		ELF5	0.200506	2.13345	3.53999e-06
EEPD1	3.04139	-0.512295	0.0258108		ELK3	3.37435	0.642869	0.000464638
EFCAB14	5.85407	-0.656371	8.56956e-08		ELL2	5.7328	0.551916	0.00073885
EFEMP1	7.88339	-1.37735	8.87814e-23		ELL3	3.71528	0.484137	0.00335093
EFHD1	4.10993	-0.638454	0.00567802		ELMO1	0.629778	1.42195	0.000571761
EFNA5	4.44754	-0.712197	2.33154e-06		ELMO3	2.45773	0.878223	0.000171677
EFR3A	4.86864	-1.08438	9.78998e-08		ELN	0.74733	0.948827	0.00601356
EFR3B	3.91407	-1.07908	6.23245e-11		ELOVL7	3.43485	1.30275	4.07684e-09
EFTUD2	7.85943	-0.858529	2.77014e-09		EML6	3.04987	0.379412	0.0463656
EGF	2.88633	-0.60487	0.00370106		ENAM	-0.965461	1.50925	0.0257161
EGFL7	5.21599	-1.13604	3.05695e-10		ENC1	1.6747	0.93205	0.000324411
EHBP1	5.21542	-0.480275	0.000386759		ENO1-IT1	3.39887	0.703654	1.84552e-05
EHBP1L1	7.01251	-0.522278	0.00203916		ENO3	3.4992	1.33052	1.9548e-14
EHHADH	2.57026	-1.0479	5.23218e-05		ENTPD7	5.44884	0.52177	0.000252506
EHMT1	5.9686	-0.476284	0.0094105		EP400NL	4.04343	1.49887	2.33464e-23
EHMT2	5.86477	-1.19751	1.3748e-11		EPB41L4A-AS2	1.59957	0.971506	0.00224907
EI24	6.22871	-1.12348	1.88014e-19		EPB42	-0.749684	2.15237	0.000123184
EID1	5.47368	-0.601013	6.81099e-06		EPC1	4.94129	0.799	3.60895e-10
EIF2AK1	6.29889	-1.07577	1.93447e-17		EPC2	3.98097	0.634016	0.000272539
EIF2AK3	5.76013	-0.516179	0.000641027		EPHA1	1.67336	0.947932	0.00035764
EIF2AK4	5.7715	-0.976792	3.19381e-16		EPHA1-AS1	0.101967	0.999439	0.0282768
EIF2B1	5.44619	-0.815318	2.81293e-08		EPHA2	9.13139	1.31054	1.14618e-15
EIF2B2	4.91906	-0.401738	0.00709914		EPHA3	-2.6016	4.39656	0.0210343
EIF2B3	4.74831	-0.986092	3.46471e-09		EPHX3	0.213071	1.85968	2.83051e-05
EIF2B5	5.68263	-0.401871	0.00329495		EPM2AIP1	4.79145	0.772134	4.76963e-06
EIF2D	5.54231	-0.582855	1.73956e-06		EPN2-AS1	1.06033	0.866703	0.0181311
EIF2S2	7.16267	-0.585868	6.2765e-06		EPPK1	7.53714	1.65909	1.13474e-11
EIF2S3	8.49194	-0.494557	0.000861502		ERAP2	2.73847	0.856183	7.54783e-05
EIF3A	8.57211	-0.415173	0.00467458		EREG	6.25331	1.90465	4.15757e-30
EIF3B	9.45236	-0.802078	3.8578e-07		ERICD	1.69527	1.6658	1.63377e-07
EIF3C	8.37889	-0.575867	0.00460003		ERICH4	-2.06105	3.59934	0.00323463
EIF3D	7.60397	-0.707793	1.16169e-08		ERN1	5.04143	1.9411	7.44782e-44
EIF3E	6.60993	-0.88024	5.12941e-05		ERO1B	2.56833	0.79539	0.00068331
EIF3F	6.97147	-0.766831	2.75408e-09		ERRFI1	5.84704	0.596604	1.37862e-06
EIF3G	7.42037	-0.428172	0.0116181		ERVFRD-1	3.28661	0.868773	9.41453e-07
EIF3H	5.96735	-0.547635	0.000198346		ERVK3-1	4.79321	0.432004	0.00371333
EIF3I	7.1399	-0.390354	0.0120103		ERVMER34-1	-0.202332	1.16044	0.0220663
EIF3K	6.67935	-0.799305	5.91569e-07		ERVW-1	5.7158	0.866845	1.16511e-08
EIF3L	7.25378	-0.862148	5.39796e-11		ESCO2	4.61849	0.722316	3.73032e-05
EIF3M	6.35998	-0.581932	0.00017661		ESPN	0.782426	0.834825	0.0376602
EIF4A1	10.0378	-0.423073	0.013261		ESR2	2.6104	0.654743	0.00211129
EIF4B	9.07609	-0.958497	4.98591e-11		ESRG	3.48886	2.31996	2.45679e-41
EIF4E2	5.81541	-0.578063	2.14861e-06		ESRRG	0.740258	1.00324	0.0224585
EIF4E3	1.33248	-1.11315	0.000266419		ETAA1	3.54959	0.68446	0.000698344
EIF4EBP1	4.90153	-0.47199	0.0217869		ETS1	4.72944	0.905019	3.22736e-12
EIF4EBP2	5.53657	-0.880493	3.71957e-09		ETS2	8.39863	0.731472	5.00703e-07
EIF4G1	10.0327	-0.684459	0.00043451		ETV2	-0.216396	1.07875	0.0315393
EIF4G2	9.42683	-0.331046	0.0410022		ETV3	6.29982	1.88656	1.02752e-46
EIF4G3	6.41234	-0.748351	6.06001e-09		EVI2A	0.565836	1.10441	0.0448836
EIF4H	8.55815	-0.798008	3.72415e-08		EVPLL	-1.06242	1.81808	0.0261046
EIF5A	8.05486	-0.499874	0.00390535		EXO5	2.96711	0.452377	0.049978
EIF5B	5.95928	-0.402002	0.00417557		EXOC3L1	-0.0109184	1.10029	0.0161942
EIF6	6.82586	-0.597528	0.000905992		EXOC3L2	-0.191735	1.63013	0.00530209
ELAC2	6.97429	-0.511417	0.000391023		EXOC3L4	0.613831	1.20465	0.0102635
ELAVL1	5.76736	-0.527225	0.00116585		EXOC8	4.64727	0.795903	8.02347e-07
ELFN2	4.49483	-1.45328	8.41196e-13		EXTL2	3.84831	0.549186	0.020679
ELK1	5.46133	-0.48634	0.00335311		EXTL3-AS1	1.20369	0.924044	0.0093085
ELMOD2	2.9039	-1.09782	0.00015264		EYS	2.45082	0.870221	0.0130615
ELOVL1	5.86512	-0.552503	0.000193547		EZR-AS1	-0.480004	2.51139	0.000138705
ELOVL2	2.46715	-1.20227	4.56931e-08		F13B	-2.60076	4.41466	0.0193285
ELOVL3	1.08531	-0.759845	0.0387228		F2	-0.989282	2.13543	0.00219092
ELOVL5	6.13995	-0.434284	0.00164169		F3	6.8322	2.25397	1.05213e-69
ELOVL6	4.31723	-0.729233	5.97655e-05		FABP2	2.6838	3.27883	1.1367e-43
ELP2	5.72318	-0.57874	0.000259769		FAM107B	5.60388	0.34184	0.0256911
ELP3	5.16863	-1.02139	6.47427e-15		FAM111A	3.01961	0.678933	0.000396217
ELP6	4.78144	-0.495928	0.0006597		FAM111B	5.0086	0.695736	0.000107414
EMB	3.16679	-0.775267	0.000731492		FAM117A	1.18138	0.917862	0.00194422
EMC1	7.15827	-0.608793	1.19962e-06		FAM126B	3.81658	1.05621	1.31799e-07
EMC10	6.31927	-0.92276	2.77716e-11		FAM129C	3.45513	1.75042	1.49745e-22
EMC3	5.13549	-0.414722	0.00552297		FAM131B	0.0257352	3.17262	2.04826e-08
EMC4	5.31416	-0.896123	1.4074e-11		FAM132A	0.175898	1.76862	2.4218e-05
EMC7	4.3421	-0.687816	0.000230262		FAM138A	1.21794	1.77175	0.00682548
EMC8	5.16114	-0.814071	8.02065e-08		FAM150B	-0.156194	1.04877	0.040278
EMD	4.73795	-0.634047	0.000994073		FAM151B	1.26764	0.961356	0.00647777
EME1	3.92657	-0.783986	8.74434e-07		FAM153A	-0.285068	1.79308	0.0170298
EMG1	5.90847	-0.398251	0.00159957		FAM153B	1.79523	1.54353	9.47251e-12
EMID1	1.49489	-1.1938	0.0144018		FAM157B	3.41857	0.665823	0.00431382
EML1	4.58534	-1.16256	1.78547e-14		FAM157C	3.25671	0.533425	0.00381982
EML2	5.542	-0.811483	1.45731e-08		FAM159A	0.879279	1.02829	0.0237738
EML2-AS1	2.37825	-1.50259	2.03965e-07		FAM161A	2.16353	0.691589	0.00282882
EML4	6.24169	-0.574035	0.000132143		FAM161B	2.03022	0.515792	0.0333603
EML5	2.77497	-0.81037	0.00409618		FAM166A	3.87971	5.47124	3.27338e-93
EMP1	4.96541	-0.813827	1.7672e-09		FAM167A-AS1	-0.989752	2.1404	0.00337264
EMP2	6.51119	-1.21364	1.29842e-23		FAM169B	-0.146264	1.56151	0.0180618
EMP3	3.58358	-0.515917	0.0181704		FAM174B	1.61917	1.41799	7.87935e-06
ENAH	6.88346	-0.580868	3.35713e-05		FAM177B	-1.49906	3.60552	0.00191896
ENDOD1	3.62424	-1.2219	3.78712e-13		FAM183A	-1.8313	4.00613	0.00138134
ENDOG	4.50311	-0.551207	0.0216643		FAM19A2	1.23085	1.12725	0.0200414
ENKD1	3.2674	-0.473305	0.0181549		FAM19A3	0.0864327	1.18713	0.0109519
ENO1	11.3242	-0.890652	1.27243e-06		FAM200A	3.12862	0.787714	1.43829e-06
ENOPH1	4.58928	-0.650852	5.99735e-05		FAM20A	2.46972	1.19671	2.7348e-06
ENOSF1	5.8039	-0.629132	2.17082e-07		FAM214B	2.90919	0.933427	1.43643e-05
ENOX1	2.67215	-1.02494	4.49944e-06		FAM217A	-0.516225	1.34033	0.0389918
ENOX2	3.88857	-0.906885	2.39976e-09		FAM222A	4.22026	1.35738	2.70324e-12
ENPP1	3.70043	-0.814875	2.76831e-07		FAM222B	2.67856	0.833	0.000445993
ENSA	6.37459	-0.307389	0.0206765		FAM228B	4.85804	1.07341	2.30926e-12
ENTPD1	3.01472	-0.441099	0.028018		FAM231A	-2.52915	4.59994	0.00895568
ENTPD4	5.53486	-0.503242	5.04943e-05		FAM26E	-1.08845	2.01566	0.0235352
ENTPD5	3.83181	-0.592034	0.0087789		FAM43A	2.50872	1.79799	2.36347e-11
ENTPD6	4.91376	-1.00132	1.99017e-09		FAM46B	4.57168	0.786389	4.38491e-05
EPB41	5.87762	-0.833928	1.98833e-11		FAM46C	3.23438	1.8413	6.27372e-24
EPB41L1	4.86093	-0.957751	6.03873e-07		FAM53C	7.08907	0.87585	7.0202e-12
EPB41L4B	4.02407	-0.431813	0.0111628		FAM65B	0.684789	1.55282	0.000134069
EPCAM	4.91416	-1.03241	6.30671e-15		FAM65C	1.81689	1.29069	7.58599e-05
EPDR1	3.97604	-1.62564	3.03999e-27		FAM66E	-1.0156	1.89904	0.0158351
EPG5	5.13687	-0.330502	0.0185476		FAM71A	3.09437	8.25726	3.99468e-92
EPHA10	2.46227	-1.09172	1.65321e-05		FAM71E2	-0.85408	7.1546	1.56441e-09
EPHA4	0.846951	-0.997738	0.00542341		FAM71F2	3.22102	0.574397	0.000955998
EPHA5	-0.464302	-1.62454	0.00348771		FAM83C	-0.587285	1.39126	0.0228217
EPHA8	0.224156	-1.05794	0.0189406		FAM83C-AS1	-1.11382	1.57355	0.0328601
EPHB2	4.85869	-1.37851	6.27794e-18		FAM83E	1.09525	2.07041	6.56706e-08
EPHB4	7.31105	-0.776587	9.2142e-06		FAM83F	1.67291	1.27214	2.51174e-06
EPHX1	4.2629	-0.56284	0.0113611		FAM84A	-1.74578	6.02391	0.000411567
EPHX2	3.58171	-1.01568	2.78488e-09		FAP	1.57021	5.77266	1.7007e-34
EPHX4	2.30136	-1.11298	6.59561e-05		FAS	3.7716	0.82853	1.81567e-05
EPM2A	2.35787	-0.575639	0.0126802		FAS-AS1	-1.24647	2.19166	0.00530171
EPN1	6.07149	-0.411331	0.0326591		FAXDC2	3.96709	0.642933	1.23954e-05
EPRS	7.92813	-1.17261	7.59396e-14		FBP2	-0.488922	1.34145	0.0354979
EPS15	4.62436	-0.531505	0.00257939		FBRS	5.43274	0.918551	1.89243e-05
EPS8L2	5.31274	-0.628001	0.000467181		FBXL12	3.67142	0.346565	0.048039
EPT1	6.91928	-0.687146	0.000521885		FBXL19-AS1	3.70898	0.815815	6.38696e-07
ERAL1	5.04676	-0.570053	0.00150861		FBXO15	4.44322	0.788196	5.33522e-05
ERBB2	6.39772	-1.04859	5.3372e-11		FBXO24	0.279166	1.07072	0.0183955
ERBB2IP	6.02384	-0.907066	4.89214e-07		FBXO30	5.07789	0.816373	0.000153383
ERBB3	4.41645	-0.656703	0.00013296		FBXO40	-0.245593	1.17055	0.0341088
ERBB4	0.389362	-0.948457	0.0237989		FBXO46	4.80819	0.734307	3.57437e-05
ERCC2	5.42286	-0.804501	1.47573e-06		FBXO48	2.22124	1.3654	3.85298e-08
ERCC3	6.10335	-0.361427	0.00413045		FBXO5	4.33734	0.898172	1.02519e-08
ERCC5	4.95345	-0.408432	0.00384983		FBXO8	3.9855	0.555323	0.00663756
ERCC6	5.27344	-0.365291	0.0339348		FCAR	0.172513	1.00743	0.0261435
ERCC6-PGBD3	3.84604	-0.414139	0.0252088		FCER1G	-0.64881	3.28034	5.51724e-07
ERCC6L	4.37102	-0.631278	0.000722311		FCGR1A	1.73254	8.15266	1.11966e-48
ERGIC1	7.66516	-1.2309	1.16779e-17		FCGR1B	1.27238	5.2433	4.09182e-34
ERGIC2	4.33161	-0.571334	0.00617415		FCGR2A	-1.30574	3.37953	3.77777e-05
ERGIC3	6.86435	-1.12613	2.13966e-18		FCGR2B	-0.615075	1.58991	0.00512267
ERH	5.34874	-0.460342	0.00478757		FCMR	-0.410994	2.63659	1.84384e-06
ERI3	4.95693	-0.888387	4.9038e-08		FCRL5	2.70029	0.835818	0.000782507
ERLEC1	4.96763	-0.82787	2.49864e-07		FCRLA	-0.614629	1.50979	0.0268453
ERLIN1	5.37027	-0.383242	0.00533505		FEM1A	5.25489	0.492597	0.00494045
ERLIN2	4.88536	-1.00253	6.78722e-13		FEM1B	5.36177	0.568354	0.00180845
ERMARD	2.85949	-0.724515	0.000134266		FER1L5	2.23995	0.804493	0.00257101
ERMP1	6.33152	-1.33147	6.41629e-24		FERMT3	1.77504	2.18814	1.77938e-11
ERO1A	6.23137	-0.884897	2.34402e-09		FES	1.33324	1.33305	0.000711828
ERP29	6.38205	-1.12033	1.35975e-19		FEZF2	-2.75206	4.04007	0.0258119
ERP44	4.11265	-0.620408	6.12797e-05		FFAR1	-0.164471	1.14104	0.0401332
ESD	4.12597	-1.19985	9.48782e-09		FFAR2	0.181337	1.5043	0.000642776
ESRP2	6.1291	-0.364486	0.0290472		FGD2	0.744885	0.9869	0.00947799
ESRRA	6.2512	-0.705363	7.78723e-07		FGD5	-1.01142	2.1489	0.0134389
ESYT1	7.84292	-1.20519	1.25328e-15		FGD6	5.42212	1.19654	7.91541e-21
ESYT2	7.92704	-0.902772	1.37909e-12		FGF13	4.10744	0.758488	1.75229e-07
ETF1	7.73973	-0.398465	0.0149603		FGF18	1.15002	3.35129	7.42307e-18
ETFA	5.89408	-0.483893	0.00453557		FGF2	6.19727	1.68338	9.62532e-28
ETFB	5.22495	-0.889159	2.95811e-06		FGF22	1.16286	2.40442	1.14458e-09
ETFDH	4.0373	-0.947103	3.67751e-09		FGF23	0.692489	0.810127	0.0353803
ETHE1	4.07381	-0.823577	5.07865e-07		FGF8	-0.0940616	1.49596	0.00347873
ETNK2	3.64548	-0.910627	1.73398e-05		FGR	-1.87708	5.7818	5.12416e-05
ETNPPL	4.22327	-0.767845	9.25607e-07		FHAD1	2.67354	0.457626	0.0277704
EVA1C	4.29805	-0.653244	1.87739e-05		FILIP1L	3.11875	0.821338	0.000971164
EVC	3.98278	-1.49843	3.22838e-20		FIZ1	3.64555	0.60647	0.00357839
EVI5L	3.30223	-0.565972	0.0171357		FLCN	4.81474	0.524586	0.000780813
EVL	5.55303	-0.463959	0.00151533		FLG	-1.75375	5.95787	4.43784e-06
EXD2	4.26918	-1.22122	2.78025e-15		FLG-AS1	1.61148	1.15934	2.04007e-05
EXO1	5.57637	-0.563178	0.000298372		FLJ13224	2.74877	0.876599	0.000121499
EXOC1	3.69349	-0.760629	0.000198344		FLJ21408	2.90251	1.30004	1.0699e-10
EXOC2	4.85705	-1.00415	1.34304e-15		FLJ22447	2.30341	1.07578	0.0230457
EXOC3	6.02284	-0.689822	6.36952e-07		FLJ30679	0.89397	1.60607	2.52397e-05
EXOC4	6.35316	-0.85189	1.48046e-12		FLJ31104	1.44188	2.65568	1.9656e-18
EXOC6	3.3794	-0.734273	0.000408429		FLJ31356	1.2144	1.30344	7.12887e-06
EXOC6B	5.00402	-0.901436	3.43274e-10		FLJ31662	3.72573	0.673405	0.00108477
EXOC7	6.3771	-0.620205	1.44142e-05		FLJ33360	-0.601658	1.37312	0.0251123
EXOSC1	4.20095	-0.416104	0.0160636		FLJ36000	2.11186	1.21788	0.000199059
EXOSC10	6.53007	-0.412457	0.00112406		FLJ37453	3.27919	1.786	4.74283e-21
EXOSC2	6.3741	-0.283668	0.0417309		FLJ40194	-0.525475	1.52883	0.00919732
EXOSC3	4.77148	-0.370295	0.0186806		FLJ42393	1.95648	0.961216	6.51568e-05
EXOSC4	5.08944	-0.861779	2.92494e-05		FMNL1	5.2074	0.84063	0.000378371
EXOSC5	4.21469	-0.67756	0.000142339		FMOD	-2.33754	4.98407	0.00240761
EXOSC7	4.88239	-0.814951	3.75258e-08		FMR1-IT1	-0.276117	1.52615	0.00531554
EXPH5	3.34991	-0.758903	7.03873e-06		FNDC3B	7.11558	0.7503	1.32645e-09
EXT2	6.22383	-0.979776	9.62859e-16		FNDC7	1.11168	2.89742	1.68433e-18
EXTL3	7.16787	-1.28976	1.99028e-20		FNIP2	4.66138	0.535594	0.000187252
EYA2	-0.943662	-1.963	0.00771765		FOCAD-AS1	0.25972	0.922225	0.0220481
EYA3	5.13626	-1.05277	1.13189e-12		FOLR2	-2.21843	5.24613	0.00209402
EZR	8.29447	-0.79017	3.80449e-09		FOLR3	-2.28013	5.06388	0.0100847
F11R	5.24934	-0.810353	3.2103e-10		FOS	7.80163	2.314	7.05248e-45
F12	4.44397	-0.574632	0.00586119		FOSB	5.62314	4.17727	6.1466e-133
F2R	0.520329	-1.11662	0.0026188		FOSL1	5.73458	2.45124	2.95944e-57
F8	1.34179	-0.794724	0.0315478		FOSL2	8.25197	0.465528	0.00412225
FAAH	1.0727	-0.672653	0.0291929		FOXA1	4.37456	1.7193	2.01404e-27
FAAH2	2.54372	-0.60512	0.0069649		FOXA3	-2.3364	4.9998	0.00112525
FABP3	2.59385	-1.2394	8.54988e-07		FOXB1	0.650745	1.08231	0.0010822
FADD	5.42446	-0.40311	0.0158216		FOXC1	5.79234	0.628743	6.20974e-06
FADS1	6.7328	-1.00032	8.42298e-17		FOXC2	3.03148	2.48507	1.26072e-16
FADS2	3.44438	-1.3495	5.27858e-11		FOXD1	2.83824	0.750772	0.00726659
FADS3	5.26339	-0.35428	0.0205705		FOXD2-AS1	1.41291	0.994398	0.00775362
FAF1	5.5306	-0.893641	6.11095e-11		FOXD3	1.56524	1.23848	6.88469e-06
FAF2	6.51127	-0.678929	4.12412e-08		FOXD4	0.538311	1.3127	0.000443369
FAH	3.91708	-1.19413	3.44349e-11		FOXD4L5	0.357053	1.30972	0.00555301
FAHD2A	4.28923	-0.7775	7.16312e-06		FOXD4L6	-2.75218	4.03253	0.0451831
FAHD2B	4.4091	-0.573612	0.000243345		FOXJ1	-1.13291	4.15967	2.57982e-05
FAIM	3.49387	-0.769103	3.23378e-05		FOXL1	2.7975	1.17225	1.3807e-10
FAM101B	5.69911	-1.20814	2.27997e-18		FOXN2	4.08371	0.924076	2.17828e-05
FAM102B	7.06249	-1.1081	1.21256e-09		FOXO3	5.39293	0.522011	7.19137e-05
FAM104B	2.11463	-0.708244	0.00419327		FOXP1-IT1	0.486113	1.18129	0.0174429
FAM105A	5.81539	-1.30254	1.7027e-13		FP236383.7	10.0351	1.29368	0.0199083
FAM109B	4.45039	-0.666633	0.000138736		FP236383.8	10.0351	1.29366	0.0199076
FAM114A1	5.02081	-0.769475	2.16318e-07		FP671120.2	10.0351	1.29366	0.0199082
FAM114A2	2.97248	-0.780941	0.00143648		FP671120.5	2.69818	1.70284	0.000130392
FAM118B	3.51055	-0.448644	0.0345972		FPR2	-2.75186	4.04181	0.0379141
FAM120A	6.93392	-0.48216	0.00156705		FPR3	-0.835281	2.35232	0.00104514
FAM120AOS	5.04543	-0.439508	0.00201177		FREM3	-2.46302	4.72333	0.0176245
FAM120B	4.48876	-0.615549	0.000432258		FRG2	-0.190713	4.40611	2.91859e-10
FAM120C	3.86831	-0.547976	0.00353775		FRG2B	0.825143	5.90534	1.86277e-28
FAM122B	4.45032	-0.720181	5.21217e-06		FRG2C	-1.30429	4.73844	5.88582e-06
FAM129A	3.80679	-0.643689	2.28525e-05		FRK	4.94873	1.17637	1.64351e-08
FAM129B	8.68283	-0.71971	2.55442e-05		FRMD4A	1.80616	0.658835	0.00828755
FAM132B	2.7122	-0.825067	0.00107891		FRMD4B	1.86142	0.759456	0.00499052
FAM134A	6.08323	-1.08055	6.4171e-12		FRMD5	3.39223	0.737638	0.000374741
FAM134B	3.88843	-0.716453	4.09737e-05		FRMD6-AS1	1.27289	1.45871	1.57155e-07
FAM134C	5.8564	-0.673452	8.52787e-07		FSBP	0.685822	1.3741	0.000471906
FAM136A	5.86104	-0.918835	5.68667e-14		FSCN3	-0.0130256	1.90941	0.000159564
FAM138C	-2.06961	-5.39092	0.00358517		FSIP2	3.39639	0.818057	0.0217388
FAM13A	3.90157	-0.753387	7.26592e-06		FST	4.12429	1.55323	2.2293e-23
FAM149A	3.33411	-0.982956	3.59423e-07		FTX	4.49118	0.421695	0.0284385
FAM151A	-0.638972	-1.66243	0.0121025		FUS	6.98717	0.906826	1.53503e-08
FAM156A	6.34449	-0.344772	0.0249477		FUT8-AS1	-0.63109	1.32947	0.0375207
FAM160A2	5.02313	-0.593637	0.000376674		FXYD2	0.165036	3.51496	6.90222e-12
FAM160B1	3.38927	-0.534159	0.0169027		FZD5	4.90448	0.352479	0.0285875
FAM162A	4.25389	-0.547177	0.000535009		FZD8	2.18412	0.993361	0.000346263
FAM168A	5.71886	-0.579924	0.000457664		G6PC	0.212398	2.37095	5.54952e-07
FAM168B	7.04443	-0.944551	3.65966e-13		GABARAPL1	7.75396	1.04157	1.39971e-15
FAM169A	2.07809	-0.645336	0.0147115		GABARAPL3	-1.91757	3.88338	0.00416006
FAM171A1	2.61455	-1.14014	3.23823e-06		GABPB1	5.48104	0.346697	0.013261
FAM171A2	3.16853	-1.45146	5.17308e-06		GABPB1-AS1	5.79813	0.92296	6.68358e-09
FAM173A	4.17066	-0.78688	0.000362816		GADD45A	6.2158	1.78312	1.20885e-40
FAM173B	4.54049	-0.792559	2.32222e-07		GADD45B	5.80593	2.32416	9.65076e-53
FAM188A	3.09155	-0.966423	2.93159e-06		GADD45G	-0.221926	1.54866	0.00317753
FAM192A	4.84083	-0.852237	3.12544e-09		GADL1	2.88452	0.63552	0.00517539
FAM195A	6.0688	-0.876833	2.63103e-07		GAL3ST1	-0.504243	1.88099	0.0321079
FAM199X	5.1993	-0.449855	0.0037767		GALNT6	1.38041	0.82646	0.0119602
FAM20B	5.87447	-0.980604	1.14867e-09		GALNT7	3.07099	0.868068	0.000120009
FAM20C	5.00669	-0.995841	2.57149e-06		GALNT9	-0.858881	1.9657	0.00746262
FAM210B	3.50609	-1.19055	3.67507e-14		GALR3	0.611599	3.2889	1.60304e-12
FAM213A	4.76812	-1.08424	5.72694e-15		GAS5-AS1	2.98427	1.61469	2.11553e-13
FAM213B	3.9149	-0.790191	5.33498e-05		GAS6-AS2	1.12849	2.86073	1.68419e-12
FAM215A	0.197602	-1.46638	0.000719544		GATA2	5.93508	0.353271	0.0497255
FAM216A	3.55118	-0.650998	9.9239e-05		GATA3	2.09037	2.35709	1.29564e-21
FAM217B	3.68396	-0.778284	5.67649e-07		GATA3-AS1	-0.00350137	2.88489	8.14863e-09
FAM21A	5.97291	-0.537358	9.67868e-05		GATA6	4.44891	1.28007	1.53964e-13
FAM21C	5.63436	-0.78216	1.24086e-08		GATA6-AS1	-0.943805	2.4034	0.000407478
FAM220A	3.19035	-0.738451	7.71778e-05		GATM	2.26813	0.833957	0.000591396
FAM230C	1.47771	-0.557697	0.0469283		GATM-AS1	-1.19406	1.65966	0.0438155
FAM234A	4.40512	-1.35472	6.00253e-12		GBP1	4.37446	4.19924	1.20082e-128
FAM234B	3.39497	-0.420123	0.0192521		GBP2	3.86138	1.56079	3.31802e-23
FAM32A	5.67293	-0.640224	1.81305e-06		GBP3	3.77903	1.46889	1.84069e-20
FAM35A	4.54422	-0.713149	0.000340876		GBP4	3.18819	1.56182	2.26513e-16
FAM3A	5.33925	-0.408043	0.0255963		GBP5	1.45612	3.09447	1.76758e-29
FAM3C	4.21875	-0.518761	0.00256534		GBP6	0.456267	0.982589	0.0106713
FAM43B	3.07133	-0.688987	0.00468633		GBX2	3.20042	1.46344	4.6995e-10
FAM45A	3.75526	-0.560272	0.00121099		GCA	3.49661	2.04251	1.38737e-21
FAM49B	4.25213	-0.397921	0.0206579		GCAT	5.35125	0.58321	0.00132329
FAM50B	2.12528	-0.953388	0.000149531		GCH1	5.32585	2.88804	6.4602e-61
FAM53B	5.91242	-0.931522	4.11924e-09		GCKR	0.033794	1.2364	0.0101304
FAM57A	5.32565	-0.727557	2.5167e-06		GCSAM	2.45244	1.11366	2.93493e-07
FAM63A	2.9126	-0.712769	0.00220976		GDAP1L1	-1.25027	1.73916	0.045156
FAM64A	4.73161	-0.608382	0.000881198		GDF9	0.253943	1.99082	7.84725e-07
FAM78A	2.51969	-1.22877	2.86832e-07		GDPD2	0.713558	1.97924	9.97186e-07
FAM81A	2.9998	-1.14695	2.81771e-07		GEM	3.85177	1.85101	9.88348e-22
FAM83D	6.74361	-0.403367	0.00295989		GET4	5.64328	0.97627	2.04315e-06
FAM86B1	4.02984	-0.731448	1.86462e-05		GFAP	1.0326	1.4828	1.54624e-05
FAM86B2	-0.280694	-1.52223	0.00614102		GFPT2	5.40184	0.652226	2.35792e-06
FAM86C1	3.84514	-0.910402	2.12209e-06		GGN	0.83573	1.15961	0.000733651
FAM8A1	3.74661	-0.408107	0.0262092		GGT6	-0.0537739	1.26061	0.0136319
FAM92A1	3.26047	-0.780479	0.000116899		GHET1	2.49712	1.13623	0.000261013
FAM96A	4.12902	-0.714554	0.000135646		GHRH	-2.83332	3.82083	0.0472868
FAM96B	4.42933	-0.827846	7.18945e-06		GHRL	2.30503	0.866117	6.95117e-05
FAN1	5.04034	-0.768813	4.02687e-06		GIMAP2	0.0694662	1.1378	0.0388761
FANCC	4.45192	-0.441788	0.00247273		GIMAP8	-2.33945	3.0376	0.0433675
FANCD2	5.97824	-0.318347	0.0400563		GIPC2	-1.4676	4.48153	0.000603623
FANCE	4.0938	-0.720636	0.000154618		GJA1	1.58161	0.659018	0.0473295
FANCG	5.06033	-0.462343	0.0131728		GJB4	-2.22479	5.15371	0.00587383
FANCI	6.98001	-0.632041	1.87189e-05		GJC1	4.989	0.778469	9.96044e-07
FANCL	3.83351	-0.633943	0.00238558		GJC2	-0.347746	2.70061	1.66384e-05
FAR1	4.95053	-0.527007	0.0139183		GLIDR	1.90402	1.02157	4.06576e-05
FARP1	6.38031	-0.343315	0.0206516		GLIPR1	3.19292	1.13198	4.01981e-07
FARP2	5.97902	-0.434015	0.000697659		GLS	6.43202	0.51412	0.00787066
FARS2	3.91039	-0.620074	0.000143906		GLTSCR2-AS1	0.201912	1.34752	0.00289185
FARSA	7.6295	-0.80875	1.04226e-05		GLYATL1	0.850677	2.05363	1.59672e-05
FARSB	5.64926	-0.927791	1.53017e-09		GNG13	-0.153333	1.3817	0.0212439
FASTK	6.5927	-0.395292	0.0245972		GNG4	0.635328	0.893212	0.0262415
FASTKD1	3.7474	-0.742429	0.00152562		GOLGA8A	6.90241	0.653805	1.22112e-07
FASTKD3	4.25669	-0.520411	0.0269886		GOLGA8B	6.84221	0.761636	2.78973e-09
FASTKD5	4.97618	-0.309774	0.0315742		GORAB	3.12158	0.484836	0.0174436
FAT1	9.75058	-1.03175	6.18168e-14		GP5	-1.04222	2.73194	0.00520558
FAT2	0.0300847	-1.18908	0.0212815		GP6	0.3558	1.30252	0.0121705
FAT4	4.73831	-1.47358	2.66815e-27		GP9	-2.45945	4.79718	0.0157199
FAU	7.15538	-0.475647	0.0103054		GPATCH2L	6.24607	0.687029	2.13928e-06
FAXC	2.4282	-0.952984	6.48057e-05		GPBAR1	1.20696	2.20584	1.19091e-10
FBLN1	6.10927	-0.464002	0.0117874		GPM6B	2.72352	0.743542	0.000449816
FBLN5	1.40334	-0.870483	0.00541785		GPR12	-0.95921	2.87302	0.00103403
FBN1	6.97766	-0.616346	6.30401e-06		GPR137	4.20781	0.529649	0.032718
FBN2	5.59485	-1.07471	1.41823e-16		GPR137C	1.81286	0.678588	0.0280741
FBXL19	5.65597	-0.518748	0.00314346		GPR173	-1.24805	2.46204	0.00873764
FBXL22	1.91778	-0.638083	0.0268429		GPR179	1.41068	1.57407	1.65261e-06
FBXL4	3.58081	-0.710446	0.0021655		GPR22	0.988754	1.45161	0.00672291
FBXO10	3.72686	-0.48352	0.00759351		GPR25	-2.59887	4.45248	0.0186371
FBXO17	2.6779	-1.11834	5.55455e-07		GPR3	0.839948	0.949036	0.0216026
FBXO18	6.04783	-0.576712	2.44393e-06		GPR35	0.107343	1.28737	0.0107819
FBXO2	5.46661	-0.754168	4.51549e-05		GPR37L1	1.47984	1.17959	2.30068e-05
FBXO21	5.41131	-0.767147	2.2768e-08		GPR50	-1.87666	3.91628	0.00277984
FBXO22	5.34835	-0.522694	0.000895917		GPR50-AS1	-2.67452	4.23357	0.0320238
FBXO27	3.45009	-0.717576	0.000154713		GPR61	2.34778	3.20665	3.07503e-33
FBXO33	3.7135	-0.451981	0.00902601		GPR75	1.88043	1.26717	3.44777e-08
FBXO34	4.81965	-0.811925	2.9223e-09		GPR82	0.967483	1.14494	0.028131
FBXO38	5.10787	-0.387383	0.0447003		GPR83	0.694919	0.977799	0.0455254
FBXO42	4.55138	-0.51782	0.000116125		GPR84	-0.964452	3.84485	2.1352e-07
FBXO7	5.79657	-0.770452	1.12426e-09		GPRC5D	0.964087	0.801237	0.0232952
FBXO9	5.11087	-0.639082	2.31637e-05		GPSM3	0.301444	3.13938	5.09486e-11
FBXW11	5.85717	-0.603782	3.05887e-06		GPX3	4.50019	3.21038	3.64711e-68
FBXW2	5.71266	-0.698166	1.59232e-07		GRAMD1B	7.78955	0.57831	4.6019e-05
FBXW4	3.98149	-0.589296	0.0015413		GRAMD3	6.42877	0.778775	1.88114e-08
FCGRT	3.29486	-0.884027	1.72003e-06		GRB7	3.2459	1.36262	1.07276e-10
FCHO1	4.03891	-0.661324	0.000257559		GREM1	0.985187	0.913767	0.00704687
FCHSD2	3.8589	-0.37625	0.0452899		GRHL2	-0.41447	1.48414	0.0253279
FDFT1	5.60519	-0.818156	3.96098e-10		GRIK5	0.722519	2.15166	1.58014e-07
FDPS	7.05904	-0.630568	9.44709e-07		GRIN1	0.758914	1.86052	1.96473e-06
FDX1	4.73133	-0.896313	6.77015e-10		GRIN2A	2.89688	4.42937	3.57574e-52
FDX1L	4.06288	-0.661706	0.00145963		GRIN3B	0.740547	1.72251	9.09428e-06
FDXR	4.00898	-1.08055	8.04782e-09		GRIP2	1.65113	0.939415	0.00139249
FECH	3.57214	-1.21592	8.61273e-10		GRM1	-1.5656	1.91012	0.0257782
FEN1	7.1037	-0.561647	1.17834e-05		GRM6	0.566873	0.91489	0.0128791
FENDRR	3.81114	-1.46219	6.32391e-16		GRPEL2	4.6113	0.327149	0.0398424
FERMT1	4.6576	-0.68814	2.73304e-06		GS1-124K5.13	0.573903	0.902373	0.0274431
FEZ2	4.62248	-0.422566	0.0212332		GS1-124K5.3	2.73176	1.10325	9.55716e-07
FGD1	5.26689	-0.580892	0.00352385		GS1-166A23.1	-2.27777	5.10446	0.00392088
FGD5-AS1	5.39971	-0.421373	0.0104021		GS1-279B7.2	-0.129717	1.02791	0.0259492
FGF12	2.46009	-1.48309	9.49899e-11		GS1-393G12.13	-0.786774	2.79547	0.0025766
FGF14	0.853184	-2.29129	2.49608e-07		GS1-57L11.1	-2.16367	3.41534	0.0211197
FGFR1	6.11754	-0.737683	3.04832e-07		GSDMA	-0.151754	1.71025	0.00111719
FGFR4	5.45673	-0.859579	4.42972e-07		GSDMD	1.18371	1.18396	0.000638559
FH	6.21774	-1.06006	1.27979e-13		GSTM2	3.08594	0.629493	0.011498
FHL1	6.41587	-0.727957	1.06951e-08		GSTM5	-0.813651	4.02851	8.6376e-07
FIBP	5.42026	-0.97738	1.40574e-08		GSTO2	4.01314	0.813417	1.72003e-06
FIG4	2.8778	-0.896771	7.78569e-05		GTF2B	4.4023	0.662965	0.00110221
FIGF	-0.736126	-2.10034	0.0014221		GTPBP1	6.7668	0.70068	4.60159e-07
FIGN	2.38627	-1.10549	1.0209e-05		GTPBP2	5.60019	0.455537	0.000311697
FIGNL1	4.68553	-0.748595	6.56083e-05		GTSF1	0.869356	1.1583	0.000174344
FIP1L1	5.39959	-0.375373	0.00745263		GTSF1L	-1.7906	5.92159	0.000413734
FIRRE	3.98563	-0.853767	7.17314e-07		GVQW1	2.58965	0.724578	0.000151789
FIS1	5.82327	-0.886923	8.4903e-08		H1F0	6.11544	1.18273	1.32654e-16
FITM2	3.93261	-1.04607	7.61683e-13		H2AFJ	4.7513	0.51475	0.000887888
FKBP10	7.78255	-0.611817	3.81429e-05		H2AFX	6.62952	0.905858	3.6576e-06
FKBP1A	4.88454	-0.406786	0.030726		H2AFY2	0.300873	1.85714	2.85474e-06
FKBP1B	0.254818	-1.90118	9.48944e-05		H3F3B	8.29999	0.575008	4.74344e-05
FKBP2	4.84634	-0.53308	0.00759351		HAAO	1.68399	0.823227	0.00242737
FKBP3	3.89709	-1.02259	1.87619e-09		HAMP	1.15834	1.222	0.0018365
FKBP4	7.56302	-0.887823	2.09765e-09		HAP1	4.9075	1.53008	1.14895e-16
FKBP5	5.06396	-0.367758	0.0126438		HAPLN3	4.05224	0.541894	0.00327466
FKBP6	0.212517	-1.25381	0.00235009		HAS1	-1.92286	5.69791	0.000197373
FKBP8	6.62163	-0.913835	2.56637e-06		HAS3	2.02808	1.41428	3.11906e-10
FKBP9	6.22898	-1.38515	2.32949e-22		HAVCR2	-0.492031	1.29432	0.0371229
FKBPL	3.49774	-0.786998	8.17198e-05		HBA2	-0.878171	3.1469	0.00447561
FKTN	4.34845	-0.933866	4.75211e-06		HBB	2.0798	1.26557	9.16865e-07
FLAD1	6.20289	-0.348301	0.0257161		HBEGF	5.0953	2.03944	6.08858e-44
FLII	7.68271	-0.798839	6.8953e-06		HBG2	-0.293005	1.35276	0.00631935
FLNB	8.77629	-1.0637	2.87135e-11		HCFC1R1	4.86333	0.93866	3.60549e-09
FLNC	10.8518	-1.07816	1.30065e-07		HCG14	-1.13948	3.59578	1.2974e-05
FLOT1	5.04762	-0.429663	0.00582482		HCG15	0.863108	1.47042	9.19133e-06
FLOT2	5.31876	-1.11219	2.17035e-08		HCG21	-2.75238	4.03177	0.0321714
FLT3	-1.92398	-2.8862	0.0325319		HCG24	-0.165511	1.45377	0.00347888
FLT4	1.7833	-0.724417	0.0308018		HCG27	3.04735	3.18125	1.19984e-47
FLVCR2	3.93917	-1.02175	2.7868e-11		HCLS1	-1.19273	2.80207	0.000105433
FLYWCH1	6.0897	-0.967947	2.34288e-07		HCN3	2.66292	0.460742	0.0182656
FLYWCH2	5.68252	-0.874651	1.24103e-07		HCP5	2.58881	1.30488	2.1642e-07
FMNL2	5.55338	-0.37689	0.0116719		HCP5B	-0.366364	1.96745	0.000933001
FNBP1	5.08322	-0.878607	2.00561e-10		HCRTR1	0.40661	1.15133	0.0435433
FNBP1L	5.25511	-0.753698	2.33186e-06		HDAC9	2.82327	1.25611	1.62294e-09
FNDC4	1.88131	-1.55443	2.75207e-08		HDC	1.06502	2.69402	3.49449e-14
FNTB	3.44461	-0.574993	0.00201025		HEATR9	2.52526	5.91666	1.84261e-81
FO538757.2	5.82544	-0.489001	0.00175908		HELB	4.98155	0.557678	0.000353575
FOCAD	6.65452	-0.995231	1.52953e-13		HELLPAR	8.41229	0.728239	0.000254047
FOPNL	3.49301	-0.678353	0.00094301		HELQ	3.40158	0.53947	0.00628373
FOXF2	3.43337	-0.582035	0.0137174		HELZ2	8.56668	2.67392	8.39494e-34
FOXJ2	3.81824	-0.462133	0.0264047		HEMGN	-2.27854	3.18088	0.0272279
FOXK2	6.28773	-0.426274	0.00758496		HEPACAM	0.945698	1.22253	0.000743755
FOXM1	5.57719	-0.710926	5.69937e-05		HEPHL1	-0.791471	1.56251	0.0330138
FOXN3	4.12557	-1.0353	1.00395e-09		HERC5	6.07478	1.91174	1.61343e-53
FOXN3-AS1	0.31625	-1.31149	0.00237116		HERC6	4.62802	1.9019	7.20864e-37
FOXN4	0.0909761	-1.83704	0.000227609		HES1	4.70984	2.77666	4.83695e-62
FOXO4	3.03641	-0.910038	0.000466742		HES4	5.98996	2.52406	4.82791e-25
FOXP2	3.9753	-0.409126	0.0347058		HES7	3.84549	0.775727	7.76711e-05
FOXQ1	2.42386	-0.657831	0.0249263		HEXA-AS1	0.660917	0.880637	0.0332616
FOXRED1	5.35003	-0.685084	3.1418e-06		HEXDC-IT1	1.57526	1.29011	6.79419e-05
FOXRED2	5.05023	-0.436018	0.0454184		HEXIM1	6.76155	2.27666	6.97206e-46
FPGS	5.80457	-0.752014	3.98095e-07		HEXIM2	3.57355	1.08324	3.02571e-09
FPGT	1.92274	-1.5184	1.24209e-08		HEY2	0.475949	1.25473	0.000761206
FRAS1	7.02699	-0.657294	8.72549e-06		HHLA3	1.706	1.63217	3.01859e-09
FRAT2	4.23786	-0.896621	3.05289e-08		HIC1	2.43424	2.24176	1.8411e-15
FREM2	3.64185	-0.847169	2.25655e-06		HIC2	4.36321	0.389192	0.0223941
FRG1	4.12942	-0.485383	0.00290923		HIF1A-AS2	0.127079	1.74867	4.64481e-05
FRMD3	1.45448	-1.29521	1.45652e-05		HIF3A	2.00484	0.689585	0.0190354
FRMPD1	0.607368	-1.03768	0.0141293		HIGD2B	-0.896751	2.94181	0.000103755
FRYL	5.76901	-0.481857	0.00474467		HIP1R	7.1486	1.55673	2.36566e-23
FSD1	3.63916	-0.72065	0.00025026		HIPK1-AS1	1.35264	2.08344	5.73099e-14
FSTL1	7.30952	-0.670272	1.73006e-07		HIPK4	-1.36448	3.85895	0.000129812
FSTL3	8.0544	-0.802036	3.96722e-06		HIST1H1D	-1.96744	5.63378	0.00237842
FTCDNL1	-0.678057	-1.74326	0.011639		HIST1H1T	0.224605	4.32073	6.97355e-18
FTL	9.15983	-1.05576	9.69926e-10		HIST1H2BE	1.87833	4.60505	1.27187e-40
FTO	4.52514	-0.808995	6.42085e-08		HIST1H2BG	6.52751	0.583214	0.00283228
FTSJ1	6.26537	-0.550506	6.77598e-05		HIST1H2BH	6.46994	0.533273	0.00614151
FTSJ2	5.45003	-0.324908	0.0175202		HIST1H3E	-0.633676	3.26526	0.000100563
FTSJ3	6.90163	-0.51483	0.000238003		HIST1H3J	1.89784	3.48112	4.20608e-25
FUCA1	5.10661	-0.48452	0.00138559		HIST1H4F	-2.83502	3.79064	0.0357726
FUCA2	6.46602	-1.04334	4.0676e-16		HIST1H4G	-0.743188	7.30595	3.57481e-11
FUK	4.65777	-0.62815	0.000261367		HIST2H2BE	7.88865	0.676746	0.000380888
FUOM	4.96967	-0.841534	5.03953e-06		HIST2H2BF	7.20956	0.793455	1.08481e-05
FURIN	7.30486	-0.486957	0.015556		HIST2H3A	8.79041	0.529767	0.0300251
FUT10	4.14901	-0.466028	0.00788172		HIST2H3C	8.79049	0.529798	0.0299891
[truncated: 4,128 more rows]

## Sheet: siILF3 + p(IC) vs siMock + p(IC
# 698 down-regulated:					# 939 up-regulated:
Gene_id	AveExpr	l2FC	FDR		Gene_id	AveExpr	l2FC	FDR
ABCC8	0.216642	-1.72811	0.00384234		A2M	4.45606	1.0762	2.99106e-09
ABHD11	4.17191	-0.48931	0.0455004		AARS	6.6591	0.675943	0.000537146
AC004471.9	1.48524	-0.956228	0.0219388		ABCA1	4.85913	0.441545	0.0195815
AC005540.3	5.06395	-0.849163	2.04056e-05		ABCC5	6.05379	0.371588	0.0456586
AC005682.5	4.17616	-1.05853	3.67714e-08		ABCG2	2.44107	1.05015	0.00061205
AC005785.2	1.98968	-0.856948	0.0282178		ABHD10	2.89738	0.632208	0.0354472
AC006486.10	2.69906	-0.852564	0.00355311		ABHD14A	2.53518	0.591013	0.046701
AC007383.3	2.26366	-0.819349	0.0361619		ABHD2	7.11521	0.675565	2.0463e-05
AC008753.6	-0.0638257	-1.58045	0.043913		ABLIM1	5.44692	0.703133	1.04458e-05
AC009695.1	0.36474	-1.22411	0.0243621		AC004552.1	-1.44218	6.21961	0.00990906
AC025171.1	3.33811	-0.552128	0.0168139		AC004953.1	-2.30175	4.73988	0.0490195
AC025335.1	4.38986	-0.732405	0.00274615		AC005786.7	4.6658	0.559664	0.0240069
AC062017.1	0.544081	-1.25039	0.0134033		AC007277.3	-1.76398	3.51284	0.0271607
AC079305.10	2.86004	-1.01242	9.63531e-06		AC009133.21	0.448194	1.38225	0.0107723
AC079920.1	-1.99872	-5.6659	0.00480299		AC009133.22	1.45178	1.73696	7.9978e-06
AC093388.3	0.646133	-1.25636	0.0454437		AC068138.1	-1.18358	2.93157	0.0264403
AC097381.1	4.01488	-0.834616	0.000111552		AC079807.4	0.817415	1.49409	0.00357899
AC116366.6	3.72067	-0.77351	0.00978865		AC096546.1	-2.06087	5.23188	0.0287975
AC123886.2	-1.75012	-3.41055	0.0382511		AC114803.3	-2.23784	4.87483	0.0308934
AC131056.3	1.49448	-1.09594	0.00987474		AC124276.1	-2.11841	5.09829	0.0301314
AC239800.1	6.42732	-0.546044	0.0301265		ACLY	8.22667	0.632091	0.00190746
AC245407.1	6.23266	-0.603416	0.002327		ACTR2	5.07662	0.463925	0.0118794
AC253578.1	6.4271	-0.545679	0.0300527		ACTR3	6.40832	0.458776	0.0221769
ACADS	2.51879	-0.709476	0.0179118		ADAM23	3.29917	0.527959	0.0211254
ACAP1	3.37197	-0.580733	0.0376787		ADAM9	6.23994	0.684787	0.000377356
ACRC	4.12024	-0.568451	0.00959428		ADGRF4	-1.04242	2.40715	0.0256371
ACTN1-AS1	0.25436	-1.2903	0.0496822		ADGRG2	3.45305	0.649286	0.00173583
ADAP1	5.49598	-0.786097	2.46393e-05		ADGRG6	5.67514	0.688742	0.00222984
ADGRD2	2.30343	-0.709484	0.0419159		ADI1	5.18209	0.395375	0.040944
ADM	7.56121	-0.572925	0.00052129		ADIPOR1	5.49118	0.562815	0.00503887
ADM5	3.44326	-0.787104	0.000980524		ADIPOR2	5.44728	0.482981	0.00664155
ADRB2	5.91836	-0.707746	3.88316e-05		ADPGK	5.82581	0.393745	0.0341344
AF064858.6	1.71393	-1.05415	0.00369031		ADSL	5.63747	0.616978	0.000115853
AL132709.8	-2.16917	-5.37127	0.0307437		AFF1	5.50233	0.463	0.00369031
AL160165.1	-1.79954	-3.18945	0.0496822		AGPS	5.20508	0.64221	0.00182283
AMH	3.62957	-0.785977	0.00263618		AHCY	7.55152	0.456295	0.0287255
ANGPTL4	6.65586	-0.488365	0.0304006		AKAP13	8.75101	0.451531	0.0175221
ANKRD37	2.9649	-0.753069	0.0290724		ALDH18A1	6.2683	0.483742	0.00242344
ANKRD42	5.36908	-0.677576	2.45758e-05		ALG1	5.06957	0.515868	0.0156298
ANXA2R	2.91322	-0.758611	0.0197736		ANAPC5	6.19153	0.450532	0.00964745
AP000275.65	-2.10937	-5.49582	0.00281839		ANKIB1	5.46801	0.405215	0.0430868
AP000432.1	4.14594	-0.58155	0.0324656		ANO10	3.03496	0.572593	0.0120242
AP000705.7	4.42074	-0.834372	9.84478e-05		ANO2	3.64621	0.499703	0.0232631
AP001439.2	0.194176	-1.09002	0.0416108		ANO4	3.67589	0.642578	0.00524159
AP001619.2	0.524165	-1.26979	0.00521652		ANO5	-0.835494	2.68373	0.00311071
APOF	2.19439	-0.88426	0.0313808		ANTXR2	3.41473	0.888204	0.00017527
APOL6	6.61222	-0.578727	0.000228244		ANXA3	5.52651	0.483802	0.0337674
AQP3	6.31007	-0.619209	7.65282e-05		ANXA6	6.29304	0.456641	0.0207877
ARC	7.63078	-0.693904	0.00477143		ANXA7	5.14296	0.464678	0.0111171
ARHGAP31-AS1	1.35118	-1.27311	0.00295994		AP1G1	6.24342	0.431455	0.0140895
ARL4D	3.3514	-0.869048	0.00185342		AP2B1	7.01951	0.615897	0.0016435
ARNTL2-AS1	-0.88848	-2.41068	0.0210091		AP2M1	6.65165	0.661037	0.000603734
ARPIN	3.70369	-0.56749	0.00734926		AP3B1	4.01153	0.603573	0.0015933
ARRDC2	5.57827	-0.534607	0.0132234		APC	5.73947	0.412004	0.034801
ATF3	8.96151	-0.48319	0.00635095		APLP2	7.3876	0.434448	0.020931
AZIN2	2.67719	-0.8122	0.0104001		APMAP	4.74944	0.667659	0.000243608
BAHCC1	5.51076	-0.568279	0.0192862		APP	7.18824	0.656286	0.000231322
BAIAP3	3.70307	-0.514601	0.0393958		ARCN1	6.54556	0.653537	1.75944e-05
BAMBI	4.19377	-0.705104	0.000232256		ARF3	5.93815	0.49609	0.024087
BBC3	5.99363	-0.882032	2.0463e-05		ARHGAP18	2.48409	0.648119	0.0236172
BCYRN1	7.23738	-0.359369	0.0285382		ARHGAP19	3.43858	0.718501	0.00134377
BHLHE40	6.83727	-0.512576	0.0111615		ARHGEF12	6.54295	0.445641	0.00749502
BLOC1S3	3.51336	-0.693591	0.0119435		ARID5B	5.61058	0.449301	0.00357156
BORCS8-MEF2B	-0.0104706	-2.24424	0.0057547		ARL2-SNX15	-1.63492	5.92044	0.022086
BTG1	6.6093	-0.381898	0.0416108		ARL2BP	3.18438	0.503995	0.0496374
BTG2	6.72834	-0.657342	0.00468639		ARL6IP5	4.25053	0.835387	3.35684e-05
BX470102.3	3.71315	-0.727862	0.00661006		ARMC9	3.58928	0.505504	0.0293143
C10orf11	1.97844	-0.797074	0.0246975		ARMT1	3.22201	0.58526	0.0332025
C10orf95	1.5363	-0.933594	0.0305808		ARNT	4.71201	0.547671	0.00234498
C11orf68	3.76667	-0.593946	0.0372821		ARPC1A	5.14398	0.522288	0.0310039
C17orf96	6.64734	-0.732459	0.00241801		ARPC2	6.10413	0.400796	0.0320234
C19orf71	4.81992	-0.672713	0.00757744		ASAH1	3.66266	0.684698	0.00170879
C1orf61	6.35883	-0.469355	0.0089274		ASB9	1.76488	0.672707	0.0405843
C21orf58	4.83822	-0.454261	0.0416108		ASCC2	4.42486	0.450605	0.0380427
C3orf58	4.76908	-0.694295	8.50813e-05		ASPH	6.7886	0.752329	1.7675e-05
C4B	3.21966	-1.32153	0.000428296		ATAD1	5.26716	0.595227	0.0248444
C5AR1	1.25399	-1.08036	0.0203972		ATP11A	6.70673	0.503766	0.0174276
C7orf55	3.82031	-0.714711	0.00103363		ATP11C	5.2555	0.630419	0.00314831
C8orf4	8.14503	-0.625873	0.0010863		ATP13A3	6.69739	0.558021	0.0355073
C9orf131	2.98268	-0.840908	0.00990906		ATP1A1	8.31139	0.55765	0.0130229
C9orf64	4.30421	-0.501338	0.0101328		ATP2A2	8.10907	0.534542	0.00344515
CACNG8	4.37759	-0.475036	0.0188153		ATP2C1	4.68466	0.515728	0.0142298
CACTIN-AS1	2.1581	-0.859492	0.0160881		ATP5A1	7.65696	0.56097	0.00212712
CAPN12	0.945257	-0.912184	0.0328996		ATP5B	8.40419	0.678976	0.000393759
CARNS1	2.40547	-0.802291	0.0256016		ATP5F1	6.20595	0.493306	0.0221055
CBR3	2.43286	-0.78809	0.019242		ATP5G1	5.65926	0.450087	0.0360083
CBY3	0.888146	-1.03688	0.0393914		ATP5G3	5.74328	0.435262	0.0238465
CCDC103	2.47655	-0.794013	0.0162721		ATP5J2-PTCD1	3.34574	1.08934	0.00398219
CCDC117	4.91674	-0.482071	0.0154264		ATP5L	5.81577	0.446433	0.0120242
CCDC40	1.82701	-0.769869	0.047699		ATP5O	5.1346	0.499038	0.00757744
CCDC64B	3.90156	-0.704074	0.0183901		ATP6AP1	5.59689	0.511815	0.0408599
CCDC71L	5.08344	-0.685208	0.000399887		ATP6AP2	4.59288	0.680121	0.000417888
CCDC78	3.84931	-0.5564	0.0429348		ATP6V0A1	5.96622	0.376012	0.0291955
CCL20	6.59498	-0.493636	0.0290584		ATP6V0B	6.40461	0.565385	0.0129755
CCL3L3	0.909359	-1.44789	0.0161997		ATP6V0E1	5.09046	0.53679	0.00268252
CCL5	6.80083	-0.845381	3.34832e-06		ATP6V1A	5.55881	0.699796	0.000537146
CCNL1	7.86224	-0.575486	0.0101816		ATP6V1C1	4.51877	0.573984	0.016403
CD274	3.62197	-0.579622	0.0260699		ATP6V1E1	5.20861	0.447634	0.0253023
CD83	5.58496	-0.548303	0.00202095		ATP6V1G1	4.2944	0.427286	0.0370992
CDC25C	4.28018	-0.492549	0.020951		ATP7A	3.48407	0.821956	0.00261412
CDC37L1	4.14845	-0.450447	0.042284		ATP7B	3.30104	0.634077	0.00710863
CDK11A	4.90941	-0.440896	0.0380383		ATP8B1	2.66347	0.816703	0.00131549
CDKN1C	3.96951	-0.932911	0.000252845		ATP8B2	4.13648	0.448338	0.0453229
CDKN2AIP	6.04685	-0.600761	0.000871987		ATRN	4.20123	0.532766	0.0016539
CDKN2B	7.63489	-0.537469	0.00179825		ATXN1	4.61851	0.520041	0.00784074
CEBPA	4.53859	-1.09964	7.01034e-06		B4GAT1	3.06923	0.697797	0.00766249
CEBPB	8.40535	-0.863845	0.000797048		BANK1	-0.766179	1.80946	0.037997
CEBPD	6.69122	-1.10629	9.38476e-05		BCAP31	6.23412	0.56137	0.00496944
CEP83-AS1	2.18096	-0.743804	0.0488518		BCL2L1	5.52157	0.602067	0.00737105
CFB	6.43989	-1.09976	2.10742e-10		BCL2L2-PABPN1	2.16103	0.937443	0.0457211
CHEK2	5.19974	-0.458478	0.016879		BICC1	4.27532	0.737927	0.000251896
CILP2	2.05205	-0.794864	0.0440516		BIRC5	5.50804	0.517351	0.00476879
CITED2	6.68558	-0.424749	0.0331029		BIRC6	7.81905	0.50945	0.0162061
CITED4	5.59588	-0.965227	0.000342424		BMS1	6.75016	0.40359	0.0211119
CITF22-49E9.3	2.44278	-0.859041	0.00650589		BNIP3L	2.65466	0.6735	0.0150415
CLIP2	4.61725	-0.785345	0.000784279		BRCC3	3.87597	0.501985	0.0417434
COL26A1	3.03186	-0.850359	0.000650844		BRINP3	2.9151	0.660222	0.0109258
CORO7-PAM16	-1.42868	-6.51273	0.034568		BRWD3	4.97807	0.502243	0.0037459
CPNE5	-0.770264	-2.38672	0.00726045		BTBD10	3.57588	0.621632	0.0182239
CPT1B	4.3263	-0.761488	0.00169986		BTF3	5.71404	0.524943	0.00208782
CREM	5.19171	-0.46752	0.00891561		BUB1B	5.24519	0.577316	0.00354398
CRNDE	1.07115	-0.81973	0.0402093		BZW2	6.03357	0.526981	0.00325618
CSF1	6.41887	-0.636638	0.000491249		C10orf12	3.99583	0.690484	0.00136042
CSRNP1	7.36847	-0.471747	0.0382511		C10orf54	4.42247	0.648582	0.00181187
CTA-29F11.1	4.88614	-0.837325	5.70533e-05		C14orf1	2.75781	0.610741	0.0108833
CTA-384D8.36	2.46485	-1.29096	0.00524897		C21orf59	4.83485	0.402939	0.0364539
CTB-147N14.6	3.86011	-2.39268	1.36979e-14		C4orf3	3.40991	0.502677	0.0320234
CTB-31O20.2	3.49154	-0.595123	0.0131957		C5orf22	4.53901	0.457097	0.0429225
CTB-58E17.1	4.42851	-0.806077	0.000540125		C5orf42	6.81727	0.527825	0.0283378
CTC-1337H24.4	1.27043	-1.10398	0.0123261		C6orf89	4.10087	0.592914	0.000783823
CTC-250I14.6	6.50487	-1.58569	6.72695e-13		CACHD1	4.24234	0.466566	0.0217456
CTC-260F20.3	2.25314	-0.885371	0.0363405		CACUL1	5.43961	0.443735	0.0417434
CTD-2020K17.1	4.28335	-0.584293	0.00571707		CALD1	3.70762	0.772471	0.000501488
CTD-2199O4.7	0.14003	-8.58569	9.62831e-05		CALU	7.14233	0.807594	3.03524e-06
CTD-2201E18.3	4.62226	-0.46243	0.0194261		CAMK1	2.61418	0.606401	0.0485319
CTD-2270P14.2	3.95397	-0.474675	0.0372359		CANX	8.47867	0.619702	0.00166299
CTD-2270P14.5	4.85116	-0.579975	0.00392005		CAP1	6.49062	0.503014	0.00309397
CTD-2287O16.5	3.23462	-0.621732	0.0355061		CAPN1	5.07974	0.650153	0.00611769
CTD-2369P2.8	5.42455	-0.865789	0.000482511		CAPRIN1	6.59868	0.46977	0.00979113
CTD-2506P8.6	1.58677	-0.997302	0.0310039		CAPZA1	6.51341	0.4387	0.0472376
CTD-2526A2.2	3.21873	-0.797956	0.0245061		CASK	4.45818	0.490904	0.00660089
CTD-2529P6.4	-2.05303	-5.5849	0.00836789		CAT	2.33826	1.17551	5.44803e-06
CTD-2540B15.7	1.13082	-1.13128	0.00783029		CBX1	5.24019	0.401111	0.0479819
CTD-2547G23.4	3.13052	-0.581582	0.015837		CCDC47	5.74841	0.4468	0.0201735
CTD-2561B21.11	-2.29452	-5.13707	0.0367458		CCT3	8.58237	0.490696	0.0158388
CTD-2561B21.4	-2.16862	-3.45037	0.0450955		CCT7	7.47321	0.456867	0.0169042
CTD-2561B21.8	4.49245	-0.685024	0.000969453		CD109	4.89932	0.979106	8.50813e-05
CTD-2562J15.6	2.80929	-0.95026	0.00171696		CD320	5.83472	0.552486	0.0121753
CTD-2651B20.6	3.84303	-0.542949	0.0266355		CD46	7.15801	0.474774	0.0384381
CTD-3001H11.2	1.97592	-0.784363	0.026973		CDC123	5.35493	0.597429	0.00166106
CTD-3014M21.1	8.53766	-0.431501	0.0290584		CDC42	5.7036	0.481318	0.0276623
CTD-3088G3.8	2.1194	-0.655113	0.0492854		CDH2	4.17676	0.671817	3.6411e-05
CTD-3137H5.1	-2.001	-5.59185	0.0230015		CDK14	3.14379	0.563873	0.02818
CTSW	1.54644	-0.85676	0.033243		CERCAM	5.11526	0.504913	0.0306768
CXCL11	2.89119	-0.874047	0.0276852		CERS6	4.43503	0.508509	0.0201735
CYB561A3	5.65895	-0.416895	0.0382511		CGA	6.62363	0.591056	7.73835e-05
CYP51A1-AS1	1.40972	-1.05943	0.0408807		CH507-9B2.4	-0.472266	7.44108	4.50982e-08
DALRD3	6.41103	-0.448602	0.041202		CHCHD2	7.01885	0.395699	0.0377254
DCAKD	2.90657	-0.536732	0.047699		CHCHD3	6.16942	0.476829	0.00204259
DDIT3	4.96536	-0.648662	0.000777878		CHD1L	5.39178	0.481504	0.00591744
DGAT1	5.742	-0.49837	0.0177715		CHIC1	2.30634	0.942792	0.00698985
DHX58	4.39654	-0.630929	0.0163711		CHMP3	3.63152	0.483927	0.0203972
DNAJB1	7.18524	-0.401122	0.020931		CHP1	5.93699	0.555282	0.00188223
DNASE1L2	3.25264	-0.507711	0.0496822		CHRM3	0.0962018	1.38186	0.0231203
DOCK9-AS2	-0.137935	-1.76172	0.0324656		CIAPIN1	5.26926	0.443909	0.0127656
DUSP1	10.0609	-0.655219	0.0022114		CKAP5	7.32209	0.411684	0.0231305
DUSP2	7.80374	-0.592945	0.0211254		CLCN3	5.16256	0.538576	0.00867878
DUSP28	3.92331	-0.665738	0.00173583		CLCN5	4.78738	0.416589	0.0333655
DUSP4	5.94202	-0.402127	0.0195815		CLDN12	4.38766	0.71257	0.0222156
DUX4	2.71306	-1.24332	7.65282e-05		CLEC16A	4.88002	0.524114	0.0193468
EDN1	4.47028	-0.759576	0.00017726		CLINT1	6.0045	0.376615	0.0461755
EEF2KMT	4.41405	-0.462335	0.0497524		CLPTM1L	7.85272	0.522986	0.00909701
EFCAB1	-0.865909	-2.03748	0.0264403		CLSTN1	6.16079	0.723449	0.000488097
EGLN3	4.70058	-0.828932	1.75944e-05		CLTC	7.80893	0.703869	0.00014322
EGR2	2.76813	-1.05239	6.29008e-05		CMAS	2.82973	0.883913	0.00657068
EGR3	3.33929	-0.972976	0.000228244		CNN2	6.27466	0.681384	0.00274288
EGR4	3.72055	-1.03266	3.2878e-05		CNOT6	4.51711	0.496508	0.0382511
EID2	3.45625	-0.574397	0.0283816		CNTN1	4.69185	0.873855	8.03362e-06
ELF3	8.03987	-0.63	0.000112394		CNTNAP3	2.8339	0.519365	0.0283228
ELMO3	3.10554	-0.61665	0.0438384		COG5	5.44871	0.489552	0.0084539
EMILIN1	1.40533	-1.35173	0.000252845		COL12A1	7.23789	0.666364	6.47855e-05
ENO3	4.25482	-0.53533	0.0182342		COL4A4	1.75188	0.912575	0.0034672
EPM2A	2.32425	-0.615234	0.0496374		COL4A6	4.66309	0.680044	0.000224877
ERN1	5.90563	-0.453357	0.0142104		COLGALT1	7.67029	0.603516	0.00697755
ERV3-1	2.62591	-0.577991	0.0324656		COPA	7.39647	0.493578	0.00540586
ESPN	1.5821	-0.951418	0.0448371		COPB1	5.74948	0.723232	0.00392005
ETS2	8.9072	-0.431076	0.0325655		COPB2	6.50455	0.401415	0.0269115
ETV2	0.827142	-1.28778	0.0140446		COPG1	6.33987	0.455919	0.0245391
ETV3	7.18964	-0.513842	0.00218443		CORO1C	6.19478	0.375059	0.0306768
EXOSC6	5.98197	-0.476399	0.00433672		COX15	4.94347	0.406986	0.0380383
FAM135B	-0.00375124	-1.57468	0.0148762		COX6A1	5.97771	0.509208	0.00180009
FAM138C	-0.203464	-8.23011	6.67081e-05		COX7A2	4.69651	0.558387	0.00307116
FAM166A	5.26918	-0.833347	0.000812098		COX7C	5.44269	0.381071	0.0470038
FAM200A	3.67764	-0.48388	0.0223376		CPA4	6.99295	0.698589	2.23075e-06
FAM72A	3.40314	-0.672968	0.00733497		CPS1	9.85279	0.799391	5.90255e-05
FBF1	4.3649	-0.619732	0.00355635		CR2	3.88476	0.686165	0.000215817
FBXL6	5.63022	-0.706186	0.000852588		CRB1	2.46085	0.731498	0.013526
FCGBP	1.94985	-1.48779	0.000263492		CREB3L2	5.77045	0.580002	0.00274288
FGF11	2.95692	-0.806505	0.000352753		CRTAP	5.64902	0.584465	0.00199605
FGF2	7.05222	-0.531057	0.00990906		CRYZ	3.36525	0.822483	0.00090957
FJX1	4.93253	-0.954523	4.0525e-06		CSDE1	8.42945	0.518365	0.0219491
FKBP6	0.80284	-2.25095	1.47898e-07		CSF2RA	3.77726	0.570243	0.0168139
FLG	-0.0837413	-1.85548	0.0194376		CSNK2A1	5.47144	0.478537	0.0203712
FLJ37453	4.24682	-0.701506	0.00182283		CTD-2184D3.5	-1.40983	3.16108	0.0408807
FOS	8.88159	-0.693225	0.000713861		CTD-3064M3.3	-1.85526	5.59044	0.0125221
FOSB	6.93466	-0.768749	1.72978e-05		CTNNA1	8.22329	0.430812	0.0315058
FOSL1	6.74112	-0.538553	0.00616027		CTNND1	6.53939	0.390987	0.027954
FOXC1	6.31551	-0.528629	0.00215857		CTSC	5.09172	0.493519	0.00606891
FOXC2	4.32663	-1.01724	0.00478878		CTSD	5.81694	0.767101	0.000263492
FOXD1	3.57299	-0.830088	0.0150994		CUL4B	3.97602	0.582136	0.0270968
FOXD2	3.15681	-0.926334	0.00579148		CXADR	4.80569	0.575385	0.0212424
FOXD3	2.58681	-1.06465	0.000317375		CYB5R1	4.74109	0.51959	0.012846
FOXL1	3.58389	-0.676117	0.00155574		CYBB	0.921727	1.11596	0.0175042
FRAT2	3.99387	-0.590803	0.00629302		CYBRD1	3.04967	0.560553	0.0307388
FRG2B	2.18858	-0.872959	0.040298		DAD1	4.48352	0.420171	0.0362631
FUT4	2.79751	-0.57638	0.0377085		DAG1	6.81932	0.694092	0.00182283
FZD4	3.77988	-0.495893	0.0216768		DCBLD1	4.40893	0.446212	0.0355216
FZD7	4.14725	-0.716068	0.000366529		DCTN4	5.1472	0.384066	0.0423181
FZD8	3.38699	-1.42721	9.27723e-07		DDAH1	5.23059	0.468584	0.0212424
GABPB2	4.39131	-0.460628	0.0124838		DDB1	7.45168	0.466841	0.0242096
GADD45A	7.30987	-0.881813	5.9688e-09		DDOST	6.07981	0.616008	0.000612668
GADD45B	6.93765	-0.776816	1.1632e-05		DDR1	5.23172	0.631702	0.00487034
GAS1	3.17875	-0.612167	0.0269115		DDX1	6.34953	0.563647	0.00130286
GATA6	5.20522	-0.553342	0.0164619		DENND5B	4.1693	0.413858	0.028503
GATM	3.01017	-0.797663	0.00500091		DENR	5.00696	0.782552	2.02062e-05
GBP3	4.5608	-0.508885	0.0126535		DERL1	5.07094	0.564176	0.00136042
GBP5	2.54987	-0.599729	0.0384754		DFFB	3.80302	0.439008	0.0440516
GBX2	4.10166	-0.729284	0.0162235		DFNA5	5.05094	0.460299	0.00640678
GCH1	6.54128	-0.783474	0.000111552		DHCR24	7.81372	0.472669	0.0339339
GCLC	5.39679	-0.376004	0.0453021		DHCR7	6.04766	0.735161	0.000162568
GLTPD2	1.76599	-1.05106	0.0211254		DHRS7	3.75936	0.523277	0.0121753
GPT	1.42807	-0.81368	0.0483691		DHX40	3.94155	0.748864	0.00203413
GS1-124K5.3	3.48027	-0.648502	0.0264645		DIAPH1	7.45538	0.523722	0.00976255
GTF2IRD2B	4.21747	-0.644175	0.000474788		DIP2B	6.28781	0.504243	0.00164791
GUCA1B	-0.942124	-2.11706	0.0322918		DLAT	5.65434	0.636844	0.000101889
H1F0	6.85472	-0.566955	0.00181518		DLD	5.41088	0.548356	0.0201924
H1FX	7.09421	-0.629865	0.0162721		DMD	5.25291	0.376484	0.0457381
H6PD	4.14348	-0.594084	0.00367783		DMXL2	5.27072	0.703263	0.00391755
HAGHL	4.72205	-0.543286	0.0405225		DNAJC10	5.71206	0.514602	0.0140446
HAP1	5.81164	-0.683037	0.00355311		DNAJC13	5.03834	0.511802	0.0150375
HAPLN3	4.53878	-0.535316	0.0225135		DNASE2	4.60277	0.640779	0.000404658
HCAR2	-2.16792	-5.40536	0.0102637		DPY30	3.55432	0.543419	0.00861635
HCP5	3.48875	-0.812407	0.00900803		DPYSL2	4.76395	0.564531	0.00241801
HEATR4	1.29548	-1.087	0.00193555		DROSHA	6.30056	0.519742	0.00767458
HEATR9	3.76317	-0.586464	0.0234846		DSG2	5.38527	0.777333	3.50833e-05
HELZ2	9.88318	-0.976836	0.000252845		DST	8.31995	0.596476	0.00266196
HERC6	5.48076	-0.448378	0.0269115		DSTN	4.80275	0.560897	0.00392005
HES1	5.88759	-0.749991	7.01534e-05		DTX4	3.83197	0.823062	0.000327416
HES2	4.15552	-0.583778	0.0334276		DYNC1H1	9.66171	0.565599	0.0241566
HES4	7.34434	-1.0692	0.000262865		DYNC1I2	4.92893	0.484499	0.0182239
HES6	5.51616	-0.971825	2.74134e-05		ECHS1	6.07912	0.556822	0.00393184
HGH1	4.41176	-0.694199	0.00439534		ECI2	4.14089	0.510567	0.0101328
HHEX	3.48327	-0.548916	0.0310039		EDEM2	3.39578	0.698361	0.00477143
HIC1	3.57366	-0.851336	0.0132234		EEF1G	8.77259	0.460089	0.0473651
HIP1R	8.20192	-0.900676	9.46858e-07		EFCAB3	-1.95482	5.41002	0.0118794
HIST1H2AJ	5.97594	-0.665119	0.0210484		EFCAB6-AS1	-0.102383	1.89801	0.0310947
HIST3H2BB	6.26713	-0.571232	0.0188214		EFEMP1	6.6671	0.757876	1.01143e-05
HLA-B	6.91202	-0.56093	0.000537146		EFNA5	3.74799	0.609592	0.0029521
HLA-E	7.2447	-0.745786	8.03362e-06		EFTUD1	4.40605	0.655303	0.000115853
HLA-F	5.04583	-0.768822	0.000169667		EGF	2.14015	1.01892	0.000232256
HOMER1	5.28575	-0.877513	7.54056e-07		EI24	5.27274	0.555415	0.000724202
HOXA5	4.04118	-0.583206	0.0140895		EIF2AK4	4.96203	0.441357	0.00925566
HOXC13-AS	-0.0470263	-1.28289	0.0416108		EIF2S3	7.87303	0.702811	3.6411e-05
HSPA2	6.12242	-0.566695	0.004882		EIF3CL	4.25554	1.98815	0.00898915
HYMAI	3.32615	-0.717993	0.00524746		EIF3H	5.41424	0.469095	0.0182616
ICAM1	8.38945	-0.505118	0.00948701		EIF3I	6.62908	0.582494	0.00141178
ICAM4	3.99819	-0.822026	0.0449583		EIF3L	6.5151	0.440542	0.0152617
ICAM5	6.43907	-0.54322	0.00610915		EIF4EBP1	4.33883	0.616725	0.0196249
ID1	8.83173	-0.622172	0.00654419		EIF5B	5.48332	0.48622	0.00563508
ID2	5.99492	-0.547086	0.00567583		ELAC2	6.43496	0.481903	0.00987474
IER2	9.63006	-0.613591	0.0297939		ELOVL5	5.62818	0.528885	0.00182413
IER5	8.82795	-0.763664	4.17431e-05		EMC1	6.54586	0.518171	0.00098935
IER5L	7.36424	-0.910394	4.38212e-06		EMC10	5.54961	0.425876	0.0337984
IFIH1	7.60258	-0.588414	0.000508189		EMC7	3.59571	0.785053	0.00108929
IFIT1	8.27806	-0.493339	0.00487034		ENTPD4	5.04305	0.388197	0.025702
IFIT2	10.2515	-0.760594	0.00017733		EPB41	5.06671	0.679665	1.19919e-05
IFIT3	8.96378	-0.67712	4.03245e-05		EPB41L2	4.16037	0.538677	0.0105606
IFNE	1.42026	-1.03808	0.0269461		EPB41L4B	3.52514	0.52764	0.0224086
IFNL1	2.64376	-0.870918	0.0152642		EPCAM	4.07245	0.439432	0.028799
IFNL2	1.53966	-1.16152	0.0295181		EPRS	6.83021	0.830566	1.16623e-05
IGFBP3	4.20982	-0.683631	5.70533e-05		EPS15	4.02305	0.635702	0.00499241
IL7	3.08046	-0.626538	0.0337688		ERGIC2	3.71805	0.612208	0.0310171
ILF3	8.19663	-0.703485	1.75944e-05		ERH	4.85094	0.463435	0.0362631
INAFM1	1.36758	-1.01082	0.028503		ERLEC1	4.15528	0.712209	0.000630035
ING1	5.50006	-0.69883	0.000184757		ERMP1	5.16273	0.732815	1.11411e-05
ING2	3.75701	-0.48919	0.0227863		ERO1A	5.42135	0.586731	0.00247531
INHBA	3.47256	-0.950262	0.000713572		ERP29	5.41061	0.599611	0.000175531
IQCC	4.20205	-0.60799	0.004566		ESYT2	7.19274	0.367445	0.0491129
IQCJ-SCHIP1	5.81078	-0.692128	4.77632e-06		ETFA	5.37646	0.474322	0.0393381
IQCJ-SCHIP1-AS1	3.90837	-0.796746	0.00293638		EXOC2	4.02716	0.460009	0.013904
IRF1	9.10555	-0.781148	6.90704e-06		EXT2	5.3032	0.715327	2.33471e-06
IRF2BP2	7.07446	-0.700075	7.01534e-05		F11R	4.48152	0.61392	0.000263492
IRF9	5.40062	-0.823881	1.02133e-05		FAM105A	4.6994	0.656272	0.00635095
IRS2	7.14148	-0.788496	0.000175531		FAM134A	5.16684	0.5294	0.0165333
ISG15	9.09106	-0.675445	0.00247531		FAM168B	6.24931	0.447962	0.012573
ISG20	6.83321	-0.59296	0.00421874		FAM173B	3.81481	0.548463	0.0118296
ISLR2	0.497498	-1.17201	0.0362476		FAM21A	5.34996	0.661824	6.67081e-05
ITGB8	5.46963	-0.782575	9.79128e-05		FAM21C	4.95908	0.42128	0.0352961
ITPKC	5.28797	-0.615632	0.000197332		FAM234B	2.907	0.530877	0.0353881
ITPRIPL2	7.12949	-0.451901	0.00339691		FAM83A	3.77842	0.660842	0.0305806
JHDM1D-AS1	5.4489	-0.506394	0.0140446		FAM98A	4.99126	0.712838	0.000135803
JMY	3.80383	-0.582475	0.0383657		FARSB	4.86623	0.45525	0.0443267
JUN	10.1502	-0.809577	0.00540586		FBN1	6.14029	1.13907	1.36979e-14
JUNB	9.82392	-0.702771	0.00561288		FBN2	4.59841	0.761815	4.41277e-06
KB-67B5.17	0.612123	-1.58768	0.00030436		FHL1	5.66921	0.678944	1.16623e-05
KCNG3	5.07119	-0.497696	0.00561288		FKBP10	7.13576	0.59726	0.00111075
KCNK5	5.13577	-0.505878	0.0105104		FKBP9	5.11338	0.49613	0.0145472
KDM4A-AS1	2.56214	-0.623941	0.0420571		FLNB	7.82905	0.62338	0.00243137
KDM6A	5.33389	-0.415623	0.0222642		FLVCR2	3.08279	0.519016	0.0312194
KDM6B	7.57998	-0.716666	0.026892		FNBP1	4.32699	0.47539	0.0174276
KLF10	5.33421	-0.400803	0.0283684		FNDC3B	7.21655	0.396232	0.0199551
KLF15	1.52886	-1.0218	0.0104802		FNIP2	4.64372	0.492429	0.00820133
KLF2	5.44894	-1.18077	0.000262865		FOCAD	5.71361	0.737269	8.62463e-06
KLF4	8.15082	-0.84646	5.12295e-08		FSD1	2.94207	0.614018	0.0332025
KLF6	8.29909	-0.535176	0.00187328		FSTL1	6.63121	0.588585	0.000190679
KLF9	4.28454	-0.561595	0.00716518		FUCA2	5.55068	0.587739	0.000377356
KMT2E-AS1	4.73141	-0.606638	0.000867832		GAGE1	4.31787	0.449903	0.0271607
KRCC1	0.720484	-1.0613	0.0408807		GALNT5	1.7587	1.08305	0.000387956
KRT16	1.70499	-1.18664	0.0126535		GANAB	7.3397	0.589904	0.0174276
LCMT2	5.69334	-0.52793	0.00242344		GAPDH	10.8579	0.634338	0.0127656
LENG9	4.83822	-0.742222	0.00303353		GAPVD1	6.11236	0.47055	0.0103603
LHX1	3.55394	-0.725761	0.00603053		GARS	6.51957	0.604963	0.000194646
LINC00235	4.26793	-0.617101	0.0356513		GBF1	6.63838	0.621299	0.00431866
LINC00346	5.30891	-0.546634	0.00328264		GDE1	4.85935	0.574976	0.00136799
LINC00472	6.20198	-0.468452	0.0363468		GDI2	6.69848	0.443373	0.024087
LINC00511	3.9217	-0.572412	0.0162906		GFPT1	5.67351	0.642119	0.000523122
LINC00921	2.80782	-1.06922	0.00115858		GHITM	6.03918	0.478407	0.0261678
LINC01003	4.06346	-1.10089	0.000194693		GIPC1	5.78279	0.505207	0.0350602
LINC01106	2.27175	-1.08487	6.05322e-05		GIT2	4.52216	0.551625	0.00210145
LINC01123	4.95472	-0.494453	0.0063961		GLA	5.6425	0.502274	0.00978106
LINC01126	3.74239	-0.760832	0.000220049		GLB1	4.57063	0.494888	0.00783149
LINC01127	-0.289976	-1.46193	0.0448371		GLB1L2	5.32087	0.459427	0.0227863
LINC01315	0.782448	-0.906444	0.0435763		GLCE	2.64469	0.607538	0.0334187
LINC01465	5.91401	-0.610336	0.0354381		GLG1	5.85759	0.618712	0.00140322
LINC01521	2.30389	-0.840724	0.012846		GLIS3	3.98455	0.428806	0.0377086
LL0XNC01-7P3.1	2.85108	-0.56859	0.0443858		GLMP	4.70855	0.676596	0.00014322
LOH12CR2	-0.332279	-2.01681	0.0048113		GLUD1	5.58919	0.490744	0.00581528
LONRF1	4.8753	-0.727005	2.97078e-05		GNB1	6.03706	0.417188	0.0339772
LRRC24	0.831745	-1.08911	0.0373644		GNPAT	3.73247	0.542806	0.0293182
LRRC9	-2.29473	-5.13232	0.0181042		GNPTAB	4.725	0.572322	0.000910037
LUCAT1	1.92812	-0.855008	0.0387042		GNS	6.10602	0.578426	0.000235078
MAFA	4.92426	-0.927293	0.000280908		GOLGA4	6.54176	0.45475	0.0411805
MAFB	3.66179	-0.838819	0.0016724		GOLGB1	6.63289	0.388815	0.0285789
MAFF	7.05904	-0.707023	4.17431e-05		GOLIM4	5.85091	0.525248	0.00242683
MAGEB6	-2.43269	-4.8263	0.0211254		GOLM1	5.12799	0.593108	0.000647357
MALSU1	4.5189	-0.388519	0.0425473		GOT2	6.39209	0.549187	0.00243024
MAN1B1-AS1	3.77731	-0.691861	0.0391558		GPAT4	6.04046	0.376218	0.0334015
MAP3K8	4.93712	-0.538572	0.00170879		GPC1	7.47947	0.571871	0.0283816
MARCKSL1	6.29804	-0.559617	0.0160723		GPI	8.2477	0.548878	0.0301414
MATN1	1.90531	-1.08116	0.00299503		GPR107	5.34708	0.660835	1.82803e-05
MATN1-AS1	3.99399	-0.71512	0.0168912		GPSM2	5.45184	0.550838	0.0217456
MC1R	4.47388	-0.633358	0.0132109		GRAMD1B	7.81552	0.414914	0.0325655
MCL1	10.3298	-0.49993	0.00958359		GREB1L	4.97752	0.559215	0.000954603
MDGA1	2.93438	-0.732807	0.0105807		GS1-358P8.4	2.71635	0.538488	0.0499198
MED29	5.36167	-0.50073	0.0106841		GSN	4.08705	0.689351	0.000887382
MED9	5.18998	-0.393742	0.0350889		GSR	5.20601	0.439865	0.0227306
MESDC1	6.04164	-0.650449	0.0248864		GTF2F2	3.83778	0.482303	0.0475505
METTL12	5.24647	-0.577121	0.00259028		GTF2I	7.47583	0.440536	0.0118794
MIAT	2.71098	-0.708411	0.0227863		H2AFY	6.97761	0.361146	0.0362631
MIR17HG	5.20708	-0.513901	0.0147028		HACD2	4.80177	0.757755	0.00109543
MIR194-2HG	2.04998	-0.665392	0.0221769		HADHB	5.5864	0.430061	0.0206724
MIR212	0.891473	-1.73866	0.00104978		HARS	6.54819	0.488121	0.00477143
MIR31HG	5.66227	-0.555847	0.0101816		HDLBP	8.69427	0.545416	0.0140895
MIR320A	3.53591	-0.7542	0.0103735		HEATR5A	5.44864	0.70569	3.88316e-05
MIR425	1.34162	-1.08339	0.00406792		HEATR5B	4.98048	0.490774	0.0102637
MIR4761	-2.43352	-4.79795	0.0483075		HECTD1	6.9389	0.471909	0.0206369
MIR5008	-0.993691	-2.04106	0.0417434		HELZ	4.96567	0.473155	0.0253965
MIR624	-1.74749	-4.28164	0.0233921		HERC1	6.1138	0.395261	0.0225394
MLXIPL	2.57446	-0.594714	0.0437225		HIGD2A	4.30827	0.675976	0.000724202
MMP28	2.03134	-0.749547	0.0428327		HIPK1	6.2006	0.36933	0.0420089
MOAP1	4.38535	-0.46411	0.0254518		HK1	5.67204	0.57668	0.00366746
MRM1	3.79697	-0.606597	0.0337984		HLA-DMB	-0.935379	2.23345	0.0180681
MSH5	3.48906	-0.509154	0.0327582		HOOK1	3.62957	0.515284	0.0310785
MSX1	4.43715	-0.675505	0.00108929		HPSE	3.98267	0.503175	0.0465536
MT1X	5.19289	-0.644341	0.000101889		HS2ST1	4.23737	0.770612	0.00317628
MUC2	0.797028	-1.34443	0.00964745		HSD17B10	5.92839	0.573306	0.00494899
MUC5AC	1.53077	-1.46639	0.0011773		HSP90AA1	9.3537	0.53055	0.0121722
MXD1	4.03949	-0.580613	0.0274301		HSP90B1	7.72196	0.548713	0.00557892
MYC	9.61954	-0.522202	0.00843988		HSPA8	10.5146	0.49889	0.0417434
MYEOV	4.52552	-0.750045	0.00604868		HSPD1	8.1919	0.479193	0.029314
MYL3	-2.5078	-4.62078	0.0370657		HTATSF1	5.09915	0.52448	0.00135446
MYL5	3.80539	-0.655319	0.0281498		HTT	6.1163	0.51114	0.0269461
NAALADL1	-0.0306994	-1.68939	0.0194261		HYAL1	5.13422	0.466352	0.0271483
NALT1	1.53198	-0.917517	0.00986568		HYOU1	6.54073	0.532593	0.0133382
NCOA7	7.47013	-0.494196	0.0354932		IARS	7.1598	0.555553	0.00199359
NFKBIA	9.93478	-0.583104	0.00147048		IARS2	5.63435	0.666815	0.000347979
NFKBID	6.39782	-0.576446	0.0127656		IDH1	4.81014	0.729461	0.000296818
NFKBIZ	8.65682	-0.509631	0.00638182		IDH3A	4.65253	0.49353	0.0084539
NIFK-AS1	2.60776	-0.709082	0.0492854		IGF2R	7.71611	0.657477	0.00210145
NKD2	4.38444	-0.701693	0.00885611		IGFBP7	4.671	0.567774	0.00561288
NLRP5	-1.46415	-3.29192	0.0268445		IGSF3	5.76422	0.483841	0.0210108
NOCT	7.42071	-0.395751	0.0181722		IGSF8	5.14446	0.750739	0.000887157
NOG	1.38739	-0.934812	0.0309642		IKBKAP	5.94524	0.375448	0.0393381
NOX4	0.736829	-1.18719	0.0473467		IL11	4.95261	0.897889	5.27722e-08
NPHP3-AS1	0.533592	-1.2067	0.0137094		IL13RA1	4.23339	0.751705	0.000344495
NPPC	3.14993	-0.945309	0.000728694		INPP4B	3.43427	0.705221	0.00990906
NR4A2	7.35763	-0.429264	0.0314977		INPP5A	4.60751	0.576877	0.00182283
NRARP	5.60855	-1.00453	1.30944e-06		INTS7	5.05471	0.54112	0.0179347
NRG1	2.34536	-0.55973	0.0425473		IQGAP1	8.93935	0.774913	5.83289e-06
NRTN	0.732018	-1.05646	0.021596		ISY1-RAB43	0.0166027	8.10115	0.000473442
NT5M	0.182449	-1.4042	0.0213234		ITGA6	5.0545	0.553896	0.00242683
NUP210L	4.34288	-0.463518	0.0411323		ITGAV	5.44755	0.543096	0.035301
OAS1	3.37098	-0.834398	0.00451309		ITGB1	8.11206	0.682223	0.00152368
OAS3	7.5054	-0.635177	0.00847514		ITGB4	4.68679	0.715357	0.00759589
OASL	9.34937	-0.757315	0.031634		ITGB5	5.44715	0.493583	0.0427121
ODF3B	5.33187	-1.32842	2.7401e-09		ITGB6	1.6788	1.21306	0.00431866
OR2A1-AS1	2.25544	-0.951554	0.00389135		ITGBL1	2.85202	0.751734	0.0014651
ORAOV1	5.18192	-0.436286	0.0227306		ITM2C	4.1186	0.569831	0.012371
OSMR-AS1	3.1588	-0.634315	0.0226049		ITPR1	8.00476	0.694143	1.97872e-05
OTUD1	5.9666	-1.05884	2.7339e-08		KARS	6.7256	0.522599	0.00179825
OVCH1-AS1	0.806114	-1.32075	0.00177437		KCNC4	6.59906	0.508748	0.0245412
OXCT1-AS1	2.6209	-0.949134	0.00259028		KCNK6	5.80714	0.402544	0.0198009
P2RX5-TAX1BP3	4.18619	-0.463249	0.0384381		KCTD3	4.50379	0.431588	0.0290563
P2RY11	4.62333	-0.88652	0.000302225		KCTD9	4.17561	0.5789	0.0314617
PALM	3.9007	-0.523277	0.0321686		KDELR1	5.31558	0.775662	8.50813e-05
PAQR6	3.60324	-0.77023	0.00142761		KDELR3	4.16004	0.585473	0.00212419
PARP9	4.69728	-0.441637	0.0118839		KDM4A	5.24249	0.395798	0.0391179
PAX8-AS1	2.30179	-1.19788	0.000628743		KIAA0100	7.70861	0.599887	0.00232811
PAXIP1-AS1	4.09157	-0.641611	0.0034672		KIAA0319L	4.59892	0.519054	0.00998478
PCED1A	4.16504	-0.471372	0.0300571		KIDINS220	5.44765	0.488271	0.00253864
PDE2A	0.646293	-1.06251	0.021304		KIF1B	5.9545	0.430993	0.00657287
PDGFA	5.02444	-0.541342	0.0148775		KIF4A	5.4375	0.473104	0.00402545
PELI1	3.88561	-0.541645	0.0431696		KIRREL	6.6143	0.54767	0.00204259
PEX6	4.88754	-0.612175	0.00213564		KIZ	2.52963	0.679032	0.0361706
PHKG1	3.03072	-0.690421	0.00612066		KLHDC10	5.10204	0.479249	0.0142104
PHLDA1	7.39629	-0.522693	0.000332854		KLHL13	4.93181	0.558324	0.0111361
PHLDA2	4.44944	-0.83863	9.89577e-06		KPNA3	3.593	0.693271	0.00212419
PIGL	3.1946	-0.761927	0.00263618		KPNA6	6.68308	0.453576	0.0156766
PIM1	5.15142	-0.48587	0.0193187		L3MBTL3	1.26271	0.814391	0.0401918
PITRM1-AS1	3.40326	-0.541057	0.0491129		LAMA4	3.40759	0.663472	0.00962202
PLAUR	8.04674	-0.481213	0.00690063		LAMB1	7.74938	0.820562	5.4615e-07
PLEKHA4	4.94885	-1.11946	3.42604e-07		LAMB3	6.91079	0.561032	0.0245061
PLGRKT	2.57579	-0.730396	0.0142627		LAMC1	7.57478	0.523707	0.00433143
PLIN5	3.4321	-0.586019	0.00949288		LAMP1	5.96254	0.619739	4.76723e-05
PLK2	7.0535	-0.48815	0.00888996		LAPTM4A	3.94643	0.709555	0.000523797
PLSCR1	5.23273	-0.507502	0.0206369		LAPTM4B	6.09984	0.616781	0.00018537
PLSCR2	2.78174	-0.739538	0.0203972		LARS	6.66683	0.476516	0.0292317
PMAIP1	7.79652	-0.694327	0.000954603		LASP1	6.84497	0.492489	0.0303865
PNRC1	7.14509	-0.504721	0.00199586		LBR	4.68436	0.485476	0.0332025
POLM	4.44908	-0.564332	0.0173412		LDHA	8.96431	0.65967	0.000481249
POU3F1	1.03605	-1.52289	0.000728694		LDHB	7.76987	0.538408	0.00611769
POU6F1	2.32878	-0.789735	0.0091644		LIMA1	6.30891	0.427045	0.0227863
PP7080	5.05548	-0.512499	0.0188562		LIMCH1	6.71893	0.423309	0.0177827
PPP1R15A	10.2958	-0.587576	0.0104062		LIMK2	3.91075	0.504434	0.0310039
PPP1R27	3.05038	-0.862051	0.000326497		LINC00698	-0.523151	2.32762	0.0358114
PPP1R3F	3.89813	-0.630445	0.0234077		LINC00707	4.10146	0.710655	0.00130413
PRDM12	0.719298	-1.29838	0.00369031		LMAN1	5.71184	0.778357	0.000104129
PRICKLE4	3.13011	-0.56895	0.0381406		LMO7	6.93349	0.429446	0.0284903
PRR7	3.97557	-0.73089	0.0364539		LOX	3.33934	0.531002	0.0314977
PSMB8-AS1	2.17073	-0.881812	0.0152524		LPCAT3	4.257	0.847189	5.9639e-06
PTGER4	5.70556	-0.795709	3.18319e-07		LPP	5.13219	0.625243	0.0010863
PTGES2-AS1	3.96716	-0.643088	0.0195815		LRBA	6.00672	0.502024	0.0211119
PTPN9	3.93317	-0.478311	0.043933		LRP1B	5.07256	0.548059	0.0119435
QRICH2	2.92265	-0.596554	0.0217055		LRPAP1	6.66385	0.401749	0.0429739
RAET1E-AS1	1.62618	-1.1199	0.0195536		LRRFIP1	5.76095	0.385228	0.0158388
RAET1L	4.23039	-0.7298	0.00134689		LSM12	4.97125	0.43427	0.0271607
RAP2B	5.38323	-0.512132	0.00296704		LTA4H	5.5719	0.478053	0.00368248
RASD1	4.56786	-0.715273	0.0010863		LY6E	4.20883	0.706356	0.0073234
RASL11A	3.66809	-0.579576	0.0108833		LYPD1	-1.06766	2.69153	0.0208179
RBBP6	7.24654	-0.426117	0.00840941		MAGEB2	5.49428	0.410337	0.0435174
RBKS	5.8827	-0.888813	1.83339e-05		MAGED2	5.61866	0.794278	7.54056e-07
RBM15	7.35652	-0.371755	0.0297939		MAGT1	4.98471	0.530881	0.0305806
REC8	4.29228	-0.667361	0.020931		MALL	4.60656	0.456557	0.0346015
RGS11	2.1251	-1.11158	0.00396298		MAN2A1	6.42378	0.480789	0.0374647
RHBDL3	1.14271	-0.886915	0.029517		MANBA	3.23871	0.691201	0.00280989
RHEBL1	4.29613	-0.653561	0.00611769		MAP4	6.77685	0.5237	0.0213643
RHOB	9.89595	-0.7409	5.81815e-05		MAP7	5.74052	0.567351	0.000491121
RIBC2	1.79248	-0.768352	0.0120242		MAPKAPK3	4.99989	0.460387	0.0367813
RN7SL737P	-1.94536	-5.77806	0.00376591		MAPRE1	6.1343	0.415252	0.0158388
RND1	4.5117	-0.739715	0.000205769		MAT2B	3.42323	0.637798	0.0441815
RNU11	5.67741	-0.74734	0.00465608		MBNL3	3.95173	0.607912	0.0145522
RNU12	7.20371	-0.530815	0.0193261		MBTPS1	6.02966	0.463214	0.0177313
RP1-102E24.8	2.21309	-0.743418	0.015837		MCAM	2.74696	0.726933	0.0182616
RP1-163M9.8	1.21633	-7.15145	0.020931		MCM6	6.45417	0.453012	0.00788286
RP1-168L15.5	2.32163	-0.668644	0.0353226		MDH1	5.63549	0.461788	0.0382511
RP1-199J3.7	2.96664	-0.815007	0.00398219		MDH2	6.32176	0.493733	0.0156298
RP1-202O8.3	-1.09932	-7.03932	1.77628e-06		ME1	3.69912	0.644179	0.000576791
RP1-206D15.6	2.02617	-0.857356	0.013529		MEGF9	2.54455	0.639252	0.0201441
RP1-41C23.4	1.49624	-0.88887	0.0393381		MEMO1	4.23378	0.458962	0.0268374
RP1-80N2.4	3.25568	-0.62765	0.0227078		MESDC2	4.8336	0.546366	0.00184952
RP11-1017G21.5	3.30685	-0.590701	0.0234349		MET	6.58246	0.770051	1.09341e-05
RP11-1055B8.1	1.65846	-1.14324	0.0020315		METAP1	4.32448	0.536459	0.0175308
RP11-1055B8.9	1.67396	-0.881981	0.0437225		MFAP5	5.5333	0.778852	1.75944e-05
RP11-108M9.6	0.915134	-1.25251	0.00784074		MFN2	6.6705	0.486621	0.016672
RP11-109P14.10	-1.38414	-6.77592	0.0447953		MFSD1	4.34574	0.875358	1.16623e-05
RP11-111M22.3	3.5062	-0.554797	0.033609		MFSD6	2.81161	0.566881	0.026973
RP11-114F3.4	3.70074	-0.65094	0.0393381		MGAT5	6.18044	0.383022	0.0253585
RP11-11M20.4	4.57129	-1.03523	1.01143e-05		MGST3	5.14573	0.48987	0.00151896
RP11-122K13.7	-0.164601	-1.66986	0.0398975		MICU1	4.19818	0.455591	0.0300571
RP11-1334A24.5	3.39261	-0.65873	0.00421874		MIR3944	-2.00736	5.3135	0.0124457
RP11-1348G14.8	2.78112	-0.864488	0.000482511		MIR593	-0.393914	2.98259	0.000450885
RP11-140L24.4	-0.912426	-3.5626	0.0230015		MITF	5.12369	0.545933	0.00076544
RP11-146F11.1	3.21227	-0.733186	0.0264416		MLEC	7.01886	0.474332	0.0128351
RP11-156K23.3	4.38485	-0.817941	0.000616805		MLLT3	4.17161	0.551062	0.024087
RP11-159F24.3	2.47464	-0.837707	0.0250144		MLLT4	5.37071	0.382342	0.0298415
RP11-160E2.6	4.02267	-0.657032	0.00859085		MMADHC	4.67139	0.652762	0.0193415
RP11-16N11.2	2.26646	-1.06178	0.00312713		MMGT1	3.18556	0.680661	0.0182616
RP11-182L21.6	3.3286	-0.820196	0.00202095		MOGS	6.50872	0.439742	0.043626
RP11-18H7.1	4.10113	-0.667291	0.00218876		MORF4L2	6.89916	0.455579	0.0164619
RP11-195F19.5	2.63574	-0.822423	0.00412198		MPC2	4.67938	0.45367	0.0322311
RP11-20I23.2	3.0645	-0.7968	0.000252936		MPZL1	6.24504	0.467814	0.0103589
RP11-212P7.2	4.83787	-0.44226	0.0464057		MRFAP1	5.73333	0.396846	0.0333107
RP11-219B4.5	0.373145	-1.19601	0.0333314		MRPS27	5.08076	0.579071	0.00148879
RP11-231C14.7	3.11447	-0.588162	0.0439492		MRPS35	4.47153	0.594554	0.00561288
RP11-254F7.4	2.27484	-0.884856	0.0253965		MRPS9	4.04525	0.462215	0.0308225
RP11-271C24.2	0.557184	-1.11131	0.0403817		MSN	8.05423	0.67185	0.000631446
RP11-276H7.2	4.48054	-0.705242	0.00116622		MT-TY	3.10975	0.713171	0.0126535
RP11-277B15.3	2.46104	-0.850774	0.0131772		MTCH2	5.07828	0.524931	0.00166206
RP11-305E6.4	1.70318	-0.805765	0.0212556		MTPN	6.21316	0.572029	0.00145621
RP11-326I11.3	3.53118	-0.847949	9.38476e-05		MUC13	7.40905	0.534968	0.00121493
RP11-334C17.3	2.8492	-0.718863	0.0347499		MVP	5.65704	0.50075	0.0257678
RP11-344B2.2	-2.22741	-5.36757	0.0203972		MYDGF	5.20521	0.592162	0.00142761
RP11-34P13.8	-2.05001	-5.67066	0.0406593		MYH10	6.71786	0.426499	0.0194004
RP11-350J20.12	-1.46494	-3.20969	0.0103995		MYL9	2.78158	0.822272	0.0293182
RP11-350N15.5	3.20918	-0.930815	0.00357899		MYO10	7.4409	0.400709	0.0406509
RP11-356C4.5	1.7573	-0.825931	0.0346015		MYO5A	4.79345	0.409064	0.0289481
RP11-356I2.4	6.15965	-0.592996	0.000619252		MYO5B	3.96908	0.471914	0.0304758
RP11-359E3.4	3.72395	-0.452219	0.0376672		MYOF	7.69523	0.533262	0.0042182
RP11-35O15.1	1.41658	-1.10349	0.0206369		2006-03-01	7.04528	0.613245	0.000151865
RP11-384L8.1	0.758066	-1.0011	0.0341021		NAA50	6.0863	0.544552	0.0266838
RP11-390D11.1	-1.02115	-2.14765	0.0483075		NARS	5.73931	0.44924	0.0227306
RP11-395A13.2	2.64588	-1.02717	0.00242683		NBAS	5.83615	0.528204	0.00355311
RP11-396F22.1	1.90146	-1.04432	0.00567583		NCAPD3	5.94562	0.403732	0.025766
RP11-420N3.3	-0.244582	-1.80088	0.0339772		NCEH1	6.08307	0.425278	0.0275652
RP11-428K3.1	0.951469	-1.09794	0.0142627		NCSTN	5.52347	0.5149	0.00369031
RP11-439L18.2	1.66846	-0.87482	0.0265244		NDC1	5.98286	0.541316	0.0347499
RP11-440L14.1	2.69001	-0.556157	0.0304006		NDRG3	4.28246	0.566114	0.00494899
RP11-442H21.2	2.77012	-3.40609	0.0310039		NDUFB9	5.37796	0.673126	4.92821e-06
RP11-448A19.1	4.94202	-0.367658	0.0439492		NDUFS2	5.99228	0.537778	0.00660089
RP11-44N21.1	0.547725	-0.931962	0.0479677		NDUFS5	5.50418	0.445406	0.0161847
RP11-452F19.3	1.87862	-0.789003	0.0244566		NECAP1	4.23543	0.407495	0.0377254
RP11-452L6.5	5.42283	-0.581734	0.00494899		NF1	6.79427	0.399165	0.0250675
RP11-456H18.2	0.35907	-1.38536	0.0094517		NGFRAP1	4.69443	0.448933	0.0268445
RP11-457D20.2	0.751323	-1.00381	0.0417434		NHP2	5.18151	0.568824	0.00182727
RP11-467D6.1	2.88524	-0.802958	0.00384234		NID2	7.35525	0.514109	0.0140895
RP11-49I11.1	-0.708371	-1.92884	0.0457211		NLGN4X	2.68402	0.667159	0.00626276
RP11-4L24.4	3.80113	-0.602247	0.0137842		NNT	5.24221	0.456382	0.00985067
RP11-54O7.17	6.09138	-0.669877	0.000216648		NOL10	5.5182	0.440696	0.0268374
RP11-552F3.9	2.90762	-0.813423	0.020931		NOL9	6.69945	0.380499	0.0345446
RP11-554J4.1	1.16284	-1.07181	0.0304808		NOMO1	7.41297	0.701097	9.38476e-05
RP11-57J16.1	-0.497261	-1.53268	0.0339772		NOMO2	6.55165	0.909297	1.28168e-06
RP11-61J19.5	4.00605	-0.776833	0.00487034		NOTCH2	8.42902	0.490784	0.0227863
RP11-634H22.1	4.75478	-0.832058	2.04056e-05		NPLOC4	7.00364	0.455538	0.0210091
RP11-670E13.6	4.96463	-0.795318	0.000482511		NPTN	5.02627	0.657433	0.000231322
RP11-707G18.1	2.96683	-1.04021	0.00190746		NRD1	6.00544	0.441702	0.0110266
RP11-70C1.1	1.53825	-0.919999	0.0118794		NRG4	1.78936	0.933608	0.00383608
RP11-715J22.2	2.46035	-0.730334	0.0350889		NSF	4.93497	0.666148	2.45971e-05
RP11-727A23.5	4.55347	-0.531551	0.0217068		NUDT9	3.48541	0.654643	0.0111787
RP11-73E17.2	3.67677	-0.70652	0.0329493		NUS1	3.94634	0.573921	0.0106276
RP11-74C1.4	3.63825	-0.636566	0.0274265		OCRL	5.06307	0.383212	0.0410783
RP11-767N15.1	-2.23386	-5.11714	0.0499198		ONECUT2	4.75378	0.430352	0.016871
RP11-796E2.4	1.38077	-0.870274	0.0408528		OR52D1	0.148966	1.27249	0.0362476
RP11-820I16.4	-0.168688	-1.90338	0.0253585		OSBPL10	4.65003	0.615084	0.000881812
RP11-85A1.3	3.40756	-0.611268	0.0162258		OSBPL9	5.10078	0.409393	0.0325655
RP11-872J21.3	2.66288	-0.750565	0.0408076		OSTF1	2.60145	0.636765	0.0353551
RP11-875O11.2	3.50334	-0.687491	0.0188474		P2RY6	4.13041	0.628677	0.00886585
RP11-90L1.8	3.00388	-0.566687	0.0393381		P3H2	5.33399	0.59179	0.000430669
RP11-93B14.6	2.40464	-0.764323	0.0210091		P4HA2	4.81247	0.624243	0.000797048
RP13-516M14.4	3.39614	-0.795995	0.0091644		PAICS	6.91249	0.424341	0.0211769
RP3-395M20.12	2.72392	-1.14378	0.00616027		PAK2	4.69672	0.465446	0.00877076
RP3-395M20.8	1.82248	-0.860398	0.0419633		PAM	6.03189	0.831105	3.29983e-09
RP3-424M6.4	3.27423	-0.796921	0.000723442		PAPSS1	4.01083	0.537177	0.00398262
RP3-466P17.1	1.66147	-0.916746	0.0114853		PAPSS2	3.41023	0.53858	0.0136421
RP3-508I15.18	0.493655	-1.41394	0.0103589		PARD3	4.52832	0.497809	0.00392005
RP4-561L24.3	1.71534	-1.06136	0.00178189		PARL	3.75684	0.55129	0.0148775
RP4-800J21.3	1.24395	-0.956503	0.0149033		PARVA	3.87837	0.479101	0.0268445
RP5-865N13.1	-2.10987	-3.53841	0.0408076		PBX1	4.63769	0.533733	0.00247531
RP6-109B7.4	3.03447	-0.592957	0.0413143		PBXIP1	3.46205	0.480192	0.0283377
RPRML	0.996921	-1.18563	0.0329493		PCBD1	4.23322	0.610984	0.0016205
RSRP1	7.52578	-0.594552	0.00105945		PCCB	4.94139	0.530064	0.00831938
RUNX1	4.98178	-0.54994	0.00243137		PCOLCE2	2.25573	0.71544	0.0174276
S100A10	5.18384	-0.426824	0.0271607		PCSK9	8.02706	0.540207	0.0322311
S100A14	0.0514505	-1.65861	0.0278377		PCYOX1	4.67956	0.542008	0.00325618
S100A2	3.35739	-0.856022	0.000788537		PCYT1A	4.90664	0.493124	0.00985915
SAT1	9.01601	-0.444959	0.0405044		PDCD4	4.51245	0.544427	0.0113652
SCNN1D	2.01473	-0.683546	0.0320234		PDCD6IP	5.44978	0.463298	0.0231125
SERPINB1	5.9819	-0.51564	0.0037459		PDHA1	6.66139	0.478496	0.0123634
SERTAD1	6.03399	-0.46275	0.0235993		PDIA3	7.0832	0.782138	1.47898e-07
SIMC1	2.52645	-0.74112	0.0132109		PDIA6	7.1279	0.656373	0.000125503
SIX1	4.17598	-0.490059	0.0227306		PDK3	3.00585	0.682318	0.00733497
SIX4	5.70898	-0.406962	0.0219388		PDK4	4.85096	0.44951	0.045095
SLC16A5	3.53324	-0.762833	0.00496944		PDLIM5	6.74523	0.536906	0.00117012
SLC17A4	-2.05286	-3.64289	0.036255		PDZD11	4.27109	0.480622	0.0224079
SLC25A34	2.2231	-0.84451	0.00502525		PDZD8	5.59569	0.393694	0.048754
SLC25A5-AS1	2.76727	-0.690617	0.0128469		PEBP1	6.48125	0.416256	0.0195815
SLC2A13	3.99256	-0.574684	0.00612066		PEX3	2.73822	0.663174	0.0226682
SLFN5	5.97358	-0.433461	0.0197312		PFDN5	5.84289	0.38169	0.0416108
SLX1A-SULT1A3	5.36877	-0.605596	0.00433143		PFKM	6.05366	0.425964	0.016493
SMARCA5-AS1	3.21816	-0.808575	0.00788286		PGAM1	7.48643	0.624968	0.00069547
SMG7-AS1	3.87938	-0.58156	0.0236928		PGK1	8.43437	0.66632	0.000372953
SMYD4	5.25734	-0.423757	0.0130533		PGM2	4.45715	0.494735	0.0253585
SNAI1	5.5047	-0.855089	0.00034982		PGRMC1	5.30741	0.515806	0.00855921
SNAI2	3.40395	-0.728326	0.00339691		PHACTR2	4.55536	0.526956	0.00368248
SNCG	-1.19351	-2.37198	0.0369128		PHB	7.18284	0.530684	0.00480299
SNHG10	5.12141	-0.509509	0.020834		PHKA1	5.43425	0.371105	0.0310039
SNHG15	7.16313	-0.441248	0.00820133		PHKB	3.89125	0.708125	0.000394967
SNHG19	6.0503	-0.573156	0.00651681		PICALM	5.48594	0.401837	0.0399624
SNHG9	4.38985	-0.66655	0.0082526		PIEZO2	5.12734	0.663288	0.000133203
SNORD3B-1	7.11981	-0.51355	0.0245061		PIGT	4.73382	0.479309	0.0178245
SNORD3B-2	5.71571	-0.560856	0.0046774		PIP4K2C	4.34828	0.53306	0.0125937
SNPH	5.19867	-0.734919	0.00296704		PLAC8	6.65317	0.4062	0.0249615
SOCS1	3.97678	-1.14617	3.20249e-05		PLEKHB2	6.39165	0.685385	3.82284e-05
SOCS3	7.74597	-0.882959	9.27723e-07		PLOD1	5.94502	0.538145	0.00865678
SOWAHC	7.643	-0.611196	8.82306e-05		PLP2	5.95657	0.599471	0.00311071
SOX13	5.34102	-0.471315	0.0403427		PLS1	3.23543	0.773112	0.0120242
SOX4	5.58999	-0.78903	8.35146e-07		PLSCR4	-0.718755	1.90986	0.0353881
SPAG9	7.09094	-0.380455	0.0372821		POFUT1	6.14385	0.566758	0.000910037
SPATA5L1	6.31851	-0.520369	0.00398262		POLR3B	4.04287	0.554865	0.00579148
SPRY2	4.40453	-0.688302	0.000143046		PON2	4.90632	0.433322	0.0362476
SPSB2	4.65689	-0.616893	0.00153388		POPDC3	1.79608	0.659512	0.043552
SPTBN4	1.78536	-0.877695	0.0319272		PPIB	7.38379	0.473639	0.00961634
SPTBN5	4.34946	-0.580627	0.0227863		PPIC	4.20633	0.506437	0.0408528
SSUH2	0.927329	-1.31459	0.0116318		PPIP5K2	4.61103	0.654459	0.0306768
ST7-AS1	2.99493	-0.797866	0.00433143		PPM1H	4.09	0.472821	0.0386401
STARD5	3.26312	-0.680362	0.0234423		PPP2R1B	6.67741	0.435242	0.015837
STAT1	6.86977	-0.556994	0.00030436		PPP2R4	6.28408	0.503502	0.0274356
STAT2	5.65609	-0.422216	0.0416108		PPP2R5D	4.8575	0.437335	0.0370419
STK19	4.58006	-0.847503	1.49801e-06		PPP5C	5.79322	0.42488	0.0413143
STOX1	0.0542885	-1.25906	0.0263138		PPP6C	3.75582	0.62611	0.00873725
TAF4B	5.40573	-0.508937	0.00633458		PPT1	4.90169	0.593036	0.000482511
TAP1	7.23447	-0.425966	0.0496822		PPT2	4.79513	0.472026	0.0342882
TAS1R3	3.41623	-0.639383	0.00610915		PRAME	4.90251	0.471936	0.011543
TCP10L	-1.2624	-2.44066	0.0243184		PRCP	4.73758	0.632225	0.000404658
TCTE3	3.82266	-0.585001	0.0380569		PRDX1	8.38102	0.439022	0.0305806
TGIF1	6.8842	-0.376644	0.0224714		PRDX3	5.58256	0.492127	0.0184787
THAP2	5.93334	-0.651358	0.0029521		PRDX4	5.85901	0.489411	0.00274288
THAP9	2.15136	-0.717281	0.0384381		PRDX5	5.69226	0.617063	0.0108833
THBS1	8.4884	-0.549485	0.00212207		PRDX6	7.06973	0.418991	0.0203776
TMC8	3.37415	-0.624848	0.0441815		PRKDC	8.8471	0.559423	0.00263618
TNFAIP2	10.5236	-0.608428	0.0227863		PRMT5	6.26812	0.52656	0.00600314
TNFAIP3	10.4572	-0.587773	0.00353811		PRNP	4.40761	0.535477	0.00439534
TOB1	5.69308	-0.412291	0.0407573		PROCR	5.00917	0.944643	8.83582e-09
TREML2	1.15316	-0.832923	0.0480198		PRPS1	4.98279	0.448687	0.0112961
TRIB1	5.68442	-0.686819	1.29003e-05		PRRC1	4.86403	0.707218	4.52485e-05
TRIM69	5.09887	-0.925517	1.21187e-05		PSAP	7.89055	0.831683	1.6739e-06
TRIM73	3.493	-0.793695	0.00069547		PSMB2	5.77725	0.505503	0.0024906
TRNP1	4.19885	-0.721221	0.00316209		PSMB5	6.45354	0.525003	0.0156298
TRNT1	5.36192	-0.478738	0.0305806		PSMC2	5.91083	0.466802	0.0197078
TSC22D1	6.60726	-0.364461	0.0343441		PSMD1	6.66107	0.496625	0.0140895
TSNAX-DISC1	-0.940687	-2.3039	0.00294251		PSMD12	5.42361	0.505433	0.0312218
TTC30A	2.42739	-0.698743	0.0306768		PSMD13	5.33038	0.543824	0.00344648
TTLL11	2.31565	-0.710824	0.0277049		PSMD2	7.33013	0.532579	0.0165608
TUBA4B	1.32525	-1.56021	0.000537033		PSMD5	4.80815	0.569337	0.0123318
TYMP	6.99725	-1.08211	1.30944e-06		PSME4	6.37336	0.516182	0.0101816
U3	6.06936	-0.600419	0.00492426		PTBP3	4.83705	0.46642	0.0377772
UBA7	0.780304	-1.37742	0.042284		PTDSS1	6.18681	0.671402	4.17431e-05
UBAC2-AS1	2.90353	-0.76783	0.0134783		PTGES	7.02976	0.631755	0.00369031
UBN2	7.34965	-0.422213	0.00534532		PTGFRN	6.53792	0.571359	0.00181518
UBXN11	4.00434	-0.587179	0.0103792		PTGS1	1.78745	0.81007	0.0226803
UFSP1	3.33369	-0.764395	0.00277392		PTPN13	3.25492	0.658756	0.00392005
UNC13A	1.75961	-1.05994	0.000784279		PTPRR	4.24554	0.594359	0.0126002
USP17L11	-1.04445	-3.20934	0.035659		PTTG1IP	6.35448	0.550373	0.00139088
USP43	3.94239	-0.541224	0.0268374		PWAR5	2.51068	1.06306	0.00130413
VAMP1	4.77015	-0.537093	0.0129755		PWP1	5.21119	0.519405	0.0182133
VASN	4.34192	-0.569127	0.0182239		PXDN	6.35839	0.862633	7.49247e-05
VEGFA	6.5056	-0.40104	0.042659		PZP	4.53847	0.903457	0.000263492
VGF	3.81805	-0.896388	0.000631446		QDPR	2.036	0.812626	0.0277679
VIPR2	2.249	-0.875951	0.00297127		QSER1	4.82407	0.439914	0.0328996
VSIG10L	3.05263	-0.844676	0.000819965		QSOX1	5.94181	0.775702	0.000130585
VWA5B2	2.05534	-0.96759	0.00697755		QSOX2	6.24183	0.420966	0.0156293
WARS	8.08797	-0.827462	6.32578e-08		RAB31	4.10188	0.48498	0.00770503
WDR25	4.66423	-0.511035	0.00155791		RAB3GAP1	5.57026	0.534494	0.0079893
WDR74	7.46992	-0.490755	0.0111019		RAB6A	5.35796	0.437276	0.021596
WDR97	2.86563	-0.591871	0.0416108		RAI14	6.55089	0.47664	0.00380562
WI2-85898F10.1	0.504467	-1.79443	0.000408466		RALBP1	5.05937	0.465677	0.0110467
WNK4	3.27182	-0.736951	0.00438475		RALGAPA2	3.82912	0.662293	0.000616805
WNT3	3.09093	-0.653569	0.00616218		RBBP7	6.79984	0.372109	0.0448371
WWC2-AS2	3.15742	-0.674948	0.0104832		RBM28	7.10193	0.406833	0.0226682
XKR7	-1.99941	-3.74459	0.0309642		RBP5	1.69458	0.982629	0.00283792
XX-FW83563B9.5	4.40583	-0.592601	0.001952		RCN1	6.21827	0.450964	0.00806029
XXyac-YRM2039.3	5.28272	-0.488074	0.00905816		RDH11	5.45046	0.555424	0.00135016
ZBED9	3.66524	-0.520069	0.035659		REEP1	1.75271	1.16662	9.38476e-05
ZBTB10	6.13754	-0.568119	0.00118425		REEP5	5.0646	0.424728	0.0380569
ZBTB11-AS1	3.91906	-0.529607	0.0416108		RERE	5.2798	0.736204	0.000473886
ZBTB32	2.7597	-0.982332	0.000696866		RGS3	3.82806	0.586911	0.00796261
ZC3H12A	7.47207	-0.620525	0.0142871		RHOA	6.39093	0.472355	0.0229202
ZC3HAV1	11.8912	-0.462246	0.036657		RHOC	6.67641	0.520461	0.0207877
ZCCHC3	4.5143	-0.501475	0.0338545		RINT1	4.78346	0.573623	0.0134344
ZEB1-AS1	2.6298	-0.755522	0.0393381		RN7SL538P	-2.30146	4.74576	0.0447991
ZFP36	7.32689	-0.675963	0.00077664		RNF165	2.34886	0.668654	0.036657
ZFP36L2	7.27144	-0.931642	5.4615e-07		RNF41	4.59862	0.520065	0.00960941
ZG16B	0.216758	-1.68196	0.00316241		RNPEP	5.50046	0.53046	0.0314885
ZGLP1	2.86318	-0.634217	0.0411089		RNU4-48P	-1.67466	5.89395	0.00964745
ZNF251	3.36305	-0.579657	0.0118794		ROBO1	4.3657	0.404857	0.0391035
ZNF253	2.56565	-0.575599	0.0476729		ROCK2	7.05882	0.533813	0.00353811
ZNF436-AS1	2.78775	-0.773871	0.0289661		RP11-106M3.2	-0.199133	4.72462	0.00979113
ZNF503	4.36947	-0.617223	0.00836789		RP11-118E18.4	0.0479126	1.2067	0.0370483
ZNF558	4.13271	-0.436927	0.0475944		RP11-120I21.2	-0.0339776	1.51662	0.0470134
ZNF580	2.20419	-0.890061	0.00383608		RP11-158L12.4	2.63035	0.7296	0.0029727
ZNF606	1.93839	-0.751278	0.0274265		RP11-175O19.4	1.87116	0.787144	0.0196406
ZNF709	1.2459	-1.52773	0.00974542		RP11-176H8.1	3.68344	0.772649	0.00392005
ZNF726	2.83777	-0.55952	0.0476729		RP11-339B21.10	0.494533	1.33185	0.0116035
ZNF764	4.34275	-0.513649	0.0269115		RP11-343C2.11	2.66546	1.75944	0.000190679
ZNF771	3.22556	-0.740318	0.0102214		RP11-380L11.4	-2.06042	5.24818	0.0445577
ZNF785	4.28416	-0.535341	0.0192052		RP11-488C13.5	1.69755	0.858906	0.026329
ZNRF2	4.52984	-0.498913	0.0227574		RP11-493P1.2	-1.37582	3.2083	0.0362631
ZSCAN31	4.15484	-0.508157	0.0136446		RP11-571M6.15	-2.17533	5.02792	0.0393011
ZSWIM6	3.46297	-0.539445	0.0334187		RP11-615I2.1	-1.51945	6.05627	0.00398262
					RP11-701H24.4	5.49578	0.692172	2.83984e-06
					RP11-70C1.3	1.75373	1.864	0.000508189
					RP11-717K11.2	-1.40549	6.28613	0.00313151
					RP11-722E23.2	-1.12039	1.97104	0.0346015
					RP11-73M18.10	1.11981	0.879948	0.0492575
					RP11-762H8.3	-0.984878	2.75578	0.0168139
					RP11-857B24.5	-1.90367	5.51524	0.0231125
					RP11-88I21.2	0.212048	1.55715	0.0304006
					RP11-89G4.1	0.398776	2.73057	0.014162
					RP4-635E18.9	-1.01885	6.7229	0.024087
					RP4-781K5.2	-0.23083	5.55117	4.03245e-05
					RP5-1139B12.4	0.67501	1.5876	0.00112189
					RP5-906A24.1	-2.00605	5.34431	0.0371831
					RP5-991G20.1	2.09722	0.605089	0.0398893
					RPA1	4.89963	0.686029	0.000670555
					RPN1	7.0527	0.684243	2.30561e-05
					RPN2	7.37763	0.551291	0.00159116
					RPS6KA2	5.2674	0.639661	0.00326203
					RPSA	8.57091	0.460852	0.0364006
					RRAGD	3.81258	0.493503	0.0243763
					RRM1	6.22682	0.420568	0.0364539
					RRP1B	6.86284	0.430519	0.0264141
					RSU1	4.25033	0.490625	0.0249006
					RTCB	5.82021	0.484245	0.00458551
					RTN1	-1.8563	3.33962	0.032149
					SAGE1	3.56241	0.516263	0.0290296
					SAMM50	4.3937	0.499874	0.0196224
					SARAF	4.97654	0.637792	0.000295811
					SARS	6.3327	0.605692	0.000574779
					SBF2	4.56625	0.486163	0.00840941
					SCARB1	6.45857	0.5927	0.00971668
					SCARB2	5.08645	0.571375	0.00299503
					SCD	8.366	0.671166	0.000408466
					SCD5	3.76021	0.542131	0.00487034
					SCP2	4.21321	0.449088	0.0377528
					SCPEP1	4.00009	0.644925	0.000322454
					SCRN1	5.29837	0.476647	0.0037459
					SDC1	6.09626	0.499099	0.0182133
					SDHB	4.9348	0.482751	0.015679
					SEC11C	2.77273	0.576833	0.0343441
					SEC13	6.28035	0.473336	0.0138984
					SEC22B	5.94053	0.617715	0.00013593
					SEC23A	5.50983	0.636001	0.00203413
					SEC23B	5.00505	0.443716	0.0154814
					SEC24A	6.0345	0.394017	0.0174276
					SEC24B	4.12391	0.453079	0.0329735
					SEC24C	6.08027	0.580442	0.00666119
					SEC24D	5.1328	0.568977	0.000263492
					SEC31A	6.45356	0.419592	0.0150243
					SEC61A1	7.62686	0.628845	0.000783823
					SEL1L3	4.51291	0.689482	1.75944e-05
					SEMA3C	5.39552	0.561603	0.0224525
					SEMA4F	3.59516	0.517266	0.0323832
					SERINC3	4.78577	0.523211	0.00976255
					SERINC4	-0.865804	2.99153	0.0393381
					SERPINB5	2.1581	1.50001	4.20622e-09
					SERPINH1	6.41	0.499142	0.0119435
					SETD3	5.06398	0.4437	0.0287255
					SFMBT2	5.91751	0.633481	0.000115853
					SFXN1	5.79793	0.418061	0.0312194
					SGPL1	4.86692	0.389361	0.0418065
					SHCBP1	4.8565	0.530291	0.00280989
					SHROOM3	6.55482	0.420772	0.0430868
					SIL1	5.59888	0.429142	0.0100205
					SLC18B1	3.40669	0.774741	2.0463e-05
					SLC1A1	3.75744	0.521857	0.0121753
					SLC25A13	5.32181	0.68625	4.739e-06
					SLC25A20	3.16236	0.79606	0.00130413
					SLC25A5	6.83375	0.472138	0.0201441
					SLC26A2	6.44599	0.591638	0.0410783
					SLC27A4	5.24878	0.497069	0.0398975
					SLC31A1	4.68862	0.643783	0.00196023
					SLC35D2	2.1961	0.764134	0.0202651
					SLC35F2	5.29972	0.390198	0.0404544
					SLC36A1	4.12946	0.521894	0.00729681
					SLC39A10	6.78234	0.705489	0.00280985
					SLC39A14	7.40507	0.434562	0.0120242
					SLC39A6	4.99779	0.577237	0.00528834
					SLC4A2	8.5171	0.622154	0.0106276
					SLC52A2	5.88936	0.48282	0.0416108
					SLC7A1	6.68734	0.504504	0.0211119
					SLC7A2	7.71895	0.486928	0.0237207
					SLC7A6	6.74886	0.395458	0.0225135
					SLC9A6	3.91468	0.624835	0.00568974
					SLC9A7	5.37249	0.422712	0.0156298
					SMARCA2	4.60806	0.510976	0.0111615
					SMIM20	2.49107	0.557158	0.0384754
					SMS	6.33989	0.439116	0.013809
					SND1	8.30748	0.664213	0.000263492
					SNHG14	5.61505	0.584545	0.000215817
					SNORD116-13	1.42561	1.05995	0.00698589
					SNORD116-6	0.490016	1.67861	0.000616865
					SNRPN	4.13367	0.701687	0.000784279
					SNX12	4.98569	0.513651	0.0104832
					SNX2	5.18895	0.542856	0.0142974
					SNX27	5.5375	0.386214	0.0209444
					SNX3	3.84376	0.478402	0.0269593
					SORBS2	5.24521	0.43904	0.014265
					SORD	4.86003	0.416183	0.0238382
					SORL1	4.69724	0.989215	1.09978e-08
					SORT1	6.15643	0.674661	3.20249e-05
					SPCS2	3.69465	0.542475	0.0154814
					SPIN1	4.66842	0.503625	0.0230015
					SPINT1	5.25078	0.564222	0.0269115
					SPNS1	5.02732	0.56359	0.0125221
					SPON2	4.1338	0.566903	0.0159848
					SPTBN1	8.58225	0.767678	3.13965e-05
					SRPK1	6.5236	0.418007	0.0457204
					SRPR	5.90123	0.444294	0.0248199
					SRPRB	5.30534	0.673177	3.2878e-05
					SRPX	2.5592	0.954168	0.000263492
					SSR1	5.85248	0.81499	5.27671e-06
					SSR2	6.84703	0.70433	0.000111317
					SSR3	5.35926	0.533649	0.0259195
					SSX2IP	4.23692	0.583182	0.0386401
					ST13	5.69652	0.556197	0.00127278
					STAMBP	4.96061	0.372303	0.0377254
					STARD7	6.86313	0.364865	0.0435383
					STOM	4.06488	0.585059	0.00655978
					STRAP	5.3141	0.587527	0.00103363
					STT3A	6.12833	0.832606	8.63293e-09
					STT3B	5.52127	0.674159	0.00770503
					SUCLG1	4.29927	0.478949	0.0242248
					SULT1A4	1.44806	2.24757	0.0207214
					SUMO3	4.30758	0.594947	0.000895525
					SUPT16H	7.10694	0.378606	0.0332033
					SURF4	7.10078	0.517736	0.00532734
					SUSD1	2.50073	0.861534	0.000954603
					SUSD2	2.72924	0.954399	0.0148026
					SUSD5	2.79243	0.562386	0.0242096
					SUSD6	3.7207	0.528393	0.0254036
					SYNE1	7.53707	0.735147	5.4615e-07
					SYNRG	4.84315	0.412744	0.0393381
					SYPL1	3.97362	0.559531	0.0405579
					SYTL5	-0.682759	1.78112	0.0408807
					2015-09-01	4.48704	0.589798	0.00266929
					TARS	7.90868	0.506215	0.0197312
					TAX1BP3	5.31712	0.44358	0.0405225
					TBC1D1	4.884	0.432476	0.0194835
					TBC1D3D	1.92806	1.00876	0.00368438
					TCP1	7.36271	0.496843	0.00794845
					TEAD1	6.97755	0.43986	0.0125937
					TENM1	1.79685	0.803582	0.0447953
					TENM3	4.11223	0.703113	0.000387956
					TES	5.05408	0.42516	0.0207877
					TEX261	4.28589	0.471039	0.0353881
					TFG	4.95655	0.395451	0.0377096
					TGFBR2	3.13942	0.528036	0.0492854
					THRAP3	6.90279	0.420476	0.0210484
					TIMP2	4.7839	0.52783	0.0148762
					TJP2	4.4621	0.531348	0.0052391
					TLL1	3.96012	0.585716	0.00531726
					TLR6	2.908	0.816876	0.00429727
					TM9SF2	5.7016	0.819154	6.90704e-06
					TM9SF4	5.8483	0.457013	0.0304469
					TMBIM6	7.773	0.415687	0.0417434
					TMCO1	4.94675	0.546561	0.0297606
					TMED1	4.6441	0.641867	0.00178189
					TMED10	5.97915	0.511061	0.00366746
					TMED2	5.37047	0.47053	0.0283816
					TMED3	6.56863	0.495989	0.00660089
					TMED4	6.34383	0.448861	0.00468639
					TMED9	6.4172	0.710351	0.000364463
					TMEM131	4.35158	0.467698	0.0446139
					TMEM14A	1.91733	0.692209	0.0362476
					TMEM164	5.008	0.42234	0.0212556
					TMEM245	6.22401	0.586673	0.000205769
					TMEM30A	4.45785	0.625416	0.0094517
					TMEM59	4.80211	0.664686	0.00201053
					TMEM63C	2.61827	0.857631	0.0269461
					TMEM75	1.90255	0.72634	0.0421392
					TMX1	4.28235	0.562216	0.0445831
					TNIK	3.01539	0.547618	0.0188153
					TNPO3	6.79349	0.361816	0.0492815
					TNRC6B	4.83614	0.43886	0.0170885
					TP53BP1	5.91977	0.390914	0.0256244
					TPD52	4.3172	0.471958	0.0322363
					TPGS2	5.10891	0.551184	0.00350519
					TPM3	7.46347	0.367497	0.0430663
					TPMT	3.1993	0.5936	0.0437225
					TPX2	7.04492	0.470359	0.0160393
					TRAM1	4.1768	0.703384	0.0257424
					TRAP1	6.98744	0.455516	0.0457211
					TRIM33	6.65047	0.482342	0.0105807
					TRIP12	7.4163	0.490066	0.0107282
					TSPAN13	3.34625	0.686503	0.00211867
					TTC3	6.21616	0.50485	0.00757744
					TTC37	4.87586	0.787515	0.0062418
					TWF2	4.23996	0.600828	0.0260645
					TXNDC15	4.1021	0.41756	0.031634
					TXNDC5	6.81072	0.586453	0.000305855
					U2AF2	7.39538	0.501481	0.0300527
					UBAC2	4.51814	0.461616	0.0231305
					UBE2G1	5.25637	0.456098	0.00979548
					UBE3C	7.38113	0.425697	0.0223376
					UBE4A	6.01403	0.580373	0.00041677
					UBE4B	5.59102	0.482297	0.0102637
					UBFD1	6.01209	0.51795	0.00196634
					UBQLN1	6.45406	0.478106	0.00231394
					UBR5	7.01918	0.428201	0.014111
					UGGT1	6.50545	0.487398	0.00150663
					ULBP2	2.44099	0.62216	0.0226049
					UNC13B	4.55507	0.581542	0.00317628
					UNC45A	6.17448	0.604815	0.00600314
					UQCR10	4.39392	0.446134	0.0274265
					UQCRH	6.23661	0.4925	0.00287469
					URB1	7.76827	0.385222	0.0416108
					USO1	5.20517	0.560515	0.00986568
					USP32	4.75477	0.425443	0.0371405
					USP34	7.03462	0.507719	0.0293679
					UTRN	5.20963	0.410785	0.0283377
					VAT1	6.05881	0.568666	0.0161847
					VCL	7.44992	0.57374	0.000263492
					VDAC1	7.5301	0.521644	0.00340334
					VKORC1L1	4.66586	0.469315	0.0193903
					VMA21	4.95543	0.482241	0.041613
					VPS13B	5.17799	0.470328	0.0231305
					VWA8	4.48911	0.557698	0.00733497
					WDR1	7.26179	0.505854	0.00805361
					WDR44	5.66466	0.51647	0.00241801
					WFS1	4.30891	0.77902	0.000404658
					WLS	4.6664	0.555671	0.000887382
					WNT10A	3.85091	0.534035	0.0458374
					WRB	2.30034	0.641022	0.0301199
					WWC1	7.68227	0.430175	0.0403327
					XPNPEP1	5.48122	0.536172	0.000568739
					XPO7	5.52341	0.490477	0.00435364
					XPR1	4.9766	0.400113	0.0391611
					XRCC5	7.47831	0.493151	0.0120242
					XRCC6	7.43874	0.489613	0.0094517
					YARS	6.25295	0.416301	0.0331029
					YIF1B	4.1017	0.531395	0.0185152
					YIPF2	4.27046	0.706695	0.0108833
					YWHAB	6.25602	0.488033	0.00303353
					YWHAE	6.41713	0.400258	0.027954
					ZC3H7A	4.59607	0.542802	0.00394083
					ZDHHC9	4.96577	0.496915	0.0182616
					ZMPSTE24	4.40182	0.709711	0.00533305
					ZNF106	6.43488	0.387006	0.0257893
					ZNF664	5.75037	0.455956	0.0155948
					ZNF827	3.42416	0.595083	0.0217055
