# Supplementary material for: ILF3 contributes to the establishment of the antiviral type I interferon program
Source: Nucleic Acids Res. 2019 Nov 8;48(1):116–29. doi: 10.1093/nar/gkz1060 (PMC7145544; doi:10.1093/nar/gkz1060)
Supplement: gkz1060_Supplemental_Files [file gkz1060_supplemental_files.zip › Supplementary Excel File 3.xlsx]

## Sheet: Suppl_table 3 Information
Polysome associated RNA sequencing results - significantly differentially polysome associated genes
Sheet name	Description
Polysome siILF3 vs siMock	Significantly differentially polysome associated genes (FDR <0.05) in pairwise comparison between siILF3 - p(IC) vs siMock - p(IC)
Polysome siMock + p(IC) vs siMock	Significantly differentially polysome associated genes (FDR <0.05) in pairwise comparison between siMock + p(IC) vs siMock - p(IC)
Polysome siILF3 + p(IC) vs siMock	Significantly differentially polysome associated genes (FDR <0.05) in pairwise comparison between siILF3 + p(IC) vs siMock - p(IC)
Polysome siILF3 + p(IC) vs siMock + p(IC)	Significantly differentially polysome associated genes (FDR <0.05) in pairwise comparison between siILF3 + p(IC) and siMock + p(IC)
Columns	Description
Gene_Id	official Gene Symbol provided by the HGNC
AveExpr	log average expression of gene in CPM across pairwise comparison
l2FC	log 2 Fold change
FDR	False discovery rate calculated by applying the Benjamini Hochberg correction method

## Sheet: Poly siILF3 vs siMock
# 6 down-regulated:					# 3 up-regulated:
Gene_id	AveExpr	l2FC	FDR		Gene_id	AveExpr	l2FC	FDR
ABC7-42404400C24.1	1.57469	-1.47016	0.043806		ADGRF4	0.54804	1.85563	0.00144057
ALDH1L2	3.75509	-1.51967	0.00978985		CTC-435M10.3	-1.02111	6.97316	0.00989076
CTD-2550O8.5	-0.414649	-3.39813	7.50837e-06		SERPINB5	3.91169	1.16159	0.0203371
FAM19A3	-0.307457	-1.71737	0.0405757
RP11-717K11.2	-1.14966	-6.98275	1.19603e-05
SPATA21	0.990126	-6.27877	0.00128351

## Sheet: Poly siMock + p(IC) vs siMock
# 1040 down-regulated:					# 1830 up-regulated:
Gene_id	AveExpr	l2FC	FDR		Gene_id	AveExpr	l2FC	FDR
AASDHPPT	5.78071	-0.679009	0.0420699		A4GALT	4.33793	1.38244	7.45911e-08
ABCA8	1.59193	-1.01705	0.0204524		AATK	3.19793	0.808193	0.0324787
ABCB7	5.00819	-0.689299	0.0259067		ABL1	7.06428	0.985067	0.00878186
ABCD3	6.28785	-1.02378	0.00107685		ABL2	6.87658	1.10263	0.00186421
ABHD10	4.83478	-1.00437	0.00158577		ABTB2	5.75407	2.08495	9.93793e-14
ABHD18	3.30289	-0.853029	0.0118636		AC002985.3	-1.18509	2.44705	0.0101071
ABHD3	4.48794	-0.856471	0.00328328		AC007192.4	0.223618	2.40086	0.012909
ABHD4	4.69273	-1.02918	0.000160224		AC138969.4	6.8172	1.29881	0.000137529
ABLIM1	5.98794	-0.734935	0.0290483		AC234582.1	2.60581	2.84885	4.47368e-13
ABRACL	5.6298	-1.05043	0.0486616		AC234582.2	1.52295	2.5367	5.01732e-08
AC009950.1	-0.432272	-3.92011	0.0381611		ACAP3	5.78239	0.756715	0.0160871
ACACB	4.4443	-0.985025	0.0100641		ACD	5.3785	0.87124	0.00372499
ACADM	6.62794	-0.764185	0.0209791		ACHE	0.298529	3.74059	2.63347e-11
ACADSB	3.62346	-1.0675	0.000223189		ACPT	-0.131815	3.62191	2.07011e-07
ACAT1	5.96081	-0.733684	0.0201314		ACRC	1.63317	1.89818	0.000431065
ACBD5	5.37531	-0.847364	0.00315261		ACTA1	-0.924628	3.09329	0.000119953
ACBD7	0.267969	-1.43885	0.00562891		ADAM8	1.11726	1.84266	7.1988e-05
ACER3	5.36042	-0.672324	0.0351261		ADAMTS13	1.86569	1.34869	0.00255725
ACP6	4.4802	-0.684569	0.018836		ADAP1	5.78276	2.84896	7.06357e-17
ACTR10	5.53109	-0.806975	0.0247689		ADAT3	5.60489	2.13665	5.60431e-08
ACTR6	4.60825	-1.32515	0.00145167		ADIRF	-2.44933	4.74034	0.02564
ACVR1C	-0.0717106	-1.6997	0.000924078		ADM	6.21357	2.31125	6.88797e-12
ADAL	3.90544	-0.734303	0.0196067		ADM5	3.5483	2.4261	1.00502e-11
ADAM23	4.85508	-0.652286	0.0490136		ADORA2A	-0.209408	1.50956	0.00819017
ADAMTS20	-0.872057	-1.60396	0.0387591		ADRA2B	1.58993	2.79941	2.77422e-08
ADD3	4.80577	-1.06292	0.000299044		ADRA2C	4.70036	0.814934	0.0300752
ADGRG2	4.42982	-0.831673	0.0137133		ADRB1	0.791802	1.60833	5.24253e-05
ADGRL2	4.19755	-0.71156	0.0322643		ADRB2	4.50775	1.75094	2.34188e-09
ADH5	6.57548	-0.826378	0.0165692		ADRM1	8.62024	0.852601	0.032164
ADI1	6.99769	-0.801543	0.030271		ADSSL1	2.40067	1.17632	0.00540249
AGA	3.97179	-0.757575	0.0162051		AEN	7.26023	1.62447	1.62892e-07
AGGF1	4.07666	-0.716454	0.0160871		AGAP3	7.4004	0.753595	0.0385691
AGPAT5	5.60682	-0.662841	0.041956		AGAP6	3.94679	0.843328	0.0223772
AGR2	1.68708	-1.21205	0.0251764		AGER	0.679434	1.76407	0.000491794
AIG1	3.74066	-0.749753	0.0313684		AGRN	9.26635	1.44529	0.000751963
AIMP1	5.93293	-0.706661	0.0382736		AHDC1	4.93677	1.47476	4.91985e-08
AK3	6.29143	-1.01974	0.00150879		AKAP17A	6.03126	1.38918	3.13044e-06
AKTIP	4.3902	-0.951332	0.000448186		AKAP8L	5.90704	0.749525	0.0271025
ALDH1L2	3.92015	-0.970205	0.014218		AKIRIN2	5.83279	0.97282	0.000988048
ALDH3A2	5.33666	-0.851222	0.00331386		AKNA	2.94281	1.07028	0.00567075
ALG10	2.92663	-0.881584	0.0182638		AL023806.1	0.716583	2.00584	9.64079e-07
ALG10B	4.07587	-0.971633	0.000649813		AL589743.1	4.45698	0.899362	0.0109676
ALG5	4.42154	-0.851372	0.0127495		ALDH16A1	5.02472	1.15552	0.00184195
ANAPC16	5.99047	-1.06104	0.0253501		ALOX15	-0.66787	1.80889	0.036886
ANKMY2	4.53657	-0.611116	0.0392442		ALS2CL	5.29249	0.756032	0.0247239
ANKRD20A3	1.67739	-0.88489	0.0345346		AMH	3.92709	3.18359	8.47663e-15
ANO2	4.24212	-0.64229	0.0423029		AMIGO2	2.18412	2.00888	3.41695e-06
AP1S2	4.50606	-0.832859	0.0334712		AMIGO3	2.38931	3.84515	4.54641e-05
AP1S3	3.71689	-0.884425	0.0154866		AMN	0.37851	2.51666	2.35e-05
AP3M1	3.88348	-0.754776	0.0212958		AMOTL2	7.44341	1.36888	0.000126612
AP3S2	4.69039	-0.609978	0.0382736		ANAPC2	6.1674	0.817626	0.0115693
APOOL	4.72131	-0.686205	0.0184311		ANGPTL4	5.73217	2.14681	9.64321e-09
APPL1	5.36094	-0.722566	0.0279384		ANKLE1	5.56848	0.810753	0.00605962
ARFIP1	4.81397	-0.66722	0.0222784		ANKRD11	7.4267	0.905363	0.0259067
ARHGAP18	4.02341	-1.21589	4.32934e-06		ANKRD13B	5.73624	1.22355	7.60085e-06
ARL1	6.55564	-0.996561	0.0114483		ANKRD13D	4.96673	1.12275	0.000376211
ARL15	2.54598	-0.945917	0.0324174		ANKRD33B	7.37788	0.929408	0.0197004
ARL2BP	5.34816	-0.721387	0.0247959		ANKRD53	-1.89753	3.76765	0.00295722
ARL3	5.54686	-1.04857	0.0103443		ANKRD9	5.20881	0.96707	0.0212255
ARL6IP5	6.86787	-0.942022	0.00814684		ANKS3	4.70527	0.858215	0.00866327
ARMC1	5.72288	-0.898773	0.0212255		ANO8	4.89299	0.826318	0.023567
ARMC2	0.472867	-1.16949	0.0183084		ANXA2R	2.07986	1.65391	0.00579575
ARMT1	5.36334	-1.08288	0.00165154		AOC2	3.22756	1.35053	3.11319e-05
ARV1	4.62107	-0.940261	0.00336547		AOC3	3.2439	1.80093	3.71106e-07
ASAH1	5.98798	-0.999746	0.00179125		AP000275.65	-0.720177	2.20592	0.0192677
ASB8	4.33736	-0.705214	0.0276787		AP000350.10	0.32033	1.21944	0.043513
ASB9	3.09275	-1.23695	0.00109037		AP000769.1	4.34237	0.983083	0.0186922
ASF1A	4.86998	-0.999494	0.00376414		AP4M1	4.33674	0.638488	0.0326668
ASPH	8.06669	-0.838624	0.0347448		AP5B1	6.03323	1.09203	0.000422966
ATG14	4.26876	-0.750487	0.00930654		AP5Z1	5.9523	1.46453	3.94939e-06
ATG4A	4.05031	-0.844938	0.0139715		APBA3	5.02506	1.12582	0.00168049
ATG4C	4.40238	-0.969903	0.00451624		APC2	6.92595	1.35503	5.67577e-05
ATL3	6.24535	-0.675757	0.0408431		APOL1	6.54146	1.79448	1.25618e-06
ATOH8	-0.24047	-1.15946	0.0421301		APOL2	6.90237	2.20962	1.09811e-12
ATP11B	5.35366	-0.663307	0.0469896		APOL3	-0.129197	1.33307	0.00933518
ATP5S	3.74959	-0.846131	0.0164892		APOL4	0.339585	2.031	0.000105545
ATP6AP2	6.74747	-0.896891	0.00638135		APOL6	5.73095	2.61951	1.02704e-20
ATP6V1A	5.54899	-0.865764	0.00471917		ARAP2	3.97124	0.703577	0.0227018
ATP7A	3.11674	-0.934787	0.0189769		ARC	6.05378	3.83515	9.55039e-12
ATP8A1	2.59061	-0.814965	0.0489268		AREG	4.25166	1.8166	5.68486e-08
ATPAF1	5.46339	-0.625322	0.0435609		ARF6	7.52531	0.950102	0.00863167
B3GLCT	3.22558	-0.760484	0.033101		ARFGAP1	7.43509	0.908573	0.0185988
BBS10	2.75007	-0.92866	0.0149245		ARHGAP22	4.08494	0.908743	0.00518443
BBS4	3.76574	-0.71398	0.0231576		ARHGAP27	5.93085	1.28015	4.84585e-06
BCKDHB	3.70078	-0.801303	0.00892579		ARHGAP39	4.92284	1.25386	3.55872e-06
BDH2	4.29778	-0.95009	0.0459335		ARHGAP4	-0.0494266	1.37195	0.0177402
BIRC5	7.2618	-0.792386	0.049511		ARHGEF1	6.20591	0.698158	0.0364916
BLOC1S2	6.20401	-1.0554	0.04621		ARHGEF10L	3.75199	0.686802	0.0359133
BLOC1S5	3.47713	-0.996003	0.0118824		ARHGEF16	4.82183	0.784768	0.0100096
BLOC1S6	5.60304	-1.12145	0.00308856		ARHGEF18	6.24701	1.02735	0.00164583
BMP4	3.76957	-1.80111	3.39891e-11		ARHGEF19	5.5464	0.73758	0.0190171
BNIP3L	4.7056	-0.884468	0.00621165		ARHGEF2	5.62807	1.44679	5.0086e-07
BORCS7	4.46457	-1.28522	0.00241546		ARHGEF40	4.34252	0.789824	0.00846603
BPNT1	4.9807	-0.722696	0.0257998		ARID3B	3.75039	1.45767	1.1495e-06
BRCC3	4.87118	-0.617837	0.0494064		ARID5A	4.77072	2.14602	4.89588e-11
BRINP3	3.03151	-0.740474	0.0396914		ARL14	2.77554	2.08083	7.63459e-06
C11orf73	4.33473	-1.11217	0.0213782		ARL2-SNX15	-1.70152	5.95207	0.00534263
C14orf1	5.11608	-0.713684	0.0278813		ARL8A	5.83881	1.01905	0.0002998
C14orf142	3.98732	-0.999779	0.0415805		ARMC5	5.83753	2.04043	5.98099e-12
C1D	5.4269	-1.34212	0.0162521		ARRDC2	5.86523	1.39638	4.21897e-07
C1GALT1C1	4.94819	-0.753422	0.027525		ARRDC3	3.47118	1.46932	0.000167961
C1QL3	0.367931	-1.01308	0.0478264		ARSA	3.76897	0.78455	0.04647
C1QTNF3-AMACR	-1.21772	-3.78316	0.0165471		ARSI	0.470312	2.47342	2.1143e-07
C1orf204	-0.554369	-1.37486	0.0422392		ARTN	-0.702261	2.01559	0.0106217
C1orf21	3.486	-0.769156	0.0290646		AS3MT	-0.692493	1.86936	0.0104303
C2CD5	4.30674	-0.769979	0.0104191		ASB6	6.14857	0.791326	0.0130723
C2orf15	0.567944	-1.91684	0.00209529		ASIC3	1.81759	1.61048	0.00393648
C2orf16	1.07171	-1.02616	0.0144524		ASIP	-0.576004	2.02299	0.0011917
C4orf19	-0.105731	-1.14036	0.04647		ASTL	0.532822	3.87502	2.94909e-09
C4orf27	4.02098	-0.8796	0.00273446		ATAD3B	7.66168	0.79803	0.0340309
C4orf33	3.22677	-0.906735	0.0316634		ATF3	8.03269	2.18715	4.43963e-09
C5orf22	5.90759	-0.651453	0.0484776		ATG2A	5.44502	0.845877	0.0154527
C5orf24	6.30872	-0.725742	0.0447642		ATHL1	3.39794	1.7628	2.44149e-06
C5orf42	5.59977	-0.767347	0.0228655		ATP13A1	6.75641	0.855771	0.0256034
C7orf73	6.16344	-0.947445	0.0158608		ATP2A1	-0.0258581	1.88311	0.000178035
C8orf59	6.36975	-1.33067	0.0456809		ATP2C2	-0.0039632	1.74667	0.000185954
CACNA2D1	4.81528	-0.768888	0.0151314		ATXN2L	7.53007	0.82492	0.0420035
CACNA2D3	3.22746	-0.799671	0.0399706		ATXN3	4.74708	1.12626	0.000681464
CACNB2	4.23642	-1.38697	1.93315e-07		ATXN7L2	4.64417	1.28084	4.70984e-07
CAP2	2.9063	-0.897109	0.0290857		AXIN1	6.39601	1.14873	6.8555e-05
CAPZA2	7.98924	-1.29896	0.0150936		B3GALT6	6.68998	1.03977	0.00341205
CASC4	5.80858	-0.769363	0.0125693		B3GAT1	-0.474106	2.05135	0.00107415
CASD1	3.59028	-1.0349	0.000863364		B3GNT5	5.12334	1.10546	0.00123255
CASP6	4.40262	-0.836388	0.00765901		B4GALNT4	5.14427	1.17197	0.00143512
CAT	3.77581	-0.78321	0.00845404		B4GALT5	7.23637	1.77567	7.33988e-07
CAV1	6.68745	-0.927968	0.00386257		BACH2	1.50747	0.970492	0.0389542
CAV2	6.72436	-0.884112	0.0226462		BAHCC1	5.80261	1.26264	4.15612e-05
CBR4	4.17465	-0.716226	0.0140389		BAIAP2L2	0.903659	1.4185	0.0103042
CCBL2	4.71917	-0.684413	0.028637		BAIAP3	1.25643	1.46347	0.00176909
CCDC109B	5.13269	-1.14116	0.00194628		BAMBI	4.64835	0.870999	0.0112541
CCDC126	2.93285	-1.20217	0.0298628		BBC3	6.30393	4.90978	1.40697e-33
CCDC138	4.6067	-0.767104	0.0228605		BBS12	2.30923	1.22709	0.00530315
CCDC186	4.25609	-0.837547	0.00719634		BCAR1	7.58818	2.02088	6.51822e-10
CCDC25	5.55552	-0.797713	0.0158907		BCAR3	6.77901	1.41993	1.2777e-06
CCDC34	3.89501	-0.87925	0.0224135		BCL10	4.80753	1.18636	2.16092e-05
CCDC54	-0.770184	-1.59707	0.0450666		BCL2L11	5.85848	0.849812	0.00642595
CCDC69	3.11551	-0.856854	0.0115658		BCL3	6.84291	2.43685	1.91645e-16
CCDC7	0.136381	-1.27283	0.00797293		BCL6	2.92556	1.50981	0.000105027
CCDC91	3.94053	-0.68766	0.0485214		BCL9L	7.89692	1.37153	0.00058329
CCNC	7.00138	-0.978452	0.026578		BEGAIN	7.39961	0.913123	0.0151314
CCNG1	6.38895	-0.969108	0.00871762		BEST4	-1.61936	2.83526	0.0204583
CCNG2	3.39974	-1.66862	1.93315e-07		BGLAP	-1.12969	2.26185	0.0187194
CCPG1	5.92166	-0.992097	0.000761964		BHLHE40	7.15278	2.00099	5.53703e-09
CD109	5.58738	-0.797863	0.0234616		BIN3	4.51346	0.622443	0.032164
CD164	7.47943	-0.802616	0.0320214		BIRC2	5.99872	1.10512	0.00315126
CD24	7.63568	-0.817862	0.0385926		BIRC3	5.26061	1.64514	0.000521038
CDC40	4.56063	-0.6633	0.0289074		BMP2	4.42995	1.24114	8.29556e-07
CDH10	1.26661	-1.09749	0.0202459		BMP6	7.34483	0.757216	0.0402443
CDK1	6.61739	-0.912413	0.0494774		BOK	6.62875	1.00619	0.00326616
CEBPZOS	5.73084	-1.11542	0.0012119		BOP1	7.09992	0.80123	0.0320361
CENPI	3.87094	-0.787029	0.0229029		BRAT1	6.23896	0.977714	0.00491984
CENPK	4.20677	-1.25241	0.0259405		BRD1	5.15954	0.862112	0.017466
CENPU	5.31465	-0.769466	0.0442545		BRD2	8.37898	0.963062	0.0216464
CEP44	4.47811	-1.12536	0.00210307		BRE	5.40182	1.39643	0.000129399
CEP57	4.29446	-0.750496	0.0276787		BRICD5	1.26911	1.46134	0.00368481
CEP70	3.92458	-0.869879	0.0301781		BRPF1	5.91832	1.32766	1.46969e-05
CEP78	4.45008	-0.600756	0.0386499		BRSK2	5.02127	1.04789	0.000126612
CERK	4.85614	-0.739964	0.015296		BTBD19	0.954266	3.27547	2.92556e-12
CFAP36	5.40028	-0.817945	0.0481028		BTG2	4.79573	1.65465	6.88596e-07
CFAP97	4.98164	-0.92242	0.00102769		BTN2A1	5.28989	0.887574	0.0029363
CFL2	6.59445	-0.991387	0.015961		BTN2A2	3.25021	0.733381	0.0354621
CHAC2	5.79943	-0.964963	0.0477654		BYSL	6.26196	0.767299	0.0184311
CHIC1	3.83609	-0.719791	0.0489553		C10orf2	6.50643	0.872307	0.0317911
CHM	4.93128	-0.916634	0.00650951		C11orf68	4.3703	1.03668	0.000517884
CHML	6.59356	-0.892312	0.00554855		C11orf84	6.03594	0.948152	0.00194231
CHMP2B	6.25576	-0.906032	0.0213111		C11orf91	-0.659305	5.53925	1.32439e-07
CHMP3	5.60523	-0.788638	0.0154482		C11orf94	-0.736178	1.5327	0.0324787
CHPT1	5.8899	-0.700516	0.0377825		C11orf95	4.78272	1.2737	3.57294e-05
CHURC1	6.18294	-0.923053	0.0408103		C11orf96	-1.65459	2.79513	0.0402226
CISD2	6.43696	-1.06111	0.0358689		C14orf169	5.28309	0.909571	0.00106857
CKAP2	5.30101	-0.69672	0.0363576		C14orf79	3.9057	0.746639	0.0247077
CKLF	5.73276	-1.32062	0.0155639		C14orf80	5.84472	1.24465	4.21419e-05
CLCC1	5.78606	-0.755434	0.0184504		C15orf39	6.4582	1.94863	1.65358e-11
CLCN3	5.82979	-0.792529	0.0151338		C17orf53	4.53949	1.16522	3.98804e-05
CLEC2B	3.89239	-1.11905	0.0471509		C17orf96	7.82643	1.84936	9.98142e-08
CLGN	3.68331	-0.949759	0.00426146		C17orf99	-2.33471	4.90768	0.00803765
CLIP4	3.13791	-0.744592	0.0328893		C19orf44	4.03967	0.907606	0.00500417
CMBL	6.26237	-0.832872	0.0172335		C19orf71	3.76767	0.960965	0.00267555
CMPK1	7.01253	-0.747395	0.0322975		C1orf159	5.24679	0.858186	0.0138149
CMTM6	5.80921	-0.94862	0.00253533		C1orf162	-0.698709	1.71733	0.0250066
CNIH1	7.01764	-0.80041	0.0272356		C20orf195	-0.31649	2.65819	4.62766e-06
CNIH4	6.76252	-1.14075	0.0372617		C21orf2	4.38272	0.972541	0.00143408
CNTN1	5.64293	-0.894981	0.00534458		C2CD2L	4.59723	0.922153	0.000907646
CNTNAP3	2.98101	-0.889522	0.0273321		C2CD4A	0.200234	3.65602	2.88358e-07
CNTNAP4	0.536609	-1.18487	0.0144594		C2orf82	0.77618	1.40335	0.00443715
COA1	6.21898	-1.05933	0.0368271		C3	3.18188	1.79268	9.67666e-09
COA5	4.62416	-1.09089	0.0450784		C4A	-0.411712	1.86043	0.0228655
COCH	1.39154	-0.955585	0.0278813		C4B	-0.801054	1.96784	0.0386488
COG6	3.91523	-0.854665	0.00308856		C5orf45	4.02485	0.783966	0.0247077
COMMD10	4.77714	-1.0641	0.0242622		C6orf132	2.11528	2.39468	2.39505e-09
COMMD2	5.64838	-1.05212	0.0281816		C7orf43	5.12895	1.13407	0.00021043
COMMD8	5.10192	-1.47207	0.00577885		C7orf61	-1.40581	2.39357	0.0197252
COPB1	6.45592	-0.678237	0.0401403		C8G	0.910446	2.55703	3.41565e-05
COPS4	5.88445	-0.877867	0.0165073		C8orf58	3.74569	0.657857	0.0390017
COQ2	5.0935	-0.666724	0.0369056		C9orf172	5.90676	1.17026	6.28023e-05
COQ5	3.81757	-0.918726	0.00325069		CACNA1A	0.51412	1.15064	0.0451927
COX11	5.77696	-1.01612	0.00840292		CACNB1	4.09919	1.72676	5.75548e-07
COX15	5.66752	-0.717622	0.0364698		CACNG8	4.04083	3.15606	1.20531e-18
COX18	3.59362	-1.0667	0.000745178		CACTIN	6.1763	1.28955	3.57124e-05
COX7A2L	6.98783	-1.19589	0.0272185		CALML6	-1.33863	2.51711	0.0395341
CPE	4.66617	-0.82781	0.00651385		CAMSAP3	5.11374	1.16063	8.5826e-05
CPM	6.41491	-0.70609	0.0420225		CAMTA2	5.32758	0.689854	0.0347448
CPNE3	6.08478	-0.819725	0.0100988		CAPN10	5.38113	0.880405	0.00281894
CPVL	4.20799	-0.671429	0.0294539		CAPN15	7.4189	1.23122	0.000185711
CR2	4.30886	-0.834177	0.0489387		CARD10	4.72425	0.745594	0.0157032
CREG1	6.72018	-0.702907	0.0338214		CARD14	0.260624	2.79217	3.64855e-10
CREG2	5.39123	-0.824417	0.0127154		CARD9	3.20059	1.69409	8.82698e-07
CRIPT	4.75784	-1.04172	0.0196067		CASKIN1	2.25263	1.33354	0.00522813
CROT	3.13013	-1.09791	0.00174249		CASKIN2	5.40431	0.704943	0.0282558
CRYL1	1.76675	-0.941888	0.0340209		CASZ1	4.62183	1.27957	9.16358e-06
CRYZ	6.09614	-1.0338	0.0033258		CBARP	5.06682	2.34809	5.6819e-12
CRYZL1	3.62021	-0.916812	0.00845404		CBSL	0.832685	2.14115	0.0117941
CTAGE5	4.43755	-0.769297	0.00780493		CBX2	5.35292	0.823042	0.0059423
CTBS	3.76318	-1.1032	0.000109694		CBX4	6.69514	1.65704	5.8539e-07
CTDSPL	4.69973	-0.709188	0.0196232		CCDC102A	3.86032	1.27722	1.11978e-05
CTNNAL1	6.64241	-0.738671	0.048243		CCDC114	-1.41197	2.08169	0.0449192
CTSC	5.50235	-0.846916	0.00491391		CCDC120	5.22235	0.818685	0.00481416
CUL5	5.49467	-0.750591	0.02987		CCDC130	4.61168	1.46069	3.46857e-06
CXorf57	2.94448	-0.763055	0.0455112		CCDC137	6.27726	0.792394	0.0137062
CYB5R4	4.29094	-1.1003	0.00494385		CCDC142	4.54475	1.12992	3.35126e-05
CYBB	1.6856	-1.06458	0.0420225		CCDC157	2.25514	1.09787	0.0257284
CYBRD1	4.81222	-1.09601	7.57228e-05		CCDC57	4.04193	0.989871	0.00394181
CYP24A1	3.17724	-0.92566	0.00637655		CCDC62	-1.09576	2.06777	0.0124757
CYP26A1	0.584454	-1.41748	0.00149397		CCDC64	2.9817	1.18962	0.00177564
DAAM1	4.51338	-0.979945	0.00036597		CCDC65	0.185701	1.09329	0.0366793
DBT	4.63797	-0.901274	0.000793958		CCDC71L	6.72543	1.69198	3.02627e-06
DCLRE1A	4.77853	-0.762316	0.00856496		CCDC78	2.07485	1.9698	0.00115209
DDIT4L	0.801114	-1.624	0.000121184		CCDC85B	8.25293	1.3112	0.0127482
DECR1	4.56582	-0.782638	0.00673616		CCDC88C	4.41728	0.840919	0.00784507
DENND1B	3.4198	-0.786283	0.0228322		CCDC9	5.16509	1.28315	8.08336e-06
DENND6A	4.5016	-0.690161	0.0189559		CCDC94	5.46991	1.19262	3.8515e-05
DEPDC1	6.61712	-0.992374	0.00395227		CCL2	-0.354529	4.15968	8.51026e-09
DEPDC1B	4.21845	-0.809427	0.0157027		CCL20	6.69661	6.31845	1.92065e-41
DEPDC4	-0.201996	-1.29975	0.0351033		CCL3	-1.60063	4.33777	0.00649354
DERA	4.8912	-0.91218	0.0161469		CCL3L3	0.529165	2.86911	1.30063e-06
DHFR	5.81388	-0.769062	0.0170317		CCL4L2	-2.01709	5.63184	0.0113571
DHFRL1	1.99695	-1.00289	0.0192728		CCL5	5.74773	9.38174	2.21373e-48
DHX40	5.31804	-0.651988	0.0446642		CCNL1	6.46389	1.52521	1.94505e-05
DKK1	8.74828	-0.934487	0.018836		CCNL2	6.17558	0.945303	0.00661415
DLC1	-1.09563	-1.94935	0.0385061		CCNO	4.33241	0.705112	0.0241013
DLD	7.48185	-0.868692	0.0237124		CD101	0.125687	1.72183	0.000231233
DLG2	4.93515	-1.06991	7.49607e-05		CD14	-0.435122	3.04479	9.04198e-06
DLGAP5	5.27033	-0.712178	0.0160704		CD274	2.86484	2.41384	5.11436e-12
DNAJB14	4.6535	-0.953482	0.00156351		CD3EAP	5.62699	1.22577	2.81762e-05
DNAJC10	6.34415	-0.796019	0.0147388		CD7	-0.361504	3.8119	2.61337e-09
DNAJC22	3.98757	-0.909852	0.00426146		CD83	4.76529	1.3622	3.56947e-07
DNAJC25-GNG10	3.80436	-0.994744	0.0270589		CDC25A	6.49907	0.947298	0.00496593
DNAJC28	0.0923154	-1.7201	0.00289926		CDC34	6.89346	0.750701	0.0456972
DPH5	5.42238	-0.731046	0.0282833		CDC42EP1	8.02724	0.976763	0.0122376
DPY19L1	5.24597	-0.735207	0.0295202		CDC42EP2	5.94226	1.66058	6.81394e-09
DPY19L4	4.38598	-1.29155	5.80546e-05		CDC42EP4	6.50137	1.20777	4.68641e-05
DPYD	4.42249	-0.584947	0.0458667		CDCP1	3.78874	1.20124	0.000410896
DRAM2	5.17739	-0.65682	0.0351033		CDH5	2.65628	1.14799	0.00797293
DSN1	5.25106	-0.698041	0.0215768		CDK10	5.20029	1.08186	0.00623699
DSTN	7.82049	-0.867109	0.0351033		CDK5R1	3.34375	1.89876	4.13274e-08
DTD2	4.15644	-1.47578	0.00045064		CDKN1A	8.03876	1.63158	1.92212e-06
DTWD2	4.4206	-0.913385	0.00492963		CDKN1C	3.5532	1.82943	0.00026795
DUS4L	4.20834	-0.857715	0.016778		CDKN2B	6.59828	1.4789	4.71199e-07
EBPL	5.60674	-0.895166	0.0192327		CDSN	-2.01984	3.6648	0.0459842
ECM2	-1.07813	-2.71097	0.00861062		CDT1	6.76577	0.962442	0.0023852
EDEM2	4.54764	-0.680295	0.0210298		CEACAM1	-1.43003	3.64955	0.00162133
EFHC2	-0.672611	-2.01949	0.035362		CEACAM19	1.12193	1.98956	6.14852e-05
EFR3A	5.5278	-0.821265	0.00673616		CEBPB	9.68447	2.56183	1.7282e-09
EGF	2.33101	-1.04931	0.00737846		CEBPD	7.79034	3.61778	1.82745e-12
EHHADH	2.46383	-0.902007	0.0360421		CEL	-0.361805	1.87452	0.00390438
EI24	7.01535	-0.793456	0.031858		CELSR3	3.79842	1.27782	8.5965e-05
EIF4E3	3.31898	-1.09015	0.000725231		CEND1	-2.52176	4.55693	0.0256067
ELMOD2	4.10421	-1.09759	0.000207424		CENPB	6.71445	0.721062	0.0315
ELOVL2	3.42501	-0.688336	0.0491044		CEP170B	7.18283	1.21016	0.000444163
ELOVL6	6.03055	-0.811414	0.00669121		CFB	3.70831	4.84318	4.4254e-27
EMB	4.28206	-0.886984	0.00234694		CFLAR	6.2533	1.45322	5.5209e-07
ENOX2	4.19294	-0.741254	0.0135765		CH25H	-1.56961	6.28702	0.000351177
ENPEP	-1.24438	-2.66064	0.0116063		CHAF1A	6.59793	0.763556	0.0316247
EPDR1	5.26833	-0.828185	0.0050604		CHD2	6.40232	1.27066	0.000417566
EPHA5	-0.461506	-1.95907	0.00168613		CHERP	7.80585	0.983803	0.00823437
EPHX4	3.87776	-0.784533	0.0261984		CHIT1	-2.03848	2.6549	0.0372755
ERBB3	3.47147	-0.881207	0.0186003		CHKB	3.17995	1.05204	0.0107609
ERGIC2	5.97642	-1.15332	0.0044877		CHKB-CPT1B	2.18214	1.64883	0.00139503
ERI2	3.68314	-0.777324	0.0314926		CHRNA10	0.649742	2.21355	0.000229406
ERLEC1	6.40693	-0.825651	0.0123588		CHRNB2	-1.37444	3.21539	0.00333576
ERLIN1	6.00749	-0.635075	0.0479315		CHST15	5.24174	0.81274	0.0105325
ERLIN2	5.52695	-0.709649	0.0251719		CHTF18	5.65697	1.21886	0.000242392
ERMP1	5.64313	-0.846375	0.0340209		CIC	6.22184	1.00545	0.00259237
ERO1B	3.38225	-0.779209	0.0380809		CILP2	1.4377	1.84532	9.25862e-05
ETNPPL	5.24371	-0.732874	0.0168399		CISH	3.20493	1.14211	0.00165876
EVI5	4.45031	-0.624831	0.0445423		CITED4	7.95561	1.21694	0.0307071
EXO1	5.56778	-0.61219	0.0494774		CLASRP	6.39969	1.5284	4.94273e-05
EXOC5	6.42363	-0.871795	0.0181107		CLCF1	4.81529	1.41827	0.000100202
EXOC6	4.22447	-0.775422	0.0231739		CLDN1	5.95602	1.39105	1.87617e-05
EXTL2	4.27518	-0.779432	0.0177533		CLDN15	3.79231	1.35265	3.24427e-05
F11R	4.73523	-0.781599	0.0125108		CLDN4	1.51727	2.29027	4.57815e-06
F8	2.0833	-1.21708	0.00489465		CLDN5	-1.55838	2.11375	0.0390017
FABP3	3.51592	-0.735793	0.0317911		CLDN6	-0.305485	2.99716	8.82698e-07
FAM102B	7.70881	-0.784721	0.0490666		CLDN9	-0.677451	2.70516	0.000189686
FAM105A	6.54204	-1.19772	0.000119906		CLDND2	0.641037	1.55335	0.0214887
FAM114A2	3.63483	-0.909825	0.00217677		CLIP2	4.50621	0.971182	0.00345807
FAM134B	5.33195	-1.25414	9.81883e-05		CLK3	4.8441	0.710517	0.0174115
FAM13A	4.03175	-0.841745	0.00543483		CLSTN3	3.71021	1.36447	0.000121694
FAM171B	1.77273	-1.00071	0.026037		CLUH	8.47159	0.903681	0.030121
FAM172A	3.18915	-1.10079	0.00152539		CNKSR1	3.48799	1.20457	0.000145882
FAM173B	4.93041	-1.16445	1.46006e-05		CNOT3	6.3599	1.05334	0.0005296
FAM175A	2.98146	-0.998327	0.0125693		CNTROB	5.13339	0.755939	0.0199582
FAM179A	2.31031	-1.02936	0.0257918		COL11A2	0.91281	3.49646	2.97577e-09
FAM198B	-2.38876	-4.79056	0.0223213		COL1A1	5.85017	1.54008	2.09278e-05
FAM210B	4.81797	-0.684028	0.0205206		COL1A2	-0.0783008	1.68746	0.0174746
FAM213A	5.80455	-0.637555	0.0429369		COL27A1	5.08518	1.22945	5.05718e-05
FAM214A	2.32645	-0.87833	0.0429232		COL7A1	6.99785	2.08202	4.21407e-06
FAM217B	5.01429	-1.06224	0.000541605		CORO6	2.7644	1.00602	0.0197012
FAM35A	5.44804	-0.732762	0.0247077		CORO7	4.28911	0.996132	0.00114662
FAM47E	0.342687	-1.08319	0.0239852		COX19	5.41413	0.806831	0.0152195
FAM73A	5.26816	-1.10244	0.000418383		CPNE7	5.53857	1.55644	8.28837e-05
FAM81A	3.82068	-0.82408	0.0106199		CPSF1	6.20903	0.76241	0.0336121
FAM92A1	4.24104	-0.781738	0.0301644		CPT1B	3.18613	1.96856	1.73984e-05
FANCL	4.81839	-0.691207	0.0271408		CRACR2B	2.20115	0.978756	0.025206
FASTKD1	5.23217	-0.77525	0.0256973		CRAMP1	5.37867	1.07771	0.00187242
FAT4	2.48084	-1.40845	0.00985025		CREB5	-0.771952	2.58298	0.00221025
FBXL20	3.20688	-0.723392	0.0392442		CRKL	6.86864	0.719482	0.0385061
FBXL4	3.45992	-0.888375	0.00682583		CRLF2	-1.34072	3.76365	0.000316805
FBXO22	5.94588	-0.786222	0.0147742		CROCC	4.61595	0.822863	0.00706948
FBXO3	4.31326	-0.627344	0.0408881		CRTC1	4.70913	0.800868	0.00554855
FBXO8	4.79423	-0.78287	0.0382236		CRTC2	6.26334	0.78136	0.014294
FBXO9	5.72574	-0.649738	0.039246		CRY2	3.20732	0.839205	0.0330203
FCF1	5.56104	-0.767642	0.0187019		CSF1	6.07591	2.90874	1.3859e-23
FECH	4.34854	-0.739979	0.0147856		CSF3	-0.629369	5.5706	1.04132e-07
FKBP14	4.90089	-0.693842	0.0215646		CSNK1D	7.67635	0.789108	0.0369703
FKTN	4.24848	-0.842113	0.00534458		CSRNP1	6.61435	2.41639	3.80187e-09
FLVCR2	3.67929	-0.815034	0.0351033		CTB-55O6.8	2.07404	1.04945	0.0295202
FOCAD	5.05628	-0.729229	0.0304313		CTC-432M15.3	-2.2243	5.05869	0.0289812
FOPNL	5.24304	-0.83948	0.04511		CTC-435M10.3	1.10119	9.31503	5.87752e-17
FOXP2	3.98748	-1.07951	9.45209e-05		CTD-2135J3.4	1.50013	2.61262	0.00784407
FOXQ1	4.437	-0.877246	0.00581545		CTD-2616J11.11	-0.889236	2.03643	0.0207624
FPGT	4.27248	-1.26389	8.12824e-05		CTD-3074O7.11	-2.04119	5.22738	0.0499903
FSBP	-0.313685	-1.44012	0.0481299		CTD-3088G3.8	-0.491242	1.77418	0.0042073
FTCDNL1	0.718602	-1.27606	0.0388256		CTD-3222D19.2	-0.576886	2.8878	0.00024546
FZD3	4.55861	-0.697681	0.016815		CTDP1	4.67452	0.773205	0.0107137
G2E3	4.84588	-0.745896	0.0415805		CTDSP1	6.04413	0.771981	0.0108016
GABARAPL2	5.60477	-0.843342	0.0276433		CTRB2	-1.18684	3.9928	3.58333e-05
GAGE13	1.8585	-1.1087	0.0413431		CTU1	5.54904	1.69938	5.78934e-06
GALM	4.20023	-0.645827	0.0311964		CTU2	4.62008	0.828413	0.00939838
GALNT1	6.61761	-0.799973	0.0136985		CUL7	4.23604	0.886009	0.00964733
GALNT11	5.22391	-0.76608	0.00968901		CXCL1	3.59224	6.31033	1.40631e-30
GAS2L3	3.92136	-0.720956	0.0256642		CXCL10	3.18454	11.4454	5.74342e-40
GAS7	0.974647	-1.06883	0.0300685		CXCL11	2.53056	10.7845	8.11601e-35
GBAS	5.75067	-0.994326	0.00367971		CXCL2	6.7756	5.89864	2.94041e-25
GCSH	7.18572	-1.27414	0.00795946		CXCL3	3.66251	4.7053	2.08731e-24
GDA	5.16051	-0.735196	0.0158931		CXCL8	6.45123	8.05395	8.46187e-59
GDAP1	4.401	-0.642706	0.0339134		CXCR4	6.10995	0.955645	0.00307441
GDE1	6.43072	-0.750372	0.0244399		CXXC1	4.92579	0.787969	0.00519489
GFM2	4.54022	-0.743971	0.008964		CXorf49	-2.0801	3.49113	0.0222659
GGH	6.24877	-1.22104	0.00143109		CXorf49B	-2.0801	3.49115	0.0222784
GINS1	5.22625	-0.810522	0.0330203		CYLD	4.75012	0.688912	0.0278556
GK5	4.26604	-0.766116	0.0069417		CYP21A2	-1.24259	3.958	0.000846373
GKN2	2.38483	-1.27777	0.0377512		CYP26B1	3.95815	1.17128	0.000165655
GLB1	5.47362	-0.644755	0.0415078		CYP27B1	3.23107	1.88936	9.4356e-09
GLCE	3.80571	-0.683364	0.0314945		CYP2D6	-0.278252	1.58287	0.00320107
GLMN	4.78328	-0.712181	0.0347448		CYR61	9.44116	1.33229	0.0125693
GLP2R	4.89485	-0.907544	0.000950188		CYTH1	5.03718	0.827835	0.0120986
GLRB	2.19898	-1.06824	0.017635		DAB2IP	6.45508	1.04954	0.00196217
GLRX2	4.02779	-0.862699	0.0284314		DAPK3	6.58164	1.29129	4.67335e-05
GM2A	5.27511	-0.823614	0.0142822		DCAF15	5.60161	1.16325	0.000160224
GMCL1	4.72112	-0.744702	0.0130202		DCUN1D3	3.2784	0.893374	0.0184311
GMFB	6.56824	-1.15459	0.0116063		DDN	3.77416	0.913146	0.0023765
GNG10	5.91531	-1.2878	0.0128828		DDR2	1.33883	1.43542	0.00176352
GNG11	6.0398	-1.18002	0.0428053		DDX51	5.77709	0.906952	0.00346385
GNG12	6.33427	-0.810602	0.0196067		DDX58	6.50914	5.50074	2.58771e-60
GNG2	2.16921	-1.05167	0.0406526		DDX60	4.10083	2.6868	2.49215e-22
GNPDA2	4.71967	-0.851678	0.00295219		DEAF1	4.78331	0.82402	0.00585035
GNPNAT1	6.91059	-0.775977	0.0428205		DENND4B	6.36887	0.795494	0.0185823
GOLPH3L	4.13487	-0.724768	0.016367		DFNB31	5.24264	0.86683	0.00219002
GOLT1B	5.71442	-0.916514	0.0321376		DGCR14	4.97662	0.738485	0.00954605
GPAM	4.51037	-1.09424	9.45209e-05		DGKQ	4.15526	0.900734	0.0102663
GPATCH11	4.54974	-0.726704	0.0411958		DHX34	6.22115	0.948516	0.00208364
GPLD1	0.917453	-1.26261	0.00363995		DHX58	2.9749	4.31048	4.4444e-22
GPM6A	0.339799	-1.26381	0.015296		DIDO1	6.56113	0.904587	0.0205004
GPNMB	0.267035	-1.28947	0.0386134		DIO3	-2.20652	3.20971	0.0247054
GPR1	1.13664	-1.87895	0.000113581		DLL1	1.01477	1.6113	0.00177023
GPR137B	1.86181	-0.835666	0.0471903		DLL4	0.605076	2.12702	4.41363e-06
GPR137C	1.07681	-1.24155	0.00239005		DLX2	4.38642	1.06475	8.12824e-05
GPR160	2.84203	-0.879623	0.0353877		DMPK	5.55128	0.845519	0.00812859
GPR180	4.70143	-0.731438	0.0160704		DMWD	6.84855	1.00567	0.00126628
GPRIN3	4.6389	-1.0706	0.000681464		DNAAF1	0.285474	1.45748	0.00448831
GPX8	4.5769	-1.3616	6.73212e-07		DNASE1	2.9957	1.03659	0.00543483
GRAMD2	-0.192131	-1.88168	0.000887073		DNASE1L2	1.83584	1.39123	0.00464012
GSKIP	5.03933	-1.11757	0.0261392		DOHH	6.35555	1.38016	1.16679e-05
GSTCD	4.19161	-0.965978	0.000521038		DOK1	3.64683	1.92135	9.55693e-11
GTF2H3	5.34119	-0.856593	0.00969807		DOK3	2.50044	1.95002	1.82265e-07
GTF3A	6.05783	-1.01399	0.0197875		DOT1L	7.02332	1.34242	5.52258e-05
GUF1	4.85746	-0.688229	0.024814		DPYSL4	4.97309	0.809516	0.00440345
GULP1	4.06804	-0.884187	0.0194394		DRD4	0.663399	2.27504	0.000196554
GXYLT2	1.65376	-1.14973	0.00509044		DTX2	5.66025	1.27872	3.16186e-06
HACD1	4.66585	-0.867327	0.0170419		DTX3L	5.25005	1.31571	8.03503e-06
HACD2	6.87676	-1.07437	0.000571698		DUS3L	6.37779	1.07574	0.00155515
HACD3	7.07758	-0.932719	0.0106459		DUSP1	9.90587	2.08811	6.65918e-05
HADH	5.17999	-0.692532	0.0233888		DUSP10	-0.142055	1.47815	0.00724874
HDHD2	3.9978	-0.966982	0.000958847		DUSP2	6.79662	2.29393	4.36755e-10
HEATR5A	5.96966	-1.24145	8.36026e-06		DUSP4	6.09963	1.29342	4.1575e-06
HEBP1	4.8465	-0.621615	0.0412676		DUSP5	8.88393	2.5133	2.16028e-10
HFE	3.57013	-0.949725	0.00198405		DUSP6	2.55512	1.63661	4.30105e-06
HIGD1A	7.66476	-1.2271	0.0386488		DUSP7	5.63372	1.58295	1.30345e-08
HIST2H2AA3	3.45414	-8.99336	3.25121e-26		DUSP8	5.09102	1.89052	5.34036e-08
HLTF	5.18164	-0.767863	0.00810278		DVL1	8.00913	0.984371	0.00968901
HMGN2	8.25003	-1.00329	0.0329711		DYRK2	5.41539	0.632301	0.0408935
HMGN5	5.88524	-0.903236	0.028121		DZIP1L	3.69688	0.739245	0.0202072
HMMR	4.97023	-0.95041	0.00466743		E4F1	5.88188	0.985149	0.00204624
HOOK1	4.63804	-0.761832	0.0125693		EDC4	6.43367	0.755069	0.044404
HPGD	0.199345	-1.32658	0.0344578		EDN1	2.97465	2.99649	2.55836e-12
HPS3	4.35304	-0.694085	0.0215646		EFCC1	1.04503	1.06161	0.0267352
HS2ST1	6.24756	-0.693327	0.044696		EFEMP2	0.36281	1.86408	0.000107115
HSD17B11	4.54762	-0.824906	0.0104957		EFNA1	8.50488	1.96044	9.44475e-08
HSD17B12	5.37584	-0.935495	0.00345449		EFNA2	1.87161	1.09274	0.0282833
HSD17B6	1.39503	-0.907727	0.0327426		EFNA3	5.8921	1.23598	2.41035e-05
HSD17B7	3.36022	-0.781368	0.0329525		EFNB1	5.18609	1.13203	2.66991e-05
HSDL1	4.51801	-0.691384	0.0165471		EGLN1	7.04818	0.747537	0.0275339
HSDL2	5.77307	-0.681965	0.0279314		EGR1	9.76588	3.11166	0.0102534
HSPA13	5.02648	-0.750628	0.0351774		EGR2	1.20833	3.86975	1.82265e-07
HTATIP2	7.23464	-0.851172	0.044696		EGR3	2.32854	2.86259	9.66796e-05
IBTK	6.067	-0.679073	0.0360467		EGR4	3.24441	8.85502	6.76421e-27
IDE	5.02122	-0.736948	0.024427		EHD1	7.17103	1.27951	0.000144203
IDH1	6.63051	-0.943886	0.00283008		EID3	2.3998	0.958855	0.030118
IDI1	6.6738	-0.989621	0.0287698		ELF4	6.0873	0.796005	0.0196067
IFT80	3.48641	-0.994123	0.00236791		ELFN1	2.46968	1.3546	0.00655146
IFT81	4.51565	-0.733918	0.0137842		ELL	5.12375	1.33522	7.00112e-07
IGSF10	-0.0988388	-1.42819	0.00585962		ELMO3	1.33085	1.48788	0.00932197
IKBIP	5.39989	-0.84727	0.021854		ELOVL7	3.55408	0.852008	0.014218
IL20RA	1.44901	-0.967751	0.0246307		EME2	5.30105	1.36125	0.000299228
IMMP1L	3.48674	-1.16752	0.0311088		EML3	5.43145	0.648292	0.0449354
IMPACT	4.80892	-0.774642	0.0116975		EMX1	3.74569	1.10793	0.000224514
INSL4	2.67247	-1.23871	0.0490379		EN1	2.14021	1.25556	0.0020871
INVS	3.57283	-0.657306	0.0428053		EN2	1.74797	1.80558	8.61494e-05
IRAK4	3.06086	-1.00304	0.00456164		ENDOV	3.63337	0.779604	0.0388438
ISCA1	6.17217	-0.965316	0.0399085		ENKD1	3.80339	0.953645	0.0028636
ITFG1	5.12674	-0.836573	0.00854567		ENO3	2.69594	1.35034	0.000791511
ITGB3BP	5.89963	-1.19338	0.0360159		ENTHD2	4.23217	1.02152	0.00149397
ITGBL1	4.04171	-0.999129	0.00367971		EP400NL	3.31682	0.889108	0.0189769
JKAMP	5.66778	-1.04836	0.00340976		EPHA2	9.51769	2.74756	1.39774e-13
KANK4	-0.0443612	-1.07551	0.0403833		EPHB4	7.24678	0.806093	0.0428205
KATNAL1	4.08791	-1.19765	4.9051e-06		EPHX3	-1.55905	2.49489	0.0259405
KCNMB4	3.17455	-0.770646	0.0484776		EPPK1	5.19392	2.65631	3.0872e-10
KCTD9	6.02119	-0.785091	0.0211712		EPS8L1	3.63078	1.07675	0.000190625
KDELC1	4.12821	-0.79985	0.00803409		ERAP2	2.32143	0.901667	0.0368104
KDELC2	4.90951	-0.825551	0.00825503		EREG	6.45383	1.21966	3.83718e-05
KDELR3	6.05994	-0.803744	0.0107137		ERF	6.88731	1.33809	1.50924e-05
KIAA0101	6.97517	-1.08064	0.0264182		ERN1	4.10804	1.59734	1.07982e-06
KIAA0196	4.41363	-0.84323	0.00792738		ESPNL	-0.887398	1.8284	0.0188443
KIAA0825	3.15694	-1.10758	0.00138291		ETS1	5.02939	1.38444	1.50929e-05
KIAA1715	4.38772	-1.08983	5.35281e-05		ETS2	8.40156	1.23647	0.000525775
KIAA1841	4.07167	-0.765335	0.0127668		ETV3	6.29516	2.17299	5.21932e-12
KIF20B	5.3966	-0.658952	0.0374312		ETV4	4.74251	0.797859	0.00508698
KITLG	5.9761	-1.25421	4.98064e-05		EVPL	4.57094	0.91303	0.0144045
KIZ	3.54876	-0.97482	0.00139273		EXOC3L4	-0.0265081	1.63902	0.00187242
KLHDC7A	0.00687542	-2.75256	7.28207e-08		EXOSC6	5.75743	0.724665	0.0408881
KLHL13	6.05836	-0.678257	0.0423029		F3	6.19975	1.50032	4.24396e-06
KLHL5	4.63603	-0.816125	0.00342171		F8A1	5.66933	0.640209	0.0405728
KLRF1	-1.94032	-2.71873	0.0366157		F8A3	5.35486	0.676964	0.0349774
L2HGDH	4.51519	-0.920773	0.000482101		FAAH	0.199448	1.32115	0.00859089
LACTB2	4.68899	-0.876257	0.0299499		FAM109A	4.78437	1.18908	0.000483252
LAMP2	6.13886	-1.07803	0.000501776		FAM110A	3.76862	1.32806	7.23154e-06
LANCL1	6.84722	-0.913713	0.00581114		FAM129B	8.8911	0.825233	0.0459335
LAPTM4A	7.78812	-0.943518	0.024427		FAM132A	0.739861	2.11121	7.74025e-05
LBR	6.73097	-0.831791	0.0152348		FAM150B	-1.35186	6.52207	3.19904e-05
LCA5	0.977375	-1.17304	0.01776		FAM156B	4.35101	0.983967	0.0052024
LCP1	0.378627	-1.13416	0.0275339		FAM160B2	4.44186	0.77035	0.0151797
LDAH	3.50404	-0.749712	0.0202664		FAM166A	-1.55022	2.95207	0.00966635
LEPR	1.77879	-1.02081	0.0304341		FAM171A2	4.1315	0.735707	0.0435609
LEPROT	5.83075	-0.926298	0.00377034		FAM174B	-0.236794	1.24239	0.042493
LEPROTL1	5.58577	-0.828509	0.0115693		FAM193B	4.65707	1.0897	0.000231856
LGR4	4.08809	-1.08858	0.000261917		FAM20C	6.08647	0.737525	0.0337357
LIAS	3.68368	-0.967069	0.00984624		FAM214B	2.98382	0.88303	0.014218
LMAN1	6.96693	-0.80219	0.0197668		FAM222A	4.64822	1.4191	9.16872e-08
LMBR1	6.21349	-0.941849	0.00187242		FAM222B	3.99603	0.740543	0.040352
LMBRD1	3.78276	-0.731866	0.0299054		FAM228B	1.49373	1.57218	0.000162306
LMBRD2	4.24403	-0.945477	0.000751963		FAM229A	1.03603	1.69902	0.00147779
LMCD1	3.56297	-0.968372	0.00160047		FAM26E	-1.76628	5.91132	0.000256966
LMO4	6.73733	-0.696473	0.0415805		FAM43A	2.12203	1.47622	0.00391381
LPCAT2	3.6481	-1.01801	0.000648582		FAM43B	4.73353	0.807113	0.0185248
LRRC20	3.0351	-0.941575	0.00848014		FAM46B	3.991	0.845146	0.0311088
LSM5	6.64049	-1.30782	0.0324787		FAM53C	6.67383	0.742059	0.0259067
LUM	3.13126	-1.43409	0.000279788		FAM65C	-2.00665	2.684	0.044696
LURAP1L	0.506897	-1.3488	0.00735194		FAM71A	2.68977	10.9535	4.08737e-23
LYPLA1	6.5279	-1.27446	0.00431528		FAM71F2	0.166862	1.22227	0.0173294
LYRM2	5.36889	-0.838378	0.0239266		FAM83E	-0.121656	4.44758	1.49945e-08
LYRM5	3.57798	-1.3159	0.0232614		FAM83G	5.90329	1.25867	2.33846e-05
LYRM7	5.5052	-1.33356	0.00157258		FAM83H	7.95965	0.954548	0.0144045
LYRM9	-0.323049	-1.7215	0.00195552		FAM90A26	-0.578568	2.06234	0.00750396
LYSMD3	3.76078	-0.832669	0.0494966		FAS	5.07264	0.778972	0.0102327
MAB21L3	1.18987	-1.90034	1.52411e-05		FASN	9.22767	1.30551	0.00232297
MAD2L1	7.16079	-1.16992	0.0212255		FBF1	3.27234	1.21192	0.00310002
MAGT1	6.32267	-0.947509	0.00273446		FBLIM1	3.82993	0.729264	0.0273587
MAN1A2	6.29514	-0.842857	0.0158877		FBLL1	-1.54573	3.00878	0.0317243
MANEA	3.9507	-0.995185	0.00191584		FBRS	6.36515	0.98829	0.00330193
MAOB	0.70401	-1.14933	0.0181501		FBRSL1	7.72898	1.62134	2.12593e-05
MAP2K6	4.1143	-0.977565	0.000484779		FBXL12	4.43311	1.0115	0.000213316
MAPKAP1	6.2199	-0.790233	0.0149029		FBXL14	4.87166	1.09231	0.000305904
MAT2B	6.13672	-0.897348	0.00801624		FBXL18	5.22962	0.839456	0.00512656
MATN3	1.64348	-0.959189	0.0301781		FBXL19	6.04454	1.10023	0.000355712
MBLAC2	2.46843	-0.973043	0.0188677		FBXL6	5.24311	1.79967	7.44684e-07
MBNL1	6.08342	-0.689724	0.0449192		FBXL8	1.85721	1.05168	0.0327178
MBNL3	5.39284	-1.04208	0.00161325		FBXO30	5.95821	1.03849	0.000335752
MBTPS2	5.19634	-0.801287	0.0177043		FBXO31	5.42287	0.781911	0.00942789
MCTP1	4.04463	-1.01742	0.0138597		FBXO46	5.45172	1.4365	4.94854e-07
MDFIC	4.77759	-0.714987	0.0204331		FCGBP	0.38781	1.10679	0.0235165
MDH1	7.47568	-0.824129	0.0462094		FCGR1A	-1.93691	3.71464	0.00477311
MDM1	3.15584	-1.03922	0.00191584		FCGR1B	-1.33472	4.62345	5.92488e-05
ME1	5.61152	-0.742151	0.0152348		FCHO1	5.84915	0.717059	0.0399085
MED20	3.98042	-0.716049	0.0231974		FEM1A	4.66445	1.16172	9.34455e-06
MED21	4.91026	-1.02059	0.0451959		FEM1B	5.87632	0.637538	0.0470985
MEGF9	4.23099	-1.09176	0.000107115		FERMT3	0.133332	2.53786	1.81355e-05
MEST	6.75652	-1.00158	0.00251719		FES	-0.120307	1.83331	0.000716253
METTL10	4.20229	-0.960291	0.00632176		FEZF2	0.488598	2.26214	0.00235819
METTL6	4.36432	-0.847654	0.0196888		FGD2	-1.93631	2.86449	0.0262426
METTL7A	4.50131	-1.38969	4.6093e-06		FGD6	4.70356	0.97768	0.00477311
MFSD1	5.86222	-0.751597	0.0163465		FGF11	3.06649	0.942904	0.0160871
MGST1	7.62625	-1.01505	0.0218282		FGF2	7.3528	2.05645	3.12475e-11
MGST3	7.26055	-1.12281	0.033765		FGF22	1.26999	1.87321	0.000371591
MICU2	4.26274	-0.63	0.0487202		FGF8	-0.913152	3.51019	0.000754749
MITF	6.23729	-1.03443	0.000823378		FHOD1	6.16374	0.811485	0.0152724
MKKS	5.07254	-0.788304	0.0314208		FIZ1	5.05765	1.34657	5.1154e-06
MLF1	4.32204	-0.881856	0.02173		FJX1	6.13938	1.45	1.87467e-05
MLLT3	5.1994	-0.829657	0.0063964		FKBP11	2.0333	1.1344	0.0157858
MMGT1	5.87045	-0.72445	0.0208108		FKRP	4.64137	0.830184	0.00522149
MMP24	3.52745	-1.13187	0.000237266		FLCN	4.00864	0.687676	0.0272185
MOB3B	3.75899	-0.834198	0.00554855		FMNL1	6.30127	1.47498	1.26045e-06
MOCS2	5.25052	-1.24193	0.0135953		FNDC8	-0.61708	1.80173	0.0144524
MORN2	4.70412	-1.1757	0.0175101		FOSB	5.92262	3.66996	4.49949e-13
MOSPD2	3.91791	-0.666463	0.0324174		FOSL1	8.07168	2.50211	3.64582e-14
MPC1	5.67903	-0.986061	0.0299054		FOSL2	8.0666	1.3116	0.00143109
MPHOSPH9	4.37605	-0.706419	0.0181726		FOXA1	5.55197	1.96845	1.45186e-13
MPP5	5.13904	-0.726221	0.0210092		FOXB1	2.69509	1.46904	4.0331e-05
MPP7	4.91995	-1.10726	0.000172159		FOXC1	7.69494	1.63277	2.20512e-05
MPPE1	3.92634	-0.709486	0.0317911		FOXC2	6.00314	2.94275	3.99353e-24
MRE11A	3.57014	-0.666036	0.0361859		FOXD1	5.14485	1.81247	4.93591e-07
MRO	0.642301	-1.7631	3.21399e-05		FOXD2	3.20731	1.39733	0.000105142
MRPL1	5.63089	-1.02812	0.044		FOXD3	3.15513	1.9869	3.68794e-07
MRPL13	6.08228	-1.28586	0.0170895		FOXD4	1.21688	1.62783	0.000426204
MRPL30	5.88621	-0.909207	0.0211328		FOXD4L1	-0.151399	2.62316	2.46389e-06
MRPL35	5.66659	-0.858322	0.0317911		FOXD4L3	-2.32423	4.95961	0.00477863
MRPL42	6.43625	-1.13903	0.0218052		FOXD4L6	-1.75604	3.19554	0.0215646
MRPS10	5.94474	-0.705249	0.0247689		FOXF1	4.65508	0.769536	0.00626889
MRPS14	5.53848	-0.926112	0.043281		FOXF2	5.31155	0.72823	0.0320255
MRS2	5.81094	-0.781657	0.0160774		FOXK1	7.0351	1.08382	0.0150779
MSH3	3.21618	-0.734102	0.042145		FOXL1	3.19622	1.70695	4.99227e-07
MSL3	4.79012	-0.647632	0.0399085		FOXN2	5.24426	0.784718	0.0177323
MSMO1	5.15106	-0.672589	0.0481299		FOXO6	2.84353	1.13215	0.00568476
MSRB3	4.28714	-0.709503	0.0146648		FOXP4	6.38799	0.889575	0.00480206
MTFMT	4.28886	-0.782095	0.0117465		FRMD8	6.93597	1.09363	0.000373057
MTFR1	5.2863	-0.995885	0.00418207		FRS3	0.950907	1.63165	0.0144628
MTMR2	5.0957	-0.665	0.032495		FSCN3	-1.87057	3.03927	0.0432189
MTMR6	4.46135	-0.723034	0.0174115		FST	4.47507	1.72016	1.00502e-11
MTUS1	3.01159	-1.25526	0.00145076		FUT4	3.36089	1.00053	0.00152539
MTUS2	2.41851	-1.84329	1.81354e-05		FZD4	2.85714	1.38499	0.000145882
MTX3	4.25774	-0.634954	0.0368271		FZD5	4.95138	1.19656	8.15615e-06
MUT	4.03004	-0.680896	0.0348924		FZD8	2.30699	1.31387	0.00503525
MYCBP	5.40728	-0.978006	0.0269246		FZD9	5.62311	1.17107	0.000831413
MYOT	-0.453148	-1.41677	0.0191516		FZR1	5.79254	0.789615	0.0134732
MYT1L	1.66923	-1.08225	0.046532		GAA	5.56092	0.790848	0.0401403
MYZAP	-0.252724	-1.57663	0.0379096		GABARAPL1	8.54042	0.874838	0.0275273
MZT1	5.8607	-1.00767	0.0259405		GADD45A	8.06156	1.86709	7.99396e-07
NALCN	3.17456	-0.876378	0.00939838		GADD45B	6.86911	2.04689	1.61649e-08
NAP1L2	1.45469	-1.1482	0.0130202		GALR2	0.615808	1.02441	0.0196067
NBN	5.82289	-0.701095	0.0457913		GALR3	0.0964765	4.4061	3.44758e-08
NDC1	7.35961	-0.844632	0.0191224		GATA2	7.08496	1.13993	0.000308701
NDC80	4.51442	-0.64546	0.0307008		GATA3	4.00822	1.81763	1.75942e-11
NDFIP1	7.07665	-0.786717	0.0332573		GATA6	5.64071	2.11851	1.01061e-14
NDFIP2	7.34222	-1.35578	0.00136483		GBP1	3.63582	3.77704	2.00562e-34
NDRG3	5.13563	-0.758138	0.0194063		GBP2	2.69189	1.24202	0.000818742
NDST4	2.37994	-1.93851	3.91646e-07		GBP3	4.59464	1.4238	1.0923e-07
NDUFA4	8.61397	-1.30513	0.0423029		GBP4	0.85597	2.94606	5.02203e-10
NDUFA5	6.92391	-0.950024	0.043513		GBP5	0.223654	4.80676	2.03634e-15
NDUFAB1	6.92657	-1.00149	0.028253		GBX2	3.51726	1.74324	5.89082e-07
NDUFB5	6.41233	-1.21527	0.0014674		GCH1	5.63614	1.3165	1.77175e-05
NEIL3	3.71149	-0.783123	0.0261537		GCNT4	1.48266	0.957841	0.0224407
NEK10	1.36847	-1.36296	0.00205392		GDF15	3.12506	1.46231	0.00214226
NEK2	5.42651	-0.707701	0.0230554		GEM	3.32889	1.2033	0.000823767
NEK7	5.52777	-0.845253	0.0156154		GET4	7.11422	1.1218	0.00112892
NELL2	3.56501	-0.819819	0.01794		GFOD2	4.42773	0.576842	0.0481972
NEURL1B	1.8227	-0.949273	0.0482517		GFPT2	4.73602	1.20128	1.00167e-05
NEXN	5.1199	-1.05473	0.000193851		GGN	-0.326736	1.71201	0.00585962
NFU1	4.7842	-0.878782	0.0346205		GIGYF1	6.16783	0.981684	0.0156154
NHLRC3	2.96625	-0.727501	0.0496339		GIT1	5.83257	0.67536	0.0345797
NIPAL2	1.1469	-1.19365	0.0164215		GJB3	5.20961	0.789809	0.0143974
NIPAL3	4.32933	-0.594138	0.0451607		GJC1	5.35943	0.799343	0.022846
NIPSNAP3A	3.80876	-1.17954	0.00363584		GLIS2	5.93284	1.29883	2.81682e-06
NMT2	3.22769	-0.819421	0.0148027		GLTSCR1	5.50297	1.38177	1.07241e-06
NMU	4.91924	-0.768774	0.0391142		GMEB2	5.76466	1.0024	0.000835272
NNT	6.03822	-0.875571	0.0147975		GMIP	4.29792	0.790821	0.0106153
NPC2	5.34915	-0.826089	0.0251764		GNB1L	4.97079	0.935165	0.00595967
NPHP1	2.90384	-1.16823	0.0361618		GNB3	1.85981	1.0749	0.030121
NPL	3.61456	-0.691383	0.0290646		GNG13	-0.707304	1.71859	0.0263218
NREP	3.33181	-0.903291	0.0105795		GNMT	-0.786718	1.90522	0.0287693
NRG4	3.69845	-1.68868	2.26615e-07		GOLGA8A	5.9913	1.14827	0.0272185
NSG1	-0.951324	-1.91726	0.028145		GP1BB	4.1582	1.07052	0.00137217
NSL1	5.20197	-0.964593	0.0151339		GPBAR1	-0.982988	3.37672	0.00138119
NT5DC1	4.41472	-0.912179	0.00070529		GPR146	-0.209249	1.13678	0.0385061
NTPCR	4.36478	-0.90795	0.0158608		GPR157	4.26075	0.863603	0.00797293
NUBPL	2.91289	-1.01095	0.00494735		GPR179	-1.51923	2.57873	0.0276323
NUCB2	5.87578	-0.691468	0.0251273		GPR25	-2.08046	3.53287	0.0398463
NUDCD2	5.88212	-1.03296	0.0335111		GPR3	2.01383	1.22153	0.00238436
NUDT12	4.53892	-1.03743	0.0105577		GPR37L1	0.780572	2.34553	8.5006e-09
NUDT13	1.2934	-1.30703	0.0065601		GPR50	-1.80027	3.09069	0.0126242
NUF2	5.37298	-0.842437	0.0269246		GPR75-ASB3	-0.0736239	1.76426	0.0106752
NUP37	5.19137	-0.786182	0.0367919		GPR84	-2.52656	4.5254	0.0299054
NUP43	4.86947	-0.617704	0.0405149		GPRIN1	4.74252	0.902935	0.00290971
NUS1	6.54458	-0.705685	0.0385926		GPSM1	4.85232	1.11765	0.000148218
NXPE3	4.8054	-0.991899	0.000305904		GPSM3	-1.2052	2.41641	0.0240195
OARD1	4.02874	-0.711837	0.0299054		GPT	-0.70562	1.60242	0.0475385
OAZ2	5.56082	-0.71493	0.0285882		GPX3	1.52387	3.68301	9.25254e-14
OCIAD1	6.40094	-0.7118	0.0370319		GRAMD1A	6.38472	0.891491	0.00813271
OCIAD2	4.85208	-0.791106	0.0435295		GRAMD1B	6.88168	1.03371	0.00556194
OIP5	4.64038	-1.05017	0.00289366		GRASP	0.0705266	1.57827	0.00466743
OMA1	3.94449	-0.884644	0.0054584		GRB7	3.28941	1.51539	1.11978e-05
OPN3	4.07569	-0.861347	0.0036454		GRIK5	-0.26639	1.35735	0.0212255
ORC3	4.70127	-0.702056	0.0317243		GRIN1	0.879206	1.32132	0.00162393
ORC4	5.18198	-0.774025	0.0242006		GRIN2A	-0.765425	2.39246	0.000944055
ORC5	5.64452	-0.809689	0.0177043		GRIN2D	5.79223	1.06077	0.00253533
ORMDL1	5.15379	-0.952429	0.00977372		GRIP2	0.765363	1.13403	0.0200849
OSBPL1A	5.41646	-0.957045	0.000635402		GRWD1	7.39964	0.753795	0.0410712
OSBPL8	5.74685	-0.706602	0.0488614		GS1-393G12.13	-2.20451	5.19192	0.00285215
OSBPL9	5.684	-0.634774	0.0472064		GSG2	4.66132	0.73223	0.0115869
OSGEPL1	2.28438	-0.909667	0.0430597		GTPBP1	5.81295	0.885139	0.00768644
OSTC	6.95984	-1.05643	0.00877401		GTPBP3	7.30354	0.734285	0.0451927
OSTM1	5.54674	-0.725013	0.0369734		GVQW1	0.7374	1.18835	0.0261537
OTOF	-2.60429	-4.26887	0.0490379		H2AFX	8.43185	1.05667	0.0260555
OTUD6B	4.89338	-0.741299	0.0483416		HAPLN3	4.95365	1.31451	2.97049e-06
OXSM	4.48696	-0.80588	0.0370335		HAUS5	5.20639	0.709379	0.0227018
PALMD	3.06264	-1.69209	2.81346e-06		HBEGF	4.67194	1.6646	2.31027e-08
PAPSS1	4.91817	-0.654347	0.0352102		HBQ1	-1.98997	3.62914	0.0064197
PARPBP	4.39905	-1.08683	0.00677161		HCG27	1.49422	2.89775	2.59877e-06
PBK	6.63346	-1.18668	0.00134945		HCN3	3.34235	1.2849	0.000114716
PBX1	5.19185	-0.861444	0.00566631		HDAC10	4.15855	0.982916	0.00295722
PCDHA3	-2.52868	-4.46401	0.0243232		HDAC7	6.35906	0.716589	0.0255878
PCDHGB1	-1.55971	-2.3683	0.0266712		HEATR9	-1.70321	3.30572	0.0133574
PCMTD1	3.31982	-1.06212	0.00283075		HELB	3.58308	0.840777	0.0139092
PCMTD2	4.70346	-0.669131	0.0245401		HELZ2	7.45135	4.02615	4.66032e-28
PCNP	6.89554	-0.870656	0.0359133		HERC5	5.34425	2.56703	1.43655e-21
PCTP	3.4856	-0.86211	0.00730731		HERC6	4.56541	2.18183	7.7953e-16
PCYOX1	5.67196	-0.920345	0.00903452		HES1	5.29863	3.28185	2.60909e-17
PDCD4	6.42835	-0.941469	0.0133331		HES4	7.79619	3.55961	9.23455e-09
PDE5A	4.74241	-0.975727	0.000540601		HES7	5.97871	1.59354	6.49639e-07
PDGFC	0.930306	-1.01256	0.0311319		HEXIM1	8.03134	1.75671	0.000148197
PDIK1L	3.7111	-0.979271	0.000927852		HEY2	2.20874	1.21261	0.00281182
PDK4	6.73275	-1.3904	8.36541e-05		HGS	7.04084	1.10003	0.000967697
PDSS2	4.63642	-0.818346	0.00345795		HHIPL2	-2.13729	3.38924	0.0286264
PECR	3.46663	-0.922986	0.0280739		HIAT1	6.98649	0.698239	0.0430637
PEG10	6.97942	-0.808576	0.0294307		HIC1	2.70105	3.72656	4.7016e-19
PEX19	5.78563	-0.681616	0.0379096		HIC2	4.20094	1.23315	4.25675e-05
PEX2	4.15259	-1.18381	0.00352116		HIP1R	6.46028	2.68242	6.57352e-11
PEX3	3.97464	-0.674305	0.0284653		HIST1H1B	0.447867	1.34659	0.00998486
PFN2	7.63098	-1.069	0.00892476		HIST1H1E	0.810957	1.6517	0.00158577
PGAP1	2.83373	-0.932858	0.0399706		HIST1H2AD	0.0416203	2.85284	8.17408e-06
PHF6	5.51	-0.745162	0.0249015		HIST1H2AE	3.72941	1.53726	0.00310277
PHKB	5.03622	-0.905202	0.000928881		HIST1H2AG	2.43734	1.67556	0.00114662
PHOSPHO2	1.64186	-1.10182	0.0466971		HIST1H2AH	-0.921841	2.39665	0.016198
PHTF1	5.54377	-0.837548	0.00368716		HIST1H2AK	-1.06899	2.60263	0.0087909
PHTF2	6.16468	-0.851688	0.00811707		HIST1H2AL	0.349204	2.82714	2.11457e-06
PI4K2B	4.78378	-0.829951	0.00366051		HIST1H2AM	1.09105	1.52857	0.0104392
PIGB	3.77061	-0.754599	0.0154527		HIST1H2BE	-0.875806	2.67856	0.00238943
PIGF	3.84837	-1.17461	0.000929096		HIST1H2BF	-0.0348663	2.55706	4.88602e-05
PIGK	5.46553	-1.11979	0.000228974		HIST1H2BG	2.87892	2.59438	3.10795e-08
PIGM	4.41206	-0.718215	0.012909		HIST1H2BH	3.45065	2.66002	1.77678e-11
PIGN	4.25863	-0.940525	0.00101053		HIST1H3A	-0.240068	3.13268	9.06039e-06
PIGX	3.55763	-0.923071	0.00196217		HIST1H3B	0.667715	3.6194	3.80187e-09
PIR	5.84783	-0.782494	0.0268467		HIST1H3C	-0.538597	1.82675	0.0247077
PJA2	5.81502	-0.785933	0.0122654		HIST1H3D	-0.497675	2.27966	0.00081704
PKHD1L1	-2.39413	-4.75358	0.01794		HIST1H3G	2.86798	1.64803	0.00486584
PKIB	0.0676948	-1.52265	0.00985025		HIST1H3H	2.15625	1.96247	7.21405e-05
PLA2G12A	6.0253	-0.982515	0.0126242		HIST1H3J	-1.02883	3.74138	0.000277309
PLEKHA2	5.86837	-0.77208	0.016815		HIST1H4B	-0.933486	1.80942	0.0457725
PLS1	4.46005	-0.641055	0.03439		HIST1H4D	-0.671717	1.47953	0.0499247
PLSCR4	0.629248	-1.16621	0.0123588		HIST1H4E	0.903052	2.75699	0.00024546
PMS2	4.51076	-0.60922	0.044696		HIST1H4H	2.81905	2.78221	1.74326e-12
PNPO	4.67642	-0.834673	0.00226875		HIST2H2AA4	6.40581	2.67871	2.29429e-11
POC1B	3.02939	-0.847042	0.0317243		HIST2H2BE	4.05025	2.13491	6.92025e-08
PON2	6.79011	-0.762398	0.0203243		HIST2H2BF	1.57378	3.12128	3.53989e-09
PPA2	6.10087	-0.841796	0.02282		HIST2H3A	4.24214	4.10656	2.37244e-24
PPARGC1A	4.25887	-0.853759	0.00503933		HIST2H3C	4.24349	4.08236	2.08731e-24
PPIC	6.29254	-0.885354	0.00427031		HIST2H3D	0.163282	2.7789	1.9294e-07
PPIL1	5.43521	-1.07431	0.00644833		HIST2H4B	4.26777	1.68364	2.16092e-05
PPIP5K2	5.56415	-1.01072	0.000488163		HIST3H2BB	1.56645	2.47547	4.02296e-07
PPM1H	4.70467	-0.673384	0.0377825		HIST4H4	0.800059	1.39336	0.014218
PPP1CB	7.5962	-0.823442	0.0311319		HIVEP1	4.01837	0.939737	0.00702438
PPP1R2	5.33988	-0.769881	0.0450666		HIVEP2	5.46917	1.2396	0.000357799
PPP1R36	1.47431	-1.22807	0.0216066		HIVEP3	2.44907	1.2493	0.00134881
PPP1R3C	2.2703	-1.39283	0.000401439		HK2	6.37662	0.831592	0.042673
PPP2R2B	4.35697	-0.774735	0.00757897		HLA-B	6.56272	0.806336	0.0212255
PPP2R5C	6.30804	-0.717513	0.0329525		HLA-DOB	-0.193788	1.38457	0.00889732
PPT1	6.76133	-0.740401	0.0282433		HLA-E	6.71822	0.806252	0.0238302
PQLC3	4.05396	-0.768366	0.0122654		HLA-F	4.09736	1.05796	0.00218384
PRCP	5.91162	-0.711872	0.0250878		HLX	2.65828	2.31863	1.06582e-09
PRDX3	8.14104	-0.915009	0.0377939		HMHA1	5.81389	0.862812	0.00677997
PREPL	5.38142	-0.687016	0.0266474		HOXA1	3.52866	1.17711	0.000156581
PRIM1	4.68285	-0.845271	0.0197875		HOXA2	0.526377	1.81126	0.000603541
PRKAB2	4.44738	-1.09547	6.65355e-05		HOXA3	5.05455	1.2634	2.48794e-06
PRKACB	5.17007	-0.633774	0.0397558		HOXA4	2.28753	1.34338	0.000418383
PRKAG2	4.94035	-0.731249	0.0135049		HOXA5	5.31033	1.32179	5.16047e-05
PRKAR2B	4.39913	-0.781118	0.0143465		HOXB5	2.00198	1.25721	0.0144461
PRKD3	7.6958	-1.01667	0.00456124		HOXB9	4.78898	1.30571	7.12603e-07
PRMT3	5.89029	-0.824499	0.00954605		HOXC12	-1.58322	2.48251	0.0415805
PROS1	4.38036	-1.01595	0.000487476		HOXC9	3.88198	0.925067	0.00409565
PRPSAP2	4.46103	-0.63777	0.0429497		HOXD11	3.73887	0.732164	0.0173308
PRR11	5.15487	-0.736486	0.0196643		HOXD9	2.12661	1.48485	0.000440853
PRUNE	4.35743	-0.775892	0.00592514		HPS6	6.18559	1.10263	0.000147436
PSAT1	6.74547	-0.857476	0.0106459		HRH1	3.10198	1.2851	8.05431e-05
PSG4	2.43263	-0.963978	0.026037		HS3ST3A1	-1.10462	2.53732	0.0074501
PSMA1	6.97947	-0.770362	0.0468989		HS3ST3B1	2.86579	1.08565	0.00249555
PSMD10	5.95031	-0.916278	0.00480206		HS6ST1	6.65395	0.684748	0.0412676
PSPH	6.35691	-1.47477	0.00373675		HSD11B2	4.44358	1.01694	0.000797725
PTER	4.44492	-0.828812	0.00823437		HSD3B1	-1.00963	2.44063	0.00946809
PTGER3	5.81989	-1.05961	0.000501776		HSD3B2	-1.22691	2.67964	0.00579575
PTP4A1	10.0455	-0.873616	0.0267722		HSF1	6.63831	0.748808	0.0220118
PTPRR	5.38169	-0.89951	0.0154866		HSF4	1.96106	1.78937	0.000818895
PUS7L	5.13791	-0.794453	0.0125693		HSH2D	0.424277	2.64198	7.50199e-08
PXMP4	2.35069	-1.03209	0.0190233		HSPA1A	6.38421	1.13605	0.000967697
PZP	2.55729	-1.30269	0.016523		HSPA1B	7.71384	1.01359	0.0110321
QPCT	-0.334593	-1.39049	0.0292324		HSPA6	1.3564	1.27767	0.00185599
RAB28	3.82261	-0.760328	0.0466244		HSPB9	-1.1834	2.44317	0.0148027
RAB2A	6.85543	-0.762121	0.043742		HTR3E	-2.44338	4.793	0.028637
RAB30	3.72718	-1.44677	2.53631e-07		HTRA2	6.23425	0.948352	0.00168613
RAB4A	4.33106	-1.03892	0.0014674		ICAM1	6.87876	4.45687	6.80744e-49
RAD17	3.50141	-0.674992	0.0461543		ICAM4	2.39817	8.79325	2.11878e-17
RAD51AP1	5.23543	-1.08479	0.0168825		ICAM5	4.89408	2.59777	1.73402e-10
RAD54B	3.97868	-0.692975	0.0423029		ICOSLG	4.09998	1.29496	0.0001457
RALGPS2	4.90429	-0.982787	0.000230086		ID1	8.99808	1.00131	0.0403833
RAP1GDS1	5.11717	-0.630199	0.0367919		IDUA	2.83743	1.68461	0.000378368
RARB	2.54091	-2.11734	3.57054e-08		IER2	9.96337	2.88876	4.92036e-07
RASSF6	0.447776	-1.18069	0.0288793		IER3	9.10657	3.06191	1.58352e-11
RBBP9	3.80499	-0.912816	0.00665038		IER5	8.46385	3.23418	2.27275e-15
RBL2	4.35711	-0.725522	0.0305195		IER5L	7.54742	2.93719	3.27406e-08
RBM43	1.76235	-0.992593	0.0253703		IFFO1	0.223305	4.53265	1.21572e-09
RCBTB1	2.94034	-0.800106	0.029239		IFI27	-0.181614	2.00922	0.00042299
RCN2	6.38376	-1.24378	6.05248e-05		IFI44	1.5331	7.09922	3.00176e-31
RDH11	6.54111	-0.737642	0.0320718		IFI6	4.55829	0.976714	0.00638135
RDX	6.43573	-1.09299	0.000357799		IFIH1	5.85371	3.69199	1.92065e-41
RECK	3.09444	-0.865835	0.0141415		IFIT1	8.42175	5.19158	5.16678e-34
REEP1	3.38645	-1.0327	0.00101077		IFIT2	9.17428	6.88795	2.52936e-58
RERG	3.49496	-0.947881	0.00969298		IFIT3	8.24015	5.86679	4.91423e-55
RHOBTB1	2.97252	-1.05657	0.00267283		IFIT5	5.28552	0.960619	0.00285215
RHOBTB3	6.63473	-0.778772	0.0195696		IFITM1	-0.0331164	1.54543	0.0230542
RHOT1	4.54911	-0.664674	0.0264801		IFITM10	0.723889	1.00797	0.0240039
RHOU	1.28406	-1.5992	2.76387e-05		IFITM3	8.01564	0.934311	0.0175766
RIMKLA	2.20261	-1.06111	0.0140481		IFITM5	-1.97413	3.70264	0.0144218
RIN2	3.66707	-0.75058	0.0241873		IFNB1	1.28468	9.52839	3.31327e-17
RMDN1	4.49905	-0.792371	0.00957369		IFNE	-0.394852	1.97589	0.0174115
RNF115	5.22477	-0.640473	0.0385061		IFNL1	3.41082	11.6767	5.86846e-25
RNF128	4.20901	-0.674266	0.0423029		IFNL2	0.839102	9.07872	1.98224e-12
RNF14	5.11658	-0.797376	0.0124674		IFNL3	0.454259	6.01572	3.80187e-09
RNF141	5.24692	-1.03521	0.00282105		IGF2	-0.278763	2.31424	2.46275e-05
RNF150	1.17095	-1.00288	0.0284653		IGFBP4	8.23731	0.840667	0.0364698
RNF170	3.32853	-0.961565	0.00545721		IGFL1	-2.14213	5.33617	0.0128197
RNFT1	5.79965	-1.03553	0.00669241		IGHE	-2.47105	4.55958	0.0470985
RP11-38C17.1	-0.160779	-1.42923	0.00596254		IHH	-0.65186	1.4069	0.0359133
RP11-463D19.2	-0.165059	-2.24877	0.00760721		IKBKE	3.95365	0.908796	0.00360531
RP11-544M22.13	3.30263	-0.92828	0.0321241		IKZF3	4.10685	1.03871	0.0128213
RP11-548K23.11	-2.14498	-5.28021	0.025206		IL11	4.44395	3.73223	2.11729e-23
RP11-577H5.5	2.47981	-1.54539	0.000494388		IL12A	1.77621	1.80493	0.00392664
RP11-613M10.8	-1.00746	-2.33392	0.0371881		IL12RB2	-1.51592	2.20227	0.0348716
RP3-382I10.7	-1.45976	-3.01156	0.00449824		IL15RA	4.5771	0.864527	0.00624708
RPAP3	5.43685	-0.677015	0.0361859		IL17C	-2.39474	4.79227	0.0325001
RPRD1A	6.07105	-0.725463	0.028637		IL17RA	5.08852	0.698222	0.0415805
RPS29	9.11402	-1.36986	0.0483416		IL17RE	-0.0593426	2.38596	1.50924e-05
RPS3A	10.523	-1.25874	0.0270589		IL1A	-0.136588	3.20565	1.9294e-07
RRM2B	4.51601	-0.988058	0.000834238		IL23A	-0.165449	2.47668	4.53645e-06
RWDD2B	4.50504	-1.12971	0.000496946		IL27	-2.44377	4.787	0.0271025
RWDD3	3.59874	-1.0553	0.0413536		IL32	3.69342	3.77448	1.21e-28
RWDD4	5.73517	-0.820172	0.0408881		IL4R	5.47295	1.6112	6.90054e-10
SACM1L	5.0482	-0.849994	0.002534		IL6	7.69296	7.11223	7.66488e-44
SAR1B	6.62337	-0.756864	0.0382736		IL7R	2.15063	2.93635	2.32473e-12
SARAF	7.0319	-0.940495	0.00534167		INAFM1	3.64997	1.56908	0.000145882
SC5D	5.22474	-0.880431	0.00394181		INF2	7.84445	1.01751	0.00584597
SCAMP1	4.34632	-0.950211	0.000661491		ING1	5.35167	1.37353	8.57558e-07
SCFD1	5.5115	-0.997231	0.00592514		INHBA	2.72152	2.26401	9.85893e-12
SCOC	5.31955	-1.35037	0.00315796		INPP5D	-0.802743	2.36494	0.00325069
SCP2	6.34844	-0.981498	0.00450593		INPP5E	5.60191	1.55971	5.50716e-07
SCPEP1	4.78435	-0.701046	0.0359416		IQCJ-SCHIP1	5.94984	1.58298	7.98865e-08
SCRN3	3.53333	-1.1922	0.000277106		IQSEC3	-2.44894	4.74321	0.0247689
SDC2	3.74588	-0.943157	0.00894264		IRAK2	3.98537	2.28227	2.25321e-17
SDHAF3	5.60772	-1.11306	0.0421301		IRF1	7.25471	3.10159	1.34792e-22
SDHC	7.57048	-0.880853	0.0332573		IRF2	4.32138	0.901605	0.00175816
SDHD	6.81625	-0.966925	0.0392165		IRF2BP1	7.04948	1.30933	6.46674e-05
SEC11C	5.49445	-0.873239	0.0396338		IRF2BP2	7.28084	1.61944	1.23957e-06
SEC22B	7.66617	-0.812257	0.0357042		IRF2BPL	6.02739	1.63601	6.95445e-08
SEC22C	4.98835	-0.841808	0.0109406		IRF9	4.10808	3.50223	2.3488e-35
SEC23A	6.58234	-0.74048	0.0225314		IRGQ	5.30774	1.00719	0.0125211
SEL1L	4.29073	-0.82791	0.0298628		IRS2	7.36205	1.16834	0.000484779
SEL1L3	5.33157	-0.741074	0.0301781		IRX3	5.26221	1.97012	1.41294e-10
SELT	6.96092	-1.13927	0.00466067		IRX5	3.48509	1.52202	3.3065e-07
SEMA6D	1.99843	-2.19913	8.38139e-06		ISG15	9.01326	5.60109	6.38687e-30
SEPP1	3.65435	-1.3474	0.0100096		ISG20	5.7662	3.62443	6.09727e-19
SERTAD4	3.37888	-0.902633	0.00611296		ISL2	3.21177	1.48646	2.31557e-06
SESN3	0.946242	-1.0814	0.0156374		ISYNA1	6.725	0.694213	0.0450666
SETDB2	2.15301	-1.10936	0.0106762		ITGA2	3.23042	1.18313	0.00276235
SGCB	4.14173	-0.917423	0.000826925		ITGA5	5.89763	1.61274	4.71199e-07
SGK3	3.67202	-0.72055	0.0334097		ITGAM	-1.26638	2.02065	0.0284004
SGPP1	5.61218	-0.638413	0.0489387		ITGB8	3.5303	1.96005	6.88797e-12
SH3BGRL	4.59128	-0.997707	0.00637655		ITPKC	4.3945	1.45425	1.89196e-06
SH3BGRL2	3.9095	-0.832729	0.00845869		ITPR3	7.58147	1.10485	0.00667111
SHOC2	6.23529	-1.04485	0.00116456		ITPRIP	8.15052	1.51815	0.000159571
SIAE	4.46604	-0.865524	0.00603317		ITPRIPL2	6.98318	0.956309	0.00599544
SKA2	6.26069	-1.02807	0.021854		JAG1	3.03714	0.983087	0.0149789
SKAP2	5.26091	-0.892479	0.0024671		JAG2	6.16849	0.813134	0.0288806
SKP1	8.21003	-0.932524	0.0215646		JAK2	4.41769	0.962111	0.000320203
SKP2	6.27694	-0.750005	0.0210298		JMJD6	5.65326	0.894013	0.00328704
SLC12A3	6.00538	-1.35879	6.87559e-06		JSRP1	-0.659391	1.40611	0.0489387
SLC16A14	3.22677	-1.30653	4.51495e-05		JUN	9.40159	4.63434	1.101e-07
SLC16A7	4.23862	-0.700296	0.0201807		JUNB	9.8736	4.09913	2.35301e-13
SLC17A5	4.43968	-0.799867	0.00523313		JUND	8.4897	1.84186	1.46006e-05
SLC18B1	4.971	-0.735476	0.0114468		KCNC4	6.13075	0.913602	0.00290971
SLC1A1	5.00582	-0.931118	0.00135814		KCND1	0.0678772	1.2403	0.0195042
SLC25A14	3.56746	-0.764564	0.0360519		KCNE1	-1.02035	2.97814	0.000611628
SLC25A16	3.73588	-0.967036	0.00191446		KCNG3	4.18215	1.08109	0.000238078
SLC25A20	4.39254	-0.779738	0.0084566		KCNH3	3.27742	0.909186	0.0059423
SLC25A30	4.04956	-0.675987	0.035362		KCNH4	2.01969	1.22605	0.00320249
SLC25A40	4.39997	-0.948544	0.00354475		KCNJ14	2.6057	1.88383	4.58869e-07
SLC25A46	5.86323	-0.842971	0.0130006		KCNK1	5.37028	0.831391	0.00469884
SLC2A11	3.4633	-0.784891	0.0259405		KCNK5	4.60186	1.53731	1.15441e-06
SLC30A5	5.47628	-0.707406	0.0201807		KCNK7	0.594649	2.49477	2.27918e-07
SLC30A6	5.24296	-0.76068	0.0130202		KCNQ4	3.42067	1.4409	4.70464e-05
SLC30A9	6.28783	-0.940199	0.00331386		KCTD11	4.02346	0.889154	0.00210772
SLC31A1	6.29398	-0.791919	0.0152348		KCTD12	1.02982	2.16089	0.00331386
SLC35A1	4.20886	-0.858472	0.0239852		KDM6A	4.00883	0.760988	0.0145184
SLC35A5	4.1693	-0.727197	0.0423029		KDM6B	7.1629	2.85215	4.62648e-13
SLC35F5	5.46569	-0.981893	0.000733909		KDM7A	4.69687	1.4909	6.41532e-07
SLC36A4	3.82831	-0.76689	0.0173791		KIAA0040	4.34175	0.74739	0.010593
SLC39A9	5.95482	-0.751233	0.0156443		KIAA0907	5.95204	0.910349	0.00524726
SLC44A1	5.68756	-0.969309	0.000980386		KIAA1217	3.79684	1.07341	0.00373675
SLC47A1	4.23555	-0.680771	0.0234534		KIAA1683	3.03772	5.15881	3.43257e-22
SLC51B	-0.32332	-2.4509	0.00380779		KIF18B	6.55172	0.752106	0.0300685
SLC7A11	3.16234	-0.988763	0.0038216		KIF26A	5.98748	1.23632	1.43457e-05
SLC9A2	1.64722	-0.922786	0.0494774		KIF27	2.50509	1.51444	0.0142201
SLCO1B3	3.28547	-0.954086	0.0407138		KIF7	4.50329	1.00691	0.00373675
SLF1	6.09994	-1.42628	8.22543e-05		KIFC2	4.9989	2.08832	5.03842e-06
SLITRK5	3.36242	-0.742232	0.0451959		KIFC3	7.11613	0.90173	0.00955475
SMARCA1	4.53314	-0.739718	0.0313563		KLC2	6.36216	0.865244	0.00606046
SMARCA2	4.99556	-0.804542	0.00866327		KLC3	3.74773	0.679112	0.0393912
SMC2	5.37212	-0.655064	0.0373037		KLF10	5.9491	0.703816	0.035967
SMIM10	5.26585	-0.827073	0.0287136		KLF11	4.84429	0.84318	0.00958789
SMIM14	3.67268	-1.0882	0.00385955		KLF16	6.69702	1.57181	1.29418e-07
SMPDL3A	2.47691	-0.970966	0.0151314		KLF18	-2.53253	4.48509	0.02121
SNAP23	5.38906	-0.849422	0.0180678		KLF2	6.71136	5.21751	3.60279e-18
SNCA	6.51898	-0.743476	0.0399085		KLF3	5.53569	1.13166	0.000179141
SNRNP48	5.38608	-0.731719	0.0459419		KLF4	7.76693	3.42556	2.63236e-25
SNURF	1.8433	-1.44915	0.0043954		KLF6	8.04571	2.70669	5.60173e-16
SNX10	4.53454	-1.11677	0.00212703		KLF7	3.3912	1.71593	9.17233e-09
SNX13	5.09967	-0.959304	0.00151216		KLHDC7B	-0.401153	7.70202	1.66729e-12
SNX14	5.15727	-0.69311	0.0290696		KLHL17	5.26703	0.971457	0.00244171
SNX2	7.43845	-0.832831	0.0303763		KLHL21	7.88703	1.27713	0.000407146
SNX24	5.34307	-0.920775	0.00410373		KLHL25	3.74265	0.675913	0.044516
SNX7	5.38247	-0.779942	0.0172202		KLHL26	4.69694	0.737101	0.00966985
SPAG16	3.54815	-0.850635	0.0148027		KLHL38	-1.92586	5.72559	0.00172015
SPAST	5.43577	-0.717055	0.0312108		KLK10	-0.625005	2.25719	0.00260578
SPATA7	0.537661	-1.31364	0.00225632		KMT2B	6.6423	1.27214	0.000259402
SPC24	4.30455	-0.81684	0.00638135		KRBA1	4.78802	1.06491	6.50001e-05
SPCS3	7.44217	-0.954337	0.0154866		KREMEN2	4.4863	1.14851	0.000228593
SPG21	6.40991	-0.687126	0.0381811		KRI1	6.25625	0.922625	0.0140852
SPIN1	6.37389	-0.707325	0.0347448		KRT14	-0.798135	1.86991	0.0268635
SPP1	-1.75709	-2.49172	0.0473227		KRT16	0.870206	1.60451	0.0274054
SPTLC1	5.45177	-0.751615	0.0144737		KRT17	0.416391	5.06873	9.03718e-09
SPTSSA	6.889	-1.21682	0.00210307		KRT6A	-1.22137	2.43325	0.0486616
SRI	7.4981	-0.941671	0.0341157		KTI12	5.11811	0.832752	0.00513268
SRP9	7.97027	-1.14011	0.0195933		LA16c-431H6.6	1.42224	1.26419	0.00375236
SSR1	7.57731	-0.794229	0.0306548		LAG3	0.83062	4.55707	3.77593e-08
SSR3	7.34806	-0.819689	0.0247077		LAMA2	0.609232	1.76692	0.00187268
SSX2IP	5.93579	-0.696329	0.0490666		LAMA5	9.43696	0.988673	0.0235299
STAM2	3.99119	-0.681971	0.0405149		LAMB3	5.60775	1.14301	0.00109607
STAU2	5.63936	-0.833264	0.0140481		LAT	1.08665	1.33131	0.0146032
STEAP1	4.624	-0.79206	0.0433258		LBX2	1.82814	1.00601	0.048069
STEAP2	1.824	-0.952741	0.0307819		LCAT	2.16645	2.09206	4.57706e-05
STK33	2.35161	-0.905595	0.0253641		LCT	-1.41257	2.71784	0.0101622
STOX2	4.08457	-0.85084	0.0128325		LDLR	8.27037	1.42487	0.000418945
STRADB	3.2565	-1.13674	0.000395768		LDLRAD2	-0.903998	2.63856	0.00368634
STX17	3.63638	-0.849541	0.00954605		LEKR1	0.953883	3.36842	8.11643e-08
STX7	4.82494	-1.011	0.00352748		LENG1	4.28162	0.921482	0.00217741
STYX	5.5355	-0.829621	0.0278376		LENG8	6.22019	1.16634	0.00205168
SUCLA2	4.98032	-0.682642	0.040918		LENG9	5.07484	1.32037	1.5515e-06
SUCLG2	4.15785	-1.01363	0.0012119		LHX1	3.12725	1.44861	1.17109e-05
SUMF1	4.27729	-0.979698	0.00141065		LIF	5.56325	2.39477	1.38094e-17
SUMO1	6.56217	-0.966746	0.0406116		LIME1	2.94021	2.24788	2.01188e-06
SYNC	3.38748	-0.900482	0.00495585		LIN37	2.84435	1.00687	0.0110187
SYNJ2BP	4.88966	-0.842298	0.00892476		LINGO1	4.33102	0.696728	0.0222229
SYPL1	6.88895	-0.698885	0.0473416		LMF2	6.18888	1.03121	0.00521391
SYTL5	-0.897436	-1.93921	0.0149789		LMNTD2	1.18325	1.82494	0.0113737
TAF11	5.45313	-0.792608	0.0402443		LMTK3	4.20721	1.17942	0.000248851
TAF7L	2.95708	-0.758023	0.0422383		LONRF1	4.85593	1.24753	4.53645e-06
TAF9B	4.88526	-0.873833	0.00452121		LONRF3	3.98427	0.946799	0.00297439
TATDN3	4.36669	-1.02176	0.00494103		LOXL3	3.28611	1.44761	1.88593e-06
TBC1D23	4.86658	-0.834096	0.00681419		LRCH4	5.61322	1.02032	0.000816754
TBCE	4.53579	-0.587891	0.0461112		LRFN1	5.46896	1.07754	0.000218055
TBL1XR1	5.62421	-0.719602	0.0274493		LRFN3	3.9982	0.871662	0.00529629
TCAIM	4.80974	-0.87081	0.0057042		LRFN4	7.75422	1.03353	0.0067386
TCEA1	6.65381	-0.932844	0.0036454		LRIG1	3.76506	1.06629	0.00240516
TCEAL1	4.58106	-1.23125	0.00816681		LRIG3	3.41513	0.882853	0.00557732
TCEAL8	5.29642	-1.23785	0.0226111		LRP3	5.47484	0.815508	0.0203267
TCTA	4.84222	-0.860252	0.00645965		LRRC14	5.20336	1.01802	0.000331971
TCTN1	3.52716	-0.770106	0.0226589		LRRC24	1.17078	1.63293	0.0179223
TCTN3	5.14088	-0.822242	0.0064197		LRRC3	4.337	1.32469	4.25935e-07
TDRD5	-0.547094	-1.39032	0.0250066		LRRC73	3.86816	1.03356	0.014218
TERF1	5.19605	-0.647085	0.0359092		LRRC75B	0.923048	1.08305	0.0227523
TES	6.27888	-0.841084	0.0069417		LRRC8C	4.76631	0.721817	0.0205651
TET1	0.756167	-2.75157	1.04132e-07		LRRC8E	5.35259	0.922028	0.00190978
TEX15	4.35747	-0.771045	0.0158992		LRRK1	7.1363	0.906752	0.0348716
TFB1M	3.63761	-0.744691	0.0224135		LRWD1	6.37711	0.893512	0.00442039
TGFBR3	5.01829	-1.1193	0.000301789		LSMEM1	0.355326	1.20117	0.0474421
THAP6	3.14204	-0.943506	0.0187505		LSR	6.48603	1.30476	2.11765e-05
THAP9	2.32223	-0.975135	0.0316422		LTA	-1.79589	5.90027	0.000389769
THOC7	5.24674	-0.739203	0.0295676		LTB	1.52535	6.22297	8.01231e-19
TIA1	5.09881	-0.89856	0.00466877		LTB4R	3.20941	0.879604	0.0359133
TIGD2	3.71899	-0.833785	0.00771274		LTBP3	7.16769	0.792193	0.0415805
TIMM10B	5.34072	-0.916322	0.013975		LTBP4	5.97492	0.904008	0.00606046
TIMM21	5.24273	-0.935549	0.0181375		LY6G5B	0.925774	1.02692	0.0289812
TIMMDC1	6.4772	-0.82687	0.0253703		LYPD3	7.83102	0.823623	0.0412866
TIMP4	3.62212	-0.84565	0.0376805		LZTR1	5.53418	0.712598	0.0368271
TLL1	4.40929	-0.666365	0.0247396		LZTS2	6.78079	0.903704	0.00676785
TLR3	2.41147	-1.10249	0.0124479		M1AP	-2.3184	5.00833	0.0136517
TM7SF3	6.00861	-0.90626	0.00251386		MADCAM1	0.134008	2.43803	2.0597e-06
TMBIM4	4.87336	-1.00637	0.0211328		MAFA	3.86768	1.58617	8.06574e-08
TMC5	3.6682	-0.903681	0.00601802		MAFB	0.716491	2.64466	2.7527e-05
TMCO3	4.25111	-0.716019	0.0158309		MAFF	6.42708	2.49064	1.56952e-15
TMED10	7.67715	-0.896168	0.0134732		MAFG	5.61651	0.835339	0.00845404
TMED2	7.88744	-0.903041	0.016332		MAFK	8.25173	1.29846	0.00153199
TMED7	7.28989	-0.893527	0.0209746		MAGEA2	-0.200778	2.39985	0.000577172
TMEM106B	5.50178	-1.26241	1.96808e-05		MAMDC4	3.08651	2.12168	1.24841e-07
TMEM117	2.90121	-0.96581	0.00606153		MAML3	2.66391	1.30358	0.00151801
TMEM123	6.81341	-0.851593	0.0140813		MAN2C1	4.366	1.34496	0.00161325
TMEM126A	4.81632	-1.10284	0.0425264		MAP1S	6.97909	1.90097	3.52126e-09
TMEM126B	5.1897	-1.37808	0.0210092		MAP2K3	7.78401	1.11326	0.00145644
TMEM135	3.99119	-0.804739	0.00745866		MAP3K10	5.37587	1.48202	4.60287e-05
TMEM144	2.47704	-1.22714	0.00262554		MAP3K11	7.2204	1.0492	0.00184568
TMEM14A	5.50529	-1.37983	0.0083508		MAP3K14	7.16707	1.12066	0.00246926
TMEM14C	7.41437	-1.17433	0.0360467		MAP3K8	4.1523	1.09435	0.00952135
TMEM167A	5.02433	-0.950955	0.0441045		MAP7D1	7.32733	0.784657	0.0344686
TMEM168	4.82863	-1.02137	0.000189923		MAPK11	3.19013	0.720556	0.0410053
TMEM170B	3.10757	-1.02563	0.00365553		MAPK15	2.07974	2.18387	1.56893e-05
TMEM179B	4.22461	-0.725748	0.023047		MAPK7	4.90234	1.47768	1.15088e-08
TMEM184C	4.78611	-0.714985	0.0139791		MAPK8IP2	1.14846	1.21921	0.00921054
TMEM19	4.85509	-0.93584	0.000565775		MAPK8IP3	5.78435	1.24795	0.000414602
TMEM192	4.85832	-0.666752	0.0226426		MAPKBP1	4.94947	1.24286	1.50924e-05
TMEM230	4.7098	-0.928059	0.00557047		MARK2	6.0669	0.704431	0.0353877
TMEM237	4.59686	-0.818713	0.00704798		MASP2	-0.062691	2.09155	2.13115e-05
TMEM241	3.45926	-0.645406	0.0490379		MAST4	4.06428	1.48872	3.02841e-07
TMEM242	4.74931	-0.64139	0.0473416		MATN1	-0.766629	2.40008	0.00321762
TMEM254	2.6979	-1.02617	0.0058355		MATN4	1.38238	4.42285	7.34314e-09
TMEM263	5.86485	-0.825034	0.0186922		MAU2	5.57298	0.676575	0.0478264
TMEM30A	6.5198	-0.901351	0.0058355		MB21D1	5.22623	0.984914	0.0023944
TMEM37	2.84947	-1.33466	0.0011889		MB21D2	3.81625	1.52549	3.46345e-08
TMEM38B	5.74201	-1.07551	0.00998486		MBD3	7.51747	0.962624	0.00930654
TMEM45A	4.38205	-0.861471	0.00409969		MC1R	3.52069	1.18883	0.00260578
TMEM50B	4.38484	-1.04865	0.00363995		MCL1	9.15395	1.99708	1.61649e-08
TMEM56	5.26089	-1.16751	7.99587e-05		MDFI	3.73075	1.01511	0.0038047
TMEM59	7.23477	-0.852168	0.0211462		MED26	5.54826	1.33009	2.44324e-06
TMEM60	4.15932	-0.873774	0.0381811		MEF2B	-0.0612619	1.35562	0.00903514
TMEM9B	5.77043	-0.789848	0.0372691		MEF2D	6.37776	0.937326	0.0122376
TMTC3	4.78159	-0.939256	0.00143109		MEFV	-1.05571	2.35108	0.00404031
TMTC4	3.08155	-0.993518	0.00316548		MEGF6	5.23721	0.785079	0.0284874
TMX1	6.93097	-0.928452	0.00820173		MESDC1	7.17355	2.04824	1.66e-08
TMX4	4.00826	-0.784882	0.011809		METRNL	5.92321	1.04367	0.00862401
TNFRSF19	3.24268	-1.31045	7.45654e-05		MEX3A	3.68179	0.778003	0.0223213
TOMM20	7.86083	-0.809865	0.038506		MEX3B	1.17375	1.11495	0.0454876
TOMM22	6.67651	-0.961735	0.0410712		MEX3D	6.45945	1.885	2.34884e-05
TP53INP1	0.967007	-0.926624	0.0409448		MFHAS1	5.66892	0.980319	0.00103209
TPD52	7.10967	-0.950606	0.0104694		MFSD10	6.64377	0.805859	0.0205361
TPGS2	6.68748	-0.760979	0.0299054		MFSD2A	4.83458	2.07402	3.98414e-15
TPMT	5.72502	-1.21253	0.00357017		MIB2	5.65648	1.42188	7.91063e-06
TRAM1	7.53551	-1.02714	0.00972215		MICAL1	3.69569	1.07747	0.00108538
TRAPPC13	3.34411	-1.1185	0.0033772		MICALL2	5.12849	1.15021	0.000301797
TRAPPC8	4.87588	-0.598153	0.0481299		MIDN	7.24911	1.87871	1.4682e-07
TRDMT1	2.59814	-1.00245	0.0191224		MIER2	5.76872	1.62148	5.96113e-09
TRIM16L	4.65728	-0.817838	0.024415		MIIP	5.61466	0.908599	0.0151314
TRIM2	2.6661	-1.17027	0.00158577		MISP	7.82443	0.855776	0.0311335
TRIM23	2.72129	-0.943975	0.0196067		MLKL	4.98613	0.709144	0.0372385
TRIQK	2.90192	-1.29464	0.0102491		MLLT6	6.81016	0.747968	0.0481112
TRMT2B	4.05696	-0.775574	0.00862546		MLXIPL	3.07618	0.839317	0.0420183
TRUB1	5.38191	-1.04261	0.00301688		MMP14	-0.33984	1.58285	0.00595266
TSC22D3	4.16268	-1.07349	0.000237266		MMP17	4.64708	0.875248	0.00996092
TSEN15	5.27791	-1.04161	0.0141985		MMP23B	-0.331017	3.16834	2.8579e-06
TSNAX	5.20821	-0.947906	0.00440865		MMP25	4.4821	0.851811	0.0164462
TSPAN13	6.49607	-1.09946	0.000433213		MMP9	0.0666887	3.30591	1.744e-08
TSPAN31	4.10645	-0.680587	0.0489387		MNT	5.43165	1.03024	0.00197759
TSPAN6	5.6002	-0.985054	0.000787315		MNX1	5.3356	1.22104	0.000173603
TSPAN8	5.20902	-1.57681	0.00148531		MOB3C	3.97359	0.96884	0.000615574
TTC19	4.95067	-0.657927	0.0289959		MOBP	-1.52965	3.03942	0.0293573
TTC3	6.52153	-0.914548	0.00486584		MOGS	6.57436	0.828858	0.0241947
TTC30A	1.68755	-1.19062	0.00321818		MPST	6.54017	0.828139	0.0498328
TTC33	4.65379	-0.940955	0.0361859		MROH1	4.59269	0.817338	0.00521391
TTC37	5.42597	-0.766842	0.0101649		MROH6	4.70549	0.850824	0.00669241
TTC5	3.4676	-0.83109	0.0158907		MROH7	-0.82961	2.11931	0.00612599
TTC8	3.05374	-0.856442	0.0164215		MS4A4E	-2.04257	3.53016	0.00800367
TTPA	0.664603	-1.70691	0.0036454		MSI1	2.04717	0.944051	0.0371975
TUB	4.50249	-0.661395	0.0426683		MSL1	6.94811	1.00456	0.00129778
TUBE1	3.43818	-0.83076	0.0348721		MST1	2.13889	1.20787	0.00709841
TWF1	7.47801	-0.930493	0.0317243		MSX1	4.83682	1.37221	0.000121694
TWSG1	6.37263	-0.790429	0.0228942		MT-ATP6	11.9358	1.78662	0.00190978
TXNDC12	6.12146	-0.763496	0.0326438		MT-ATP8	7.02091	1.80923	0.00310821
TXNDC16	2.97037	-1.10945	0.00221056		MT-CO1	13.5941	1.66035	0.00719128
UBA3	5.91668	-0.843929	0.0255878		MT-CO2	11.9568	1.43848	0.0221273
UBL3	4.43568	-0.872158	0.00484793		MT-CO3	11.7364	1.43882	0.0324787
UBLCP1	5.40254	-0.790011	0.0124404		MT-CYB	11.4048	1.77653	0.000972973
UBXN2B	4.10191	-0.698982	0.0247077		MT-ND1	11.6147	1.67041	0.0012966
UCHL5	5.8771	-0.669179	0.0440125		MT-ND2	11.5258	1.78837	0.000208486
UFL1	4.21055	-0.833481	0.0058355		MT-ND3	8.71185	1.24355	0.0399085
UGGT2	4.36703	-0.827796	0.00752576		MT-ND4	12.7342	1.90114	0.000392105
UROS	5.28917	-0.658534	0.0324174		MT-ND4L	8.7029	1.38437	0.020146
USO1	6.16012	-0.693681	0.0348721		MT-ND5	11.8562	1.46549	0.01143
USP33	5.81724	-0.743279	0.0219532		MT-ND6	10.6056	1.67013	0.00788416
USP46	4.78843	-0.670478	0.0303763		MT2A	8.47815	1.32413	0.00374665
VAMP4	3.55027	-0.95058	0.0335557		MUC1	3.57105	2.17433	1.53946e-09
VAMP7	5.82539	-0.909517	0.00892476		MUC5AC	0.78905	3.15847	1.6656e-13
VASH2	1.9338	-1.04925	0.0167549		MUS81	5.07649	0.690901	0.0286264
VBP1	6.8682	-1.14332	0.0247077		MVD	5.31132	0.911469	0.0036149
VEPH1	2.8374	-1.41	0.0107609		MVP	4.84356	0.796229	0.0290857
VGLL3	5.53566	-0.994778	0.000801007		MX1	1.20499	1.76007	3.27202e-05
VIPAS39	3.15428	-0.826127	0.0253189		MX2	0.636489	1.90061	4.85543e-06
VMA21	6.39203	-0.962007	0.00522813		MXD1	2.98978	1.49727	3.36069e-06
VPS41	4.42467	-0.734195	0.0201492		MYC	9.87166	1.96128	3.87582e-07
VPS50	4.75558	-0.75489	0.0216856		MYEOV	3.91225	1.46902	6.72359e-05
VSIG10	3.97909	-0.876728	0.00323753		MYH9	7.86827	0.991721	0.0494866
VTI1B	6.26147	-0.698521	0.0415463		MYLK2	-0.26216	1.61345	0.00559138
VWDE	1.65993	-1.24239	0.00241609		MYO1G	-0.634958	3.81251	5.7015e-06
WDFY1	4.58538	-0.640752	0.0472064		MYPOP	4.72892	0.982325	0.00108143
WDR41	4.06115	-0.712223	0.0147598		MZF1	3.28978	1.26448	0.000930316
WDR44	6.08969	-0.869288	0.00892476		N4BP1	4.95917	1.05261	0.000255542
WDR61	5.75784	-0.736616	0.0379096		N4BP3	5.96679	1.91363	5.88082e-13
WRB	4.91237	-1.43301	0.000179141		NAAA	-0.199163	1.29305	0.0156618
XK	4.88568	-0.787373	0.00632537		NAB2	5.95643	1.58241	6.32827e-07
YIPF4	5.99993	-0.802288	0.0246098		NABP1	4.87507	0.964454	0.000347947
YIPF5	5.53324	-0.752055	0.0172921		NACAD	0.46676	3.94329	9.3356e-11
ZBTB41	4.41137	-1.15711	0.000401439		NAT16	-1.87689	3.01434	0.0321132
ZDHHC17	4.0952	-0.65318	0.0398463		NAT6	4.14261	0.65292	0.0317911
ZDHHC2	4.18804	-1.05953	0.00215348		NAT8L	6.62237	0.880105	0.0175616
ZDHHC20	5.20288	-1.13119	0.000311025		NAT9	5.00415	0.974047	0.000603541
ZDHHC21	4.22542	-0.978736	0.00113838		NAV2	4.99893	0.837932	0.0326438
ZFAND6	6.05758	-0.820092	0.0428205		NCF1	-1.08553	1.6912	0.046532
ZIC1	-0.793954	-1.89869	0.0220383		NCF4	-1.62757	3.38393	0.00346385
ZMAT3	3.63402	-0.91982	0.00343642		NCKAP5L	5.90032	1.25906	1.51132e-05
ZMPSTE24	6.51206	-0.746173	0.0240298		NCOA7	7.35506	2.37732	8.59242e-11
ZMYM1	3.10819	-0.95495	0.0140423		NDE1	5.18142	0.808088	0.0111986
ZNF488	3.23081	-0.946827	0.00541788		NDOR1	5.2937	1.31436	1.211e-05
ZNF626	2.65215	-1.23702	0.0446642		NELFA	6.1235	0.83513	0.00576878
ZNF664	6.92148	-0.848458	0.0109406		NES	4.99365	1.28979	0.00280238
ZNF774	2.97284	-0.812861	0.0299054		NEU4	-1.12905	2.28665	0.0114396
ZSCAN31	2.48184	-0.954402	0.0334712		NEURL3	-1.43238	4.52947	0.000353084
ZYG11B	4.96896	-0.956496	0.000548299		NEURL4	5.57339	0.873218	0.0117324
					NFAM1	-1.26658	2.53528	0.0209672
					NFATC1	3.92062	1.52757	7.95328e-09
					NFE2L3	5.18273	1.01892	0.000459583
					NFIL3	5.39168	1.45218	7.2746e-08
					NFKB1	6.22913	1.44604	3.32848e-06
					NFKB2	8.91302	2.04636	4.02225e-09
					NFKBIA	9.04826	3.23858	8.69932e-19
					NFKBIB	6.11639	1.1409	4.75074e-05
					NFKBID	3.70763	2.79245	1.80251e-13
					NFKBIE	6.18404	2.44313	3.03626e-14
					NFKBIL1	4.58235	0.907861	0.00238793
					NFKBIZ	6.3581	3.15887	1.94833e-13
					NHLH1	0.570387	2.7415	7.56433e-08
					NHSL1	3.94772	1.30043	0.00205385
					NINJ1	6.26738	1.60089	1.73693e-07
					NKD2	4.19994	1.4441	7.97975e-08
					NKPD1	-2.53253	4.47945	0.0329711
					NKX2-1	2.8624	1.18093	0.00743533
					NKX2-2	1.03275	1.2335	0.0144218
					NKX2-5	6.06881	1.17382	0.00210585
					NKX2-8	2.6778	1.26379	0.00355945
					NKX3-1	4.40416	0.739379	0.00795838
					NLGN3	1.34371	1.3447	0.000879924
					NLRP1	5.95274	0.843219	0.0232243
					NOC4L	5.86003	0.700315	0.036827
					NOCT	6.4811	3.68396	2.97742e-35
					NOD2	0.734798	1.18611	0.00739133
					NOL6	7.40517	1.10169	0.00311988
					NOTCH1	6.44844	1.60159	5.02273e-06
					NOTCH3	2.87611	1.28404	0.000542671
					NOTUM	3.21033	1.14912	0.00477863
					NPIPA1	5.89702	1.14088	0.00122051
					NPIPB11	1.58227	1.74431	0.00023215
					NPIPB3	4.32507	1.01703	0.00760721
					NPIPB4	3.43822	0.994615	0.0066005
					NPIPB5	5.91628	0.940039	0.0239138
					NPPC	2.84829	1.18149	0.0311327
					NR1D1	5.43691	2.62485	7.1412e-20
					NR2F6	7.99006	0.917889	0.0332573
					NR4A1	10.2299	2.28023	4.42548e-06
					NR4A2	7.04658	2.18999	4.40191e-05
					NR6A1	1.9912	0.948752	0.0299014
					NRARP	5.79384	1.12366	0.00433623
					NRG2	2.58526	2.07836	7.67309e-08
					NRN1L	-2.3184	4.99731	0.0073948
					NRP2	5.00075	0.829645	0.0137842
					NRTN	2.89153	1.16168	0.0298059
					NT5DC3	0.82416	1.79781	0.000562022
					NTN1	2.64432	0.908997	0.040119
					NUAK2	7.13502	2.38035	8.61182e-12
					NUTM2A	0.342028	1.2646	0.0128213
					NUTM2B	0.482772	1.42087	0.0256642
					NUTM2E	0.0539661	1.93533	0.000571525
					NXF1	6.0623	1.10947	0.00145167
					NYAP1	3.25707	2.34131	2.66917e-10
					OAS1	2.41478	3.26016	1.06364e-13
					OAS2	-0.361472	4.12402	2.75823e-09
					OAS3	5.99543	2.5004	8.30704e-21
					OASL	8.18794	9.61185	2.4989e-88
					OBSCN	5.19473	1.2665	0.000846373
					ODF3B	3.07708	3.65553	5.4109e-11
					OGFR	7.80098	1.72023	4.26996e-07
					OLR1	9.61613	1.24711	0.000791748
					OPLAH	3.75794	1.32102	0.000316849
					ORAOV1	5.21673	0.67401	0.0213348
					OSGIN1	3.68689	0.913804	0.00532392
					OSR2	3.86152	0.797365	0.0141191
					OTUD1	6.34954	4.401	9.32609e-16
					OVGP1	0.764748	1.53994	0.00043699
					OVOL3	-1.91711	3.83781	0.0212255
					OXCT2	1.37454	1.31578	0.00447164
					P2RY11	4.88457	2.9719	1.62508e-16
					PABPC1L	-0.201202	1.22638	0.0450791
					PAK4	6.46565	0.958447	0.00416126
					PANX1	5.05053	1.10173	3.71345e-05
					PAPPA	1.72142	1.39413	0.00447483
					PAQR6	2.24932	1.32125	0.0499923
					PAQR9	2.33109	1.05721	0.0105533
					PARP10	3.3107	1.68647	4.30381e-07
					PARP14	5.70385	1.48202	1.07102e-06
					PARP9	4.23083	1.22667	2.57049e-05
					PATL2	-0.904019	2.2175	0.0133331
					PAX2	3.9086	0.749581	0.0186964
					PAX8	0.256844	1.51955	0.00191
					PBX4	2.60359	1.37778	0.00129693
					PCDHGA8	-2.67834	4.12975	0.0485463
					PCF11	5.67706	1.74255	9.06864e-09
					PCGF1	5.31824	1.12647	0.00164099
					PCSK5	1.80423	4.13651	4.22167e-09
					PDE4C	-0.19372	1.74894	0.00877401
					PDGFA	5.468	1.43497	1.39887e-06
					PDGFB	3.21107	1.06809	0.0013786
					PDLIM4	-2.45409	4.70326	0.024113
					PDLIM7	7.55818	1.36218	7.77161e-05
					PDP1	4.78655	1.3626	6.98874e-08
					PDXP	6.1762	0.669509	0.0418365
					PDZD2	2.11667	1.14867	0.0456809
					PER1	5.1829	1.57988	4.94692e-09
					PER2	2.92595	1.04835	0.00984624
					PERM1	1.31729	1.34567	0.00819017
					PEX11G	2.42366	1.67098	0.000987162
					PEX6	4.30581	0.819389	0.00403829
					PFKFB3	5.89592	0.81057	0.0177402
					PFKFB4	2.96158	1.40425	0.00078338
					PHC2	6.09185	0.778635	0.0100433
					PHF1	4.77946	0.599996	0.0466041
					PHF13	5.09587	0.704494	0.0435609
					PHLDA1	8.16892	2.35129	2.7773e-11
					PHLDA2	7.44673	1.76107	0.000316849
					PHLDB1	4.27796	0.807653	0.01776
					PHLDB2	5.63556	0.7699	0.0245401
					PHLDB3	4.01453	1.1222	9.93953e-05
					PHRF1	6.12672	1.36385	3.73921e-05
					PI3	2.28253	2.90124	2.46519e-11
					PIAS4	5.03758	0.649519	0.0450666
					PIDD1	3.53635	1.32939	0.000293505
					PIK3IP1	1.59694	0.960893	0.0280096
					PIK3R3	4.95357	0.706515	0.043281
					PILRA	-0.104189	1.29448	0.0118503
					PILRB	4.85053	1.19467	0.000660611
					PIM1	5.4978	1.09431	0.000435624
					PIM3	7.96484	1.91265	4.93766e-08
					PITPNM1	7.41933	1.04259	0.00920142
					PITPNM2	4.76178	0.649891	0.0490674
					PKD1	7.13957	1.18564	0.000536937
					PKDCC	8.14994	1.09629	0.0284314
					PKMYT1	7.07826	0.924481	0.0119975
					PKN3	6.1925	0.674276	0.0398463
					PLA2G4C	0.0342966	1.17974	0.0240622
					PLA2G4F	-1.36904	2.45608	0.0216376
					PLAUR	8.1666	2.81248	3.65401e-14
					PLCL1	-0.858684	1.76778	0.0385926
					PLD6	4.1865	0.84184	0.00822587
					PLEC	9.25099	2.17043	5.56166e-07
					PLEKHA4	4.96843	4.69566	2.78077e-30
					PLEKHA7	5.80734	0.953058	0.00328328
					PLEKHF1	4.07546	2.0004	1.55575e-12
					PLEKHG2	5.99161	2.14823	7.4149e-12
					PLEKHG3	5.74765	0.946754	0.00562891
					PLEKHG4	4.10333	1.23639	8.22664e-05
					PLEKHG5	5.34323	1.08882	0.000213703
					PLEKHG6	0.670498	0.894195	0.0398463
					PLEKHH3	6.63181	1.03785	0.00167889
					PLEKHM1	4.84443	0.705904	0.0292755
					PLEKHM2	6.08801	0.667204	0.0490201
					PLEKHN1	2.58898	1.10911	0.0263121
					PLEKHO2	3.12005	1.08845	0.00101077
					PLIN4	1.77017	2.47703	2.44339e-05
					PLK2	6.24474	1.42344	1.86372e-06
					PLK3	4.70211	2.04701	5.38253e-13
					PLPPR3	2.5526	0.954973	0.0444421
					PLSCR1	5.14674	1.38571	8.57558e-07
					PLSCR2	-1.19908	3.03993	0.00128495
					PLVAP	-1.96468	5.71842	0.0083508
					PLXNA1	6.82781	0.983037	0.00588383
					PLXNA3	5.45302	0.957151	0.00531367
					PLXNB3	1.61071	1.68031	0.00198293
					PMAIP1	7.91996	2.85945	5.13821e-10
					PMEPA1	5.91105	1.07381	0.000298572
					PML	4.96161	1.73696	2.10159e-11
					PNCK	-0.242275	2.40096	0.000484779
					PNKP	5.26226	0.715221	0.0317243
					PNN	6.90671	0.972959	0.0104303
					PNPLA2	6.64929	0.83484	0.0134706
					PNRC1	6.80171	2.3652	2.57635e-16
					POLD1	6.74428	0.995616	0.0037039
					POLRMT	7.36836	0.856321	0.0246414
					POU3F1	-0.991623	2.28604	0.0205426
					POU3F3	1.98428	1.9802	0.0428053
					POU5F1	1.70309	1.593	0.00210353
					PPAN	7.08135	1.06914	0.000939609
					PPAN-P2RY11	4.4476	3.02556	2.35051e-22
					PPFIA3	4.7344	1.08977	0.000106147
					PPM1K	4.31555	1.13104	1.95899e-05
					PPP1R10	6.98069	1.23641	0.000763109
					PPP1R12C	5.96011	1.41015	0.000167961
					PPP1R13L	6.06396	1.08526	0.000279788
					PPP1R15A	8.45745	3.14138	6.88797e-12
					PPP1R16A	6.12259	1.34852	6.50001e-05
					PPP1R18	6.8639	2.40914	5.97172e-15
					PPP1R26	5.48692	0.811325	0.026249
					PPP1R27	-1.02803	4.26093	4.59139e-05
					PPP1R37	5.30618	0.916957	0.00291867
					PPP1R3F	3.68391	0.975123	0.0054348
					PPP2R3B	3.94234	0.764188	0.0171852
					PPRC1	7.75816	1.3483	0.000521457
					PQLC2	5.13672	0.688461	0.0261991
					PRDM1	2.11548	1.9826	8.86005e-06
					PRDM12	1.18281	0.956647	0.0257745
					PRDM6	4.51725	0.690966	0.0241871
					PRG2	-0.854023	2.68716	0.0351261
					PRICKLE3	5.55912	0.902733	0.00194637
					PRICKLE4	3.9945	1.23565	2.69577e-05
					PRKCD	5.73235	1.03529	0.000962305
					PRKCG	1.0427	1.2734	0.0278813
					PRKD2	4.84103	0.736334	0.0138728
					PROB1	0.656131	2.0532	0.000710855
					PROSER2	6.83933	1.64697	1.22379e-07
					PROSER3	3.87287	0.682443	0.0383043
					PRR14	5.535	1.1177	0.000401439
					PRR15	4.3885	2.46982	2.80085e-14
					PRR22	3.36246	2.56447	1.50531e-08
					PRR25	-0.977077	3.44121	0.00703211
					PRR36	4.1165	0.938006	0.00557748
					PRR5	5.69278	0.767027	0.0327054
					PRR5L	1.46022	1.18041	0.00761312
					PRR7	6.00865	1.44312	0.00567552
					PRRT4	2.43857	1.03564	0.0138149
					PRSS27	1.93377	1.84441	0.00107556
					PSD	2.03565	1.29674	0.0194394
					PSD4	4.97492	1.46916	7.93709e-09
					PSORS1C1	0.233781	1.2492	0.02564
					PTCH2	0.442269	1.58076	0.000333658
					PTGER4	4.60496	2.87716	9.92538e-22
					PTGS2	9.33075	1.44291	0.000716642
					PTOV1	6.3688	0.717225	0.049096
					PTPN23	5.83323	0.708781	0.0488614
					PTX3	2.33737	2.59417	1.47239e-11
					PUS1	6.43506	0.730902	0.0253332
					PVRL2	6.74858	0.95434	0.00436351
					PWWP2B	6.52407	1.28417	0.000212907
					PXDC1	6.06242	0.828771	0.00862546
					PXK	2.81697	1.03291	0.00363176
					PYGM	0.535341	4.40118	2.35428e-10
					QRFP	-0.113473	2.01656	7.49607e-05
					QRICH2	1.16522	1.10133	0.0109406
					RAB11FIP3	5.89963	0.664059	0.0414434
					RAB11FIP5	5.35377	0.895395	0.0110835
					RAB24	5.89781	0.875478	0.00437549
					RAB3IL1	3.66171	0.950308	0.00197759
					RAB40C	4.64823	0.625881	0.0463342
					RAB43	3.81984	1.22501	0.000414602
					RABEP2	4.51213	0.712399	0.017145
					RAD21L1	0.0368563	3.64758	3.94939e-06
					RAET1L	3.05911	4.43634	2.6196e-19
					RAI1	6.36923	0.878806	0.0128828
					RALGDS	5.37899	0.967217	0.00533801
					RAP2B	5.62691	0.785783	0.0211472
					RAPGEF3	0.682574	1.02325	0.0175626
					RAPH1	4.48641	1.1746	0.00175703
					RARA	5.12174	1.20027	4.41576e-06
					RARRES2	0.465977	0.997527	0.0247842
					RARRES3	0.719794	1.70765	0.00103414
					RASD1	3.07254	4.58874	1.66329e-18
					RASL10A	-0.26071	2.49871	0.00102591
					RASL11B	2.55629	1.15782	0.00210307
					RASSF7	5.02061	0.85592	0.0196888
					RAVER1	7.08988	0.774744	0.0294549
					RBBP6	6.45233	1.37773	3.01349e-05
					RBKS	5.50797	4.40032	2.24918e-18
					RBM10	6.43816	0.744679	0.0311088
					RBM15	5.07936	0.68605	0.0227018
					RBM15B	7.17509	0.829658	0.0316081
					RBM38	7.07689	0.984065	0.00689487
					RCAN1	6.98884	2.50679	3.88679e-16
					REC8	1.18617	2.14152	3.30038e-07
					RECQL4	5.9621	1.42109	5.85243e-05
					RELA	6.78773	1.00056	0.00189833
					RELB	6.46124	1.87884	1.65087e-10
					RELT	6.12992	1.33862	2.02594e-06
					REPIN1	8.19845	0.89831	0.0221273
					REPS2	4.40855	2.12871	4.51533e-05
					REXO1	6.90032	1.21619	0.000119953
					RFX1	4.45124	0.944428	0.0042073
					RFX2	2.79113	0.929856	0.0140481
					RGAG4	2.76473	1.92771	3.77339e-05
					RGL2	4.97414	0.834572	0.00536113
					RGL3	3.6131	1.09981	0.0041266
					RGMA	0.980931	1.62689	0.000232605
					RGMB	4.0047	1.37514	4.91055e-07
					RGS11	2.29725	1.3659	0.00669709
					RGS16	5.85148	2.10244	2.5533e-13
					RGS2	5.98711	1.08369	0.00137452
					RHBDF1	3.89534	0.812358	0.0221477
					RHBDF2	4.50066	0.784737	0.0220118
					RHBDL1	1.23832	1.56396	0.00158789
					RHEBL1	4.08071	3.82938	4.86774e-31
					RHOB	10.5259	1.2866	0.00241764
					RHOG	5.49535	1.06813	0.000126197
					RHOT2	6.83853	1.10193	0.00129081
					RHPN1	4.45211	1.40448	0.000140476
					RILPL1	3.97417	0.719124	0.0175317
					RIN1	5.11889	1.07098	0.000228815
					RIPK1	4.94968	0.809848	0.0314806
					RIPK2	4.93369	1.20955	3.8515e-05
					RIPK4	5.35783	1.41448	1.91129e-07
					RLTPR	4.16019	0.895368	0.00591731
					RNASEK-C17orf49	0.745237	1.7594	0.00386617
					RND1	2.76379	1.81384	1.50251e-06
					RND3	6.49223	0.873123	0.00692406
					RNF126	7.31161	1.04273	0.00554855
					RNF19B	6.64292	2.24688	3.54352e-14
					RNF207	4.82375	0.823156	0.0270589
					RNF208	3.66379	0.750901	0.0299744
					RNF217	4.32809	0.753927	0.0187019
					RNF223	1.96527	1.68689	0.00380977
					RNF225	-0.432887	5.03082	7.33754e-05
					RNF24	3.31034	0.815608	0.0382236
					RNF25	4.9005	0.653008	0.0273587
					RNF44	5.80346	0.794389	0.0191224
					RP1-34B20.21	1.81986	2.41239	7.53347e-05
					RP11-192H23.4	2.09776	1.74961	0.000526295
					RP11-20I23.3	-2.32462	4.96332	0.00984624
					RP11-231C14.4	4.67599	1.76812	2.16629e-05
					RP11-2C24.9	6.1459	1.22623	0.000388791
					RP11-347C12.1	0.946519	1.8094	0.00321762
					RP11-434D12.1	-0.962344	2.55346	0.00460888
					RP11-468E2.1	0.949195	2.21677	0.0298517
					RP11-468E2.2	1.50643	3.79322	0.00939055
					RP11-468E2.4	1.81422	2.17389	0.00026795
					RP11-542C16.2	-0.148836	2.41609	0.000191127
					RP11-566K11.2	-0.140752	3.04545	4.40731e-05
					RP11-574K11.31	0.514428	1.82975	0.00554855
					RP11-5A19.5	0.649371	2.14787	0.000164285
					RP11-96O20.4	-2.33355	4.90299	0.0307057
					RP4-583P15.14	-1.0945	2.88988	0.0299054
					RP4-583P15.15	3.33956	2.13642	3.30832e-08
					RPH3A	-0.485078	1.68121	0.00554855
					RPRM	5.35306	0.841286	0.0169825
					RPRML	2.34243	1.44799	0.0160721
					RPUSD2	4.64093	0.748398	0.006981
					RRAD	-1.00847	5.07511	9.24712e-07
					RREB1	6.13281	1.28456	0.00107496
					RRP1	6.44884	0.808357	0.0195552
					RRP9	6.35774	0.77984	0.0192148
					RRS1	6.85635	0.739845	0.0309642
					RSAD2	0.304355	6.60252	1.9994e-18
					RSRP1	5.22489	2.09615	8.36112e-10
					RTEL1-TNFRSF6B	3.44389	1.75413	3.05218e-06
					RTN4R	4.87939	0.984967	0.00155515
					RTN4RL1	5.50226	1.03232	0.000408511
					RUNX1	3.93602	1.97424	9.93453e-14
					RUNX3	6.33929	1.17151	0.000205526
					RUSC2	5.78148	0.825988	0.012673
					S100A1	-0.292615	1.50396	0.0317911
					S1PR2	2.83271	1.05548	0.00301479
					SAA1	2.34007	2.68339	2.03583e-09
					SAA2	0.592558	3.64034	3.48273e-14
					SAFB2	6.57077	0.94147	0.0244769
					SAMD1	6.29203	0.817472	0.0146292
					SAMD10	4.74008	0.989513	0.0002998
					SAMD4A	5.6384	1.44311	4.26996e-07
					SAMD9	6.20655	2.21204	1.38936e-12
					SAMD9L	2.64377	1.03405	0.00592378
					SAP25	-0.0503707	4.56728	2.59691e-07
					SAT1	7.9116	1.55884	0.00320948
					SBK3	0.838277	1.84476	8.4066e-05
					SBNO2	8.06431	1.47859	3.02593e-05
					SCAF1	7.72464	1.36417	0.000168813
					SCAF4	5.33391	1.02599	0.00522611
					SCARF2	1.37674	1.17965	0.0136513
					SCHIP1	0.806553	2.80474	2.92556e-12
					SCNN1D	2.09837	2.16346	0.000733909
					SCRIB	7.64128	1.105	0.00469626
					SCRT1	-1.19717	4.04997	0.0018855
					SCUBE3	-0.19886	1.8973	0.00384019
					SCX	1.91236	2.93227	1.32439e-07
					SDC4	9.88218	3.55805	6.62219e-25
					SECTM1	4.09457	1.07646	0.000365334
					SELO	5.65332	0.84349	0.0124773
					SELPLG	-0.990858	1.68011	0.0381811
					SEMA3A	-2.15813	3.28826	0.0219882
					SEMA4A	-1.88845	3.80082	0.00581545
					SEMA4B	6.0184	1.92153	7.26321e-11
					SEMA4C	4.90779	1.65326	9.59066e-09
					SEMA6C	2.3284	1.06182	0.0478855
					SENP3-EIF4A1	1.3558	1.5644	0.00993041
					SERPINB1	5.67	1.1643	2.08526e-05
					SERPINB8	4.03553	0.847047	0.00291867
					SERPINF1	0.375679	1.48237	0.000964692
					SERPINF2	-0.64162	1.78615	0.00603712
					SERTAD1	5.62079	1.33984	0.0036002
					SERTAD3	5.33574	1.12416	0.000787315
					SESN2	4.08555	0.755787	0.0219391
					SETD1A	6.79405	1.09799	0.00120642
					SETD1B	6.75696	1.04059	0.00321762
					SF3A2	7.19447	1.32509	0.000126534
					SFN	7.76949	1.20777	0.00276486
					SGF29	4.37281	0.790196	0.00492137
					SGK223	4.15391	0.914194	0.00317871
					SGSH	3.49499	0.72871	0.0448191
					SGSM2	5.14407	0.838028	0.0202726
					SH2B2	4.78618	0.949059	0.00506617
					SH2B3	5.04007	1.82549	2.92556e-12
					SH2D3A	5.60768	1.13864	0.000114874
					SH3RF3	3.88976	0.813793	0.0293474
					SHANK1	-1.28756	2.28525	0.0178564
					SHANK3	5.32634	1.00463	0.000407146
					SHB	5.9024	2.17991	3.05078e-15
					SHROOM1	4.90251	1.07334	0.000298606
					SHROOM3	6.11369	0.761043	0.0456972
					SIAH2	5.94757	1.0687	0.00125554
					SIK1	8.54315	0.853058	0.0480818
					SIM2	4.53654	0.67888	0.0334097
					SIPA1	5.49564	0.891748	0.00709841
					SIRT6	5.41895	0.739398	0.034375
					SIX1	4.69919	0.886207	0.000987162
					SIX2	6.37999	0.977915	0.00320249
					SIX4	4.90677	1.53872	1.55328e-09
					SIX5	6.48714	2.34942	1.3163e-13
					SKOR1	0.77692	1.63804	0.000155095
					SLC12A7	6.7939	1.27338	0.000203449
					SLC15A3	-1.42639	2.32252	0.026447
					SLC16A11	0.667233	2.63354	1.78437e-10
					SLC16A13	2.72601	0.805075	0.0488614
					SLC1A3	4.89865	1.35167	1.33097e-06
					SLC22A31	1.3095	1.24008	0.0351033
					SLC25A22	6.79213	0.968394	0.00177405
					SLC25A25	6.14641	1.25298	0.000257324
					SLC25A28	5.54852	1.48256	1.66e-08
					SLC25A29	6.86461	1.23221	7.45526e-05
					SLC25A34	0.670193	1.56735	0.0219358
					SLC25A47	-1.15722	4.96577	0.000376211
					SLC26A11	4.07483	0.638577	0.0482517
					SLC27A3	1.71999	1.03625	0.0267471
					SLC2A6	6.03616	1.88655	2.28601e-10
					SLC35C1	6.25301	0.659331	0.0405149
					SLC35E4	5.63385	0.918909	0.00295219
					SLC38A9	3.69303	0.984076	0.0380809
					SLC39A5	-2.21595	3.15387	0.0388915
					SLC43A2	4.72881	0.966721	0.000863364
					SLC4A11	4.11191	0.727828	0.0320214
					SLC52A2	7.54969	0.780783	0.048708
					SLC52A3	-1.35796	3.23739	0.0177533
					SLC9A3	0.481943	1.80068	0.00115804
					SLC9A5	2.50669	1.00206	0.0144412
					SLC9A8	4.48302	0.849313	0.0122376
					SLCO4A1	6.04463	0.952091	0.00177405
					SLCO4C1	-1.656	2.67735	0.0387213
					SLFN5	4.29769	2.30412	7.72424e-18
					SMAD3	6.50444	1.09742	0.000309804
					SMOX	6.71086	1.79662	1.93614e-10
					SMPD2	4.46763	0.81573	0.0109657
					SMTN	5.25509	0.883287	0.011128
					SMURF1	6.35318	1.3116	0.000109781
					SNAI1	4.07719	1.97877	3.14773e-11
					SNAI2	3.65855	1.73157	9.44475e-08
					SNAPC4	7.03868	2.06266	1.15887e-09
					SNPH	4.46048	2.6184	4.21895e-15
					SNRNP35	4.40901	0.645908	0.041795
					SNRPA	6.77429	0.716157	0.0359133
					SNTN	-2.26852	3.0824	0.0348941
					SNX32	-0.837065	2.48994	0.00248565
					SNX33	4.48867	0.777898	0.0269246
					SOCS1	2.70026	4.67009	1.59588e-12
					SOCS3	6.77623	2.59169	4.22167e-09
					SOD2	8.98511	2.58301	1.11142e-14
					SOWAHC	7.70716	1.61081	1.0639e-06
					SOX13	5.46152	1.2161	7.49607e-05
					SOX15	1.37295	1.96861	8.4066e-05
					SOX18	4.15958	1.26196	0.00604266
					SOX4	5.9938	0.940814	0.00191446
					SOX9	0.123134	2.42987	1.75992e-06
					SP5	2.82009	1.13166	0.00442039
					SP6	2.43124	1.18495	0.0165692
					SP7	-2.45963	4.66214	0.0208419
					SPACA4	-2.37352	4.96377	0.0318853
					SPATA2	5.52661	1.54547	1.82465e-08
					SPATA2L	4.31635	1.12877	8.5965e-05
					SPATA33	3.69328	0.897369	0.0187402
					SPATA5L1	6.26558	1.31964	1.13073e-05
					SPDYE5	-1.30307	3.28587	0.00160946
					SPECC1L-ADORA2A	1.54971	1.4693	0.000662035
					SPEN	7.00676	1.12999	0.00493881
					SPHK1	7.49623	1.03988	0.00771658
					SPHK2	5.61016	0.676363	0.033267
					SPINK1	-2.52774	4.51666	0.0393912
					SPIRE2	4.23903	0.679209	0.0241947
					SPNS2	2.6913	1.58746	0.00143408
					SPOCD1	0.198672	1.20026	0.012673
					SPPL2B	5.81477	1.12549	0.00406914
					SPRED2	4.91636	1.27943	4.57815e-06
					SPRY1	3.56906	1.04961	0.000316849
					SPRY2	4.001	1.78133	2.25293e-08
					SPRY4	4.31485	2.36291	6.58158e-14
					SPSB1	4.53386	1.02768	0.000474589
					SPSB3	3.60125	0.926218	0.0321132
					SPTBN5	1.23119	1.6227	9.66796e-05
					SQRDL	4.79667	1.2145	4.88367e-06
					SRCIN1	4.42992	0.810315	0.0216038
					SRF	7.0745	1.37025	9.40402e-06
					SRL	-2.52774	4.51686	0.0407138
					SRRM5	0.0269398	1.51375	0.00834912
					SSC5D	-0.494408	4.39459	4.68173e-08
					SSPO	-0.379968	1.34662	0.018897
					ST3GAL2	5.76669	0.660337	0.0389487
					ST6GALNAC2	0.600366	1.23292	0.035967
					STAT2	3.28265	0.75922	0.0469098
					STAT5A	7.26542	1.19261	0.000660611
					STK10	5.47096	0.969971	0.00175037
					STK11	3.04576	1.74482	0.000459583
					STK40	4.04572	0.82363	0.017635
					STMN3	1.2224	1.11361	0.01776
					STRN4	6.91213	0.73114	0.0285567
					STX11	5.3637	2.25667	7.33684e-14
					STX1A	4.09404	1.39061	9.23412e-05
					STX1B	1.82855	1.6709	0.000256976
					STX4	5.6085	0.910303	0.00253533
					SULT4A1	3.08697	0.875207	0.0109118
					SURF6	6.86552	0.99124	0.00390642
					SUV420H2	4.59106	1.22162	0.00177405
					SYCE1	0.394278	1.78252	8.55363e-05
					SYDE1	6.42345	0.859793	0.00781704
					SYN3	-2.60909	4.27815	0.0399085
					SYNGR3	3.07929	1.18977	0.000439935
					SYS1	5.77938	0.647948	0.0402209
					TAF1C	6.33824	1.49423	4.9051e-06
					TAF4B	4.69223	0.63459	0.0316634
					TAF6L	4.73744	0.947532	0.00372776
					TAF8	4.27956	0.681821	0.0211067
					TAOK2	6.05534	1.05118	0.00371083
					TAP1	7.08809	1.88761	6.77654e-10
					TAPBPL	0.487678	1.50421	0.00230875
					TAS1R3	0.645241	1.40693	0.0035523
					TBC1D10A	3.96919	1.22879	2.17786e-05
					TBC1D10B	6.21849	0.707921	0.0302143
					TBC1D3C	2.68025	1.55625	0.0014674
					TBC1D3I	-0.736344	3.65189	1.3794e-06
					TBC1D3L	3.78974	1.15622	0.000893377
					TBKBP1	5.28041	1.05371	0.000111496
					TBL3	6.22206	0.819327	0.0143821
					TBX1	6.27263	1.09971	0.00271041
					TBX2	3.73328	1.61895	5.36004e-09
					TBX3	4.07018	1.15349	0.000803041
					TCAP	-0.339024	2.00399	0.000253501
					TCIRG1	5.07793	1.23595	0.000644253
					TCTE3	1.97063	2.48678	7.38617e-06
					TCTEX1D4	-1.26885	3.36104	0.00248565
					TDRD7	4.29528	1.08837	8.5826e-05
					TELO2	6.20887	1.28042	0.000272784
					TEN1-CDK3	1.09968	1.19513	0.0181743
					TEP1	4.70372	2.29432	5.81213e-12
					TESK1	5.34495	1.12537	9.33561e-05
					TET3	4.89024	0.885347	0.0232759
					TEX14	0.910503	1.93435	8.36026e-06
					TEX22	0.230257	2.76879	1.86372e-06
					TFAP2E	1.58377	1.65145	0.000113697
					TFEB	3.78707	0.881173	0.00285215
					TGFB1	7.13953	0.759363	0.0367673
					TGFB1I1	3.86777	0.948504	0.0012119
					TGFBR3L	4.61585	1.1295	0.0424349
					TGIF1	6.94271	1.15862	0.000281797
					TGM1	1.05944	1.50535	0.00669709
					TGM2	3.69528	0.981707	0.00428122
					THAP2	5.37014	2.89403	3.83968e-20
					THBD	3.38981	0.910901	0.00577715
					THBS1	6.10132	2.17648	3.45177e-07
					THSD1	0.0922799	1.1606	0.02282
					THY1	-1.51489	6.31218	5.36359e-05
					TICAM1	7.2728	2.12014	8.28506e-12
					TIFA	4.78639	0.812303	0.0259756
					TIGD3	1.95932	1.31447	0.000872942
					TIGD5	5.93048	1.49125	4.15871e-06
					TINAGL1	6.91249	1.24747	0.000290254
					TIPARP	6.60902	0.781087	0.0236115
					TJAP1	5.33967	0.914616	0.00142826
					TLE1	4.34563	1.14509	2.93161e-05
					TLX3	6.16053	2.02793	7.52759e-11
					TMC6	4.37358	0.928087	0.00784726
					TMC8	1.2975	4.31609	4.59485e-14
					TMEM102	4.24885	1.007	0.000174825
					TMEM132A	6.72225	1.02125	0.00289667
					TMEM145	0.897101	1.04515	0.015961
					TMEM158	4.8262	2.09067	8.21554e-08
					TMEM173	3.82496	0.762726	0.012034
					TMEM178A	-2.44259	4.81682	0.0464057
					TMEM190	-1.49783	2.99124	0.0098921
					TMEM200B	-0.280617	2.14458	0.00993041
					TMEM201	6.85711	0.937141	0.00603842
					TMEM212	0.141477	3.11499	1.52763e-08
					TMEM240	-0.543131	2.2801	0.00649862
					TMEM25	0.0334559	2.62013	9.28843e-08
					TMEM259	7.96522	0.834725	0.0485775
					TMEM262	0.0639361	1.53202	0.0229709
					TMEM51	4.53672	1.1295	4.11338e-05
					TMEM88	2.19757	6.90707	2.6734e-21
					TMEM8A	6.35477	0.824895	0.0136985
					TNC	-1.47891	2.22128	0.0478264
					TNF	0.774238	7.11604	2.68158e-21
					TNFAIP2	9.37164	4.35951	4.96055e-33
					TNFAIP3	9.42299	3.57689	8.05213e-23
					TNFAIP6	-2.45527	4.69578	0.0329711
					TNFAIP8	5.14296	0.814696	0.0134361
					TNFRSF10A	5.34664	0.896128	0.0027108
					TNFRSF10B	7.52891	1.28224	0.000282888
					TNFRSF10D	3.89284	1.86605	8.74551e-10
					TNFRSF18	-1.82664	3.97628	0.00852714
					TNFRSF21	5.79338	1.41868	4.92036e-07
					TNFRSF25	2.99898	1.5876	4.22795e-05
					TNFRSF6B	0.640713	3.63793	2.12347e-05
					TNFRSF9	0.908762	2.50225	4.58669e-09
					TNFSF14	-1.74436	3.25092	0.028183
					TNIP1	8.13983	2.41284	2.24122e-12
					TNIP2	5.75508	0.622409	0.0493829
					TNK2	5.0125	0.996231	0.000724256
					TNKS1BP1	6.36611	1.10514	0.0052553
					TNPO2	7.16035	0.851732	0.0347448
					TNRC18	7.69453	1.1255	0.00321762
					TNS4	1.61993	1.77325	4.03845e-05
					TNXB	0.502683	2.17485	1.77338e-05
					TOB2	6.7124	1.0201	0.00244313
					TONSL	5.93835	1.0952	0.000535076
					TOR4A	6.93264	1.09207	0.00071527
					TP53BP2	5.75334	1.10376	0.001051
					TP53I13	5.71031	0.888999	0.00972215
					TP53TG5	0.501723	1.34276	0.00977821
					TPBG	4.998	1.33381	8.82698e-07
					TPRA1	6.5308	1.0758	0.000320203
					TPRN	5.92687	1.12687	0.000522551
					TRABD	6.76926	0.767495	0.0413973
					TRABD2B	2.00117	0.982916	0.0320214
					TRAF1	2.3277	2.54308	6.90054e-10
					TRAF2	6.79753	0.890315	0.0054114
					TRANK1	2.60526	2.88659	1.46067e-12
					TRAPPC12	5.91114	0.669092	0.0453033
					TREX2	0.521474	1.67873	0.000118929
					TRIB1	4.94724	1.96972	3.26425e-14
					TRIM11	5.93295	1.45612	1.04413e-06
					TRIM21	3.40994	1.53059	4.18844e-07
					TRIM26	7.16454	2.42595	2.95087e-15
					TRIM35	4.85178	0.997645	0.000325532
					TRIM36	3.93338	1.07491	0.000217396
					TRIM38	3.46231	0.748207	0.0208555
					TRIM47	6.12786	1.26596	1.32176e-05
					TRIM52	3.28262	0.767218	0.0287693
					TRIM56	5.83125	1.19732	0.00113838
					TRIM69	3.92432	1.07984	0.00483942
					TRIM72	-0.193826	1.76329	0.0158992
					TRIM8	6.37712	1.06241	0.000320994
					TRIML2	3.09154	1.13787	0.000968126
					TRIP10	6.37867	0.978685	0.00135444
					TRMT1	7.68779	1.07236	0.00624708
					TRMT61A	5.91111	1.09762	0.00012313
					TSC22D2	6.95214	0.732797	0.0340209
					TSC22D4	6.87545	0.995423	0.00174361
					TSKU	7.45135	1.25236	0.00022782
					TSNAX-DISC1	0.136943	2.32346	0.000308767
					TSPAN9	5.11679	0.862863	0.00453973
					TSPYL2	5.19076	1.28846	0.000371591
					TSSC4	5.57153	0.944163	0.0247396
					TTC36	-1.21854	2.97056	0.00532033
					TTYH1	-1.09275	2.55065	0.0036454
					TUBA4B	-2.08161	3.50703	0.0212255
					TUBB2A	7.06859	1.31842	4.26134e-05
					TUBB3	6.38737	0.694929	0.0481028
					TUBGCP6	4.8006	1.35846	0.000160512
					TULP2	0.517164	5.57422	2.76718e-09
					TUSC1	6.56232	1.36422	0.000881127
					TUT1	4.42434	0.79656	0.00871042
					TXNIP	2.73705	1.47806	0.000114874
					TYMP	6.98356	2.71566	7.08918e-13
					UBALD1	6.47583	1.60844	9.04904e-07
					UBAP1L	-0.241409	1.49272	0.0391836
					UBASH3A	1.03346	3.71638	1.14461e-11
					UBD	-0.130303	3.39799	8.27822e-09
					UBN2	5.73836	1.67974	7.71456e-08
					UBXN11	4.3605	0.858925	0.020752
					UCN	0.369337	1.93752	0.00191584
					UCN2	1.37973	2.30018	1.95164e-05
					UGCG	5.49711	0.941515	0.00119337
					URGCP	5.77168	1.07444	0.00117183
					USP18	5.46516	1.60095	5.24669e-10
					USP36	6.72694	1.07588	0.00325069
					USP42	4.78585	1.0311	0.00100482
					USP43	3.47184	1.14	0.00209625
					USP6	0.0632139	1.3574	0.00577403
					VAMP2	3.94455	0.888238	0.0149245
					VASN	3.21257	1.65662	2.01416e-06
					VDR	3.90968	0.701907	0.0481028
					VEGFA	6.52651	0.891989	0.00780711
					VEGFC	3.68521	1.0926	0.000377458
					VGF	4.02547	3.34499	4.38217e-18
					VPS37B	5.78606	0.707554	0.0216464
					VPS9D1	4.35881	0.857434	0.00592514
					VSTM1	-2.32462	4.96263	0.00883976
					VWA5B2	1.4463	1.08894	0.0149922
					VWCE	1.59076	1.72867	0.000648394
					WARS	8.26786	1.78212	2.25718e-07
					WDR18	6.69016	0.851637	0.0183582
					WDR24	5.11042	0.904342	0.00342193
					WDR62	5.86585	0.967073	0.0024527
					WDR81	5.92172	0.898453	0.0107396
					WDR90	5.7888	1.37618	0.0002998
					WEE1	6.01594	0.901751	0.00303835
					WFIKKN1	-0.362553	2.35417	0.000438652
					WIZ	6.95923	0.837622	0.0144594
					WNK4	2.12766	2.34407	1.52763e-08
					WNT3	3.07642	0.915464	0.028531
					WTIP	5.04408	0.784734	0.0348484
					XAB2	6.1388	0.793968	0.0149652
					XBP1	7.55134	1.30587	0.000106853
					YJEFN3	1.94209	1.30595	0.017635
					YOD1	6.74406	0.914143	0.00454912
					ZBTB10	4.39179	1.35449	1.22379e-07
					ZBTB17	4.44288	0.978181	0.00167165
					ZBTB32	-0.911354	2.19541	0.0109406
					ZBTB45	4.27159	0.683314	0.0202338
					ZBTB48	4.62418	0.982354	0.000408876
					ZBTB5	4.23504	0.688929	0.0293119
					ZBTB7A	6.35086	1.40016	5.366e-06
					ZBTB7B	6.09975	0.723706	0.0314074
					ZC3H12A	6.05183	2.6938	1.47239e-11
					ZC3H12B	-0.428479	1.96191	0.00210353
					ZC3H3	4.78364	0.993348	0.000564254
					ZC3H4	6.41717	1.25135	0.000380956
					ZC3HAV1	9.7624	4.8651	3.44501e-39
					ZCCHC3	4.80314	1.11934	0.000167711
					ZDHHC11	4.07808	1.08192	0.00177405
					ZDHHC18	4.65949	0.654331	0.0295852
					ZDHHC8	6.31234	1.34582	4.1441e-05
					ZFC3H1	5.95272	1.48798	5.93549e-06
					ZFHX2	3.06851	2.23362	4.6644e-10
					ZFP36	8.06598	5.43364	3.48493e-21
					ZFP36L1	6.85478	1.40032	0.00012313
					ZFP36L2	8.43471	2.41306	4.29285e-12
					ZFPM1	5.39315	1.87506	5.00142e-05
					ZFYVE28	3.29955	0.820712	0.0122602
					ZGLP1	1.76852	2.83477	4.57815e-06
					ZGPAT	5.63007	0.860675	0.0054584
					ZIC2	4.76024	1.17643	1.70817e-05
					ZIC5	4.7391	0.971113	0.000261917
					ZKSCAN2	3.15785	0.80435	0.0461853
					ZMYND19	6.98495	0.833768	0.0181107
					ZNF121	5.2163	0.778048	0.0126939
					ZNF142	5.43489	0.946766	0.010886
					ZNF200	4.44662	0.740869	0.00776233
					ZNF202	3.83252	0.715268	0.0284827
					ZNF205	4.8452	1.24224	2.34276e-05
					ZNF250	1.819	0.973744	0.0246562
					ZNF263	5.32887	0.889633	0.00161143
					ZNF267	4.15745	0.761247	0.037914
					ZNF274	4.19944	0.974198	0.000347324
					ZNF276	5.67826	1.06657	0.00129513
					ZNF282	6.54616	1.01175	0.00204624
					ZNF296	5.11997	3.24063	5.03328e-30
					ZNF316	6.30978	1.64988	1.20754e-06
					ZNF319	3.92554	0.948589	0.00235819
					ZNF324	3.97263	1.48789	9.94464e-08
					ZNF335	5.73957	1.08441	0.00107556
					ZNF365	-1.84415	2.42856	0.0397558
					ZNF394	5.00516	0.979281	0.000355461
					ZNF408	4.52263	1.2574	1.33551e-05
					ZNF414	3.89518	0.730293	0.0428053
					ZNF444	5.4623	1.14048	0.000471775
					ZNF446	2.39686	0.92475	0.0440525
					ZNF467	3.87628	0.931528	0.00363584
					ZNF469	2.71263	0.882178	0.0341938
					ZNF48	4.14025	0.745876	0.0158142
					ZNF496	5.42136	0.774468	0.00848014
					ZNF497	1.76339	1.14938	0.0332573
					ZNF503	5.15352	2.17583	2.65115e-11
					ZNF513	3.69679	1.39109	2.43671e-06
					ZNF526	4.33079	1.00189	0.000142668
					ZNF547	0.534275	0.943959	0.0400642
					ZNF574	5.40189	1.90773	1.38936e-12
					ZNF579	5.86282	1.57516	5.70431e-06
					ZNF580	5.09251	1.12334	0.00256175
					ZNF581	5.38799	1.19766	0.000772546
					ZNF596	-0.78058	3.01771	8.56352e-05
					ZNF598	7.16065	1.07123	0.00182586
					ZNF628	5.55267	1.78899	3.80284e-11
					ZNF646	4.99303	1.21935	5.26096e-05
					ZNF653	3.18455	1.34614	2.41723e-05
					ZNF668	5.29312	1.30617	4.41576e-06
					ZNF670	3.34845	1.25143	0.00149762
					ZNF687	5.73532	0.729201	0.030385
					ZNF692	4.97574	0.841579	0.00716038
					ZNF696	3.54187	0.961358	0.00454485
					ZNF697	4.66724	2.03696	1.95746e-12
					ZNF703	6.74445	1.46195	4.28408e-06
					ZNF707	4.01574	1.15793	4.28061e-05
					ZNF710	5.26589	1.31515	5.35631e-06
					ZNF746	6.23374	1.0951	0.000354133
					ZNF764	4.06568	1.12018	7.58516e-05
					ZNF768	5.37789	0.82272	0.0105328
					ZNF775	3.19631	1.45567	1.55504e-05
					ZNF777	6.04364	1.09568	0.000203654
					ZNF783	5.64489	0.660652	0.043697
					ZNF787	7.1045	1.43784	1.52411e-05
					ZNF800	5.32445	0.617642	0.0413388
					ZNF830	4.75808	0.836808	0.00440345
					ZNF844	0.602247	1.04732	0.0275683
					ZNF865	5.8426	1.42257	3.33378e-06
					ZNFX1	7.54071	3.10968	1.17638e-18
					ZNRF3	4.63515	0.886735	0.00367231
					ZRSR1	-0.99883	6.98506	6.36738e-08
					ZSCAN5B	-2.13767	3.38445	0.0261537
					ZSWIM4	5.84172	1.75548	4.59133e-11
					ZSWIM8	5.01603	0.860906	0.0103881
					ZYX	9.25373	1.06082	0.00470147

## Sheet: Poly siILF3 + p(IC) vs siMock
# 97 down-regulated:					# 547 up-regulated:
Gene_id	AveExpr	l2FC	FDR		Gene_id	AveExpr	l2FC	FDR
ABC7-42404400C24.1	1.5027	-1.54498	0.000887434		A4GALT	4.07105	1.08971	0.00463918
ABHD4	4.54789	-1.28731	0.000140534		ABTB2	5.05885	1.25279	0.0116799
AC010547.9	-1.36299	-6.54598	0.000140534		AC090498.1	0.337433	2.08213	0.0132635
ACACB	4.2695	-1.33565	0.0245871		AC241585.2	2.73338	1.30181	0.0436485
ACADSB	3.61942	-0.885735	0.0492914		AC245100.1	3.12904	1.23078	0.0189065
ADD3	4.7703	-0.976899	0.0124543		ACHE	-0.424993	2.90047	5.60865e-05
ALDH1L2	3.52612	-2.30515	2.68804e-05		ACPT	-0.720862	2.89382	0.000931647
ALDH5A1	3.52043	-1.09367	0.015445		ADAP1	4.82904	1.77052	5.1955e-05
ANKRD20A2	-0.502478	-2.20302	0.0124859		ADAT3	4.99057	1.42047	0.000559681
ARHGEF37	1.38789	-1.58455	0.0243239		ADM	5.97439	2.09752	3.65896e-08
ARPIN	3.89147	-1.08302	0.0144298		ADRA2B	1.17915	2.3634	3.16842e-06
BMP4	3.79774	-1.42126	3.8432e-05		ADRB1	0.631707	1.46577	0.00316042
C1QL3	0.207081	-1.35074	0.0377928		ADRB2	4.34048	1.6152	5.06407e-07
C1QTNF3-AMACR	-1.35424	-6.52434	0.0036407		AEN	6.98613	1.33877	0.00172266
C5AR1	-0.0840813	-1.3195	0.0397817		AKR1B10	-2.25223	5.27812	0.0352417
CACNB2	4.10215	-1.65471	1.9148e-07		AL023806.1	0.219114	1.39245	0.0124859
CCNG2	3.51831	-1.01218	0.0322474		AMH	2.47044	1.47934	0.00875602
CLVS1	-1.1764	-6.80426	0.000116831		AMIGO2	2.35975	2.30633	1.95112e-06
CNPY4	3.57623	-0.981252	0.0193675		AMIGO3	1.6244	3.03603	0.0174878
COL26A1	4.19252	-1.16633	0.00475251		AMN	-0.294381	1.64736	0.0229603
CRMP1	0.366444	-1.57389	0.0297701		ANGPTL4	5.49049	1.92574	2.86289e-07
CTD-2331H12.8	-1.51199	-6.3666	0.00826149		ANTXR2	3.17832	1.61923	0.000780564
CTD-2550O8.5	-0.41123	-3.3095	9.6469e-06		APOL1	6.05921	1.23235	0.0412068
CYP24A1	2.98892	-1.32841	0.00437997		APOL2	6.53456	1.83152	2.03736e-06
DIS3L	3.92745	-0.87531	0.0428687		APOL4	0.0776214	1.74077	0.00267928
DLC1	-1.25562	-2.63732	0.0352417		APOL6	5.21486	2.07599	3.17232e-10
EYA3	4.20365	-1.06085	0.0380476		ARC	5.31927	3.09958	7.89559e-10
F2R	1.69593	-1.29233	0.0383213		AREG	4.42312	2.11404	6.2484e-07
FAM217B	5.00401	-0.906472	0.0492914		ARHGEF2	5.3565	1.15628	0.00603998
FAT4	2.36269	-1.59568	0.0414338		ARID5A	4.41501	1.77475	1.31055e-07
FOXQ1	4.23503	-1.31443	0.00276958		ARL14	2.85404	2.2468	4.94375e-06
FRMD3	0.738428	-1.32218	0.0136649		ARMC5	5.23756	1.33573	0.000361564
GDA	5.01683	-0.957633	0.018216		ARRDC3	3.4391	1.50686	0.000541868
GPAM	4.44	-1.10763	0.00337582		ARSI	0.21871	2.2236	3.44131e-05
GPLD1	0.859142	-1.23806	0.0174186		ASTL	-0.260712	2.95709	5.16116e-06
GPR137C	0.952547	-1.45386	0.00252886		ATF3	7.68625	1.83631	0.000101698
GPRIN3	4.52174	-1.23923	0.00125717		ATP2A1	-0.284784	1.59403	0.0275573
GRAMD2	-0.182469	-1.49294	0.0309477		B3GNT5	5.10289	1.16542	0.0070817
HIST2H2AA3	3.40409	-6.80113	4.94684e-13		B4GALT5	6.89373	1.40707	0.00212549
HMGN5	5.69561	-1.30703	0.0440413		BAMBI	4.72322	1.07831	0.0125807
HPGD	0.0494986	-1.7053	0.0262296		BBC3	5.20356	3.81852	7.72981e-28
HPS3	4.22312	-0.878293	0.0395778		BCAR1	6.93716	1.24282	0.00656513
IFT80	3.39221	-1.08862	0.0177359		BCL10	4.83937	1.32061	0.000733197
IGSF10	-0.190783	-1.53699	0.0177552		BCL3	6.16936	1.67838	3.4303e-06
IMPACT	4.6601	-1.02143	0.00862546		BCL6	2.76042	1.36765	0.0409242
KIF20B	5.21358	-0.989672	0.0475955		BHLHE40	6.6389	1.41515	0.0041667
KITLG	5.97414	-1.05792	0.0298687		BIRC3	5.40684	1.91131	0.000191896
KLHDC7A	-0.0755677	-2.86278	3.13954e-07		BMP2	4.36115	1.23425	0.000257304
LRRIQ1	-0.406179	-1.91021	0.00316042		BRE	5.13141	1.1025	0.00576677
MAB21L3	1.22596	-1.46775	0.0105461		BTBD19	0.114557	2.31107	1.43773e-05
MDM1	3.06285	-1.13273	0.0124683		BTG2	4.65395	1.55209	5.55228e-06
MEGF9	4.191	-1.00926	0.0304927		C10orf55	-2.38033	5.00792	0.049618
MN1	5.29029	-1.63826	0.00105519		C11orf91	-1.39155	4.63901	0.000669799
MTUS2	2.4876	-1.30033	0.0102734		C15orf39	5.82814	1.19077	0.00717594
MYO1D	2.89178	-1.12339	0.0416369		C2CD4A	-0.276796	3.10646	9.70629e-05
MYOCD	1.71931	-1.72645	0.00540436		C3	3.15587	1.84067	0.00128363
NDC80	4.34142	-0.944642	0.016081		C3orf52	4.45141	1.32435	0.000172491
NDST4	2.39477	-1.57634	0.00040516		C6orf132	1.5734	1.78018	0.000373472
NEURL1B	1.55244	-1.67526	0.00574739		C8G	0.762346	2.41189	0.000264966
NRG4	3.79474	-1.10373	0.0164786		CACNG8	2.97849	1.9692	0.00351247
NT5C1A	-0.966436	-2.09867	0.0308		CARD14	-0.261098	2.18807	0.000383451
OLFML2A	3.41001	-1.2923	0.0154287		CBARP	4.20422	1.31651	0.00439401
PALMD	3.15569	-1.11912	0.0268764		CBX4	6.17789	1.02462	0.0455419
PBX1	5.07847	-1.003	0.0124463		CCDC130	4.23035	1.00476	0.014629
PCDH11X	0.665561	-1.49961	0.00328388		CCDC71L	6.35915	1.27829	0.00570223
PCMTD2	4.45934	-1.19158	0.000840542		CCDC94	5.21485	0.907453	0.0412068
PDE5A	4.6613	-1.02414	0.0116799		CCL2	-0.187851	4.40692	5.18163e-12
PDK4	6.61086	-1.60616	0.000213407		CCL20	6.53709	6.21771	2.44135e-35
PPP1R3C	2.27616	-1.14721	0.0366027		CCL3	-1.91469	3.83577	0.022732
PTER	4.35225	-0.914047	0.0441707		CCL3L3	-0.0939091	2.11902	0.000264966
RAB30	3.74275	-1.16711	0.00501731		CCL5	5.1268	8.82218	1.7935e-69
RALGPS2	4.86932	-0.897429	0.0214463		CCNL1	6.11165	1.12048	0.0272766
RARB	2.54356	-1.77802	6.70102e-05		CD274	2.63174	2.20714	6.46012e-06
RBM43	1.6138	-1.25511	0.0295197		CD83	4.7721	1.45812	2.73434e-05
RP11-545J16.1	-0.66772	-4.10413	1.72018e-05		CDC42EP2	5.70797	1.43081	8.47262e-05
RP11-724O16.1	-1.08437	-4.21263	0.0233669		CDCP1	3.70819	1.17938	0.00862363
SEMA6D	1.99667	-1.84394	0.0144608		CDK5R1	2.90478	1.39921	0.008709
SERTAD4	3.20692	-1.24026	0.00529577		CDKN1A	8.21894	1.94508	7.71285e-05
SETBP1	-0.0364044	-1.36783	0.0428687		CDKN1C	3.11128	1.31198	0.0258934
SLC12A3	5.86368	-1.65023	1.85117e-05		CDKN2B	6.38565	1.27295	0.00483093
SLC16A14	3.13513	-1.40835	0.000679189		CEACAM1	-1.7187	3.29009	0.0299448
SLC25A16	3.65362	-1.02504	0.0279059		CEBPB	9.12481	1.96003	0.000256194
SLC44A2	5.32514	-0.98726	0.0342876		CEBPD	6.90838	2.70474	4.36055e-09
SMARCA1	4.38264	-0.978782	0.0374797		CFB	2.80425	3.94501	8.98665e-14
STOX1	0.824502	-1.64929	0.00501731		CFLAR	6.10644	1.33656	0.00101597
STOX2	3.91055	-1.17961	0.00649188		CH25H	-2.00975	5.62641	0.00499445
TENM1	0.271579	-1.35772	0.0309668		CHRNB2	-1.31741	3.33798	0.00654965
TET1	0.766209	-2.143	0.000272987		CLCF1	4.52943	1.10443	0.0093773
TGFBR3	4.89916	-1.29564	0.00338357		CLDN1	5.96013	1.48394	4.18191e-05
TNFRSF19	3.17466	-1.32057	0.00450388		CLDN4	0.842531	1.46195	0.00381592
TRIM2	2.62527	-1.08988	0.0436485		COL11A2	0.425407	2.96722	1.34904e-08
TRIM74	-2.33422	-5.01901	0.0215791		COL1A1	5.95472	1.76462	0.000194385
TTC3	6.35351	-1.2345	0.0119797		COL1A2	3.54957	5.91303	0.000421727
TTC30A	1.55689	-1.41664	0.00366375		COL3A1	3.65473	5.20685	0.00459745
TXNDC16	2.82199	-1.39506	0.0216976		CORO6	2.82834	1.19151	0.0141754
VPS41	4.3199	-0.844264	0.0472376		CRLF2	-1.31597	3.91319	0.000840841
ZNF488	3.10886	-1.12121	0.00945707		CSF1	5.33809	2.11639	9.02489e-08
					CSF3	-0.589003	5.6248	8.99062e-09
					CSRNP1	6.22832	2.02802	4.09839e-06
					CTC-435M10.3	-0.449232	7.75726	1.35521e-05
					CTD-2132N18.3	-2.18587	5.4321	0.0381381
					CTD-3074O7.11	-0.94469	7.27431	0.00842807
					CTU1	5.28697	1.43253	5.43823e-05
					CXCL1	3.75135	6.53052	8.78339e-37
					CXCL10	3.09261	11.4098	4.75659e-38
					CXCL11	2.27225	10.5779	3.2846e-28
					CXCL2	6.60206	5.78832	5.65948e-31
					CXCL3	3.84002	4.95064	2.96955e-33
					CXCL8	7.14702	8.8156	1.54745e-57
					CXCR4	6.2122	1.2007	0.00714381
					CYP21A2	-1.48615	3.65981	0.00293601
					DDX58	5.97683	5.01713	5.39248e-36
					DDX60	3.83212	2.4442	1.02714e-08
					DHX58	2.2431	3.5739	5.92054e-11
					DLL4	0.44164	1.98451	5.1955e-05
					DOK1	3.22918	1.45215	0.000168208
					DOK6	-1.1259	3.60532	0.000890054
					DPT	-1.41994	6.69172	0.0412068
					DTX2	5.33511	0.893303	0.0347757
					DUSP1	9.705	1.92184	0.00281696
					DUSP2	6.5124	2.02526	1.16581e-07
					DUSP5	8.58077	2.23089	5.97973e-06
					DUSP6	2.45559	1.58657	0.000364119
					DUSP7	5.10544	0.922111	0.0485234
					DUSP8	4.53385	1.22901	0.0115958
					EBLN2	-0.886625	2.09968	0.0258934
					EDN1	2.53858	2.55937	6.2484e-07
					EFNA1	8.63615	2.20168	3.43004e-06
					EFNA3	5.77006	1.15171	0.00483093
					EGR2	0.550451	3.15044	0.00014383
					EGR3	1.7985	2.29446	0.00186847
					EGR4	2.36669	8.01208	1.95172e-21
					EPHA2	8.9835	2.19448	7.30728e-05
					EREG	6.79583	1.76986	2.28011e-05
					ERN1	3.72182	1.14985	0.0310942
					ETV3	5.76165	1.57636	0.000297186
					ETV4	4.70606	0.839943	0.0423391
					F3	6.41202	1.86542	2.41569e-05
					FABP2	-1.41308	3.29629	0.0342876
					FAM150B	-1.47436	6.38918	0.000498118
					FAM26E	-1.78162	5.99005	0.00349149
					FAM71A	2.65928	10.9633	1.39606e-19
					FAM83E	-0.861116	3.59104	0.000350583
					FBXO46	5.05171	0.95148	0.0229603
					FCGR1A	-1.04268	5.04019	0.000169404
					FCGR1B	-1.09193	4.99748	0.000250511
					FERMT3	0.0439564	2.46408	0.000230538
					FGF2	6.87035	1.51503	0.000148913
					FGF8	-1.38587	2.86103	0.0213386
					FN1	1.28189	2.79408	0.0346351
					FOSB	5.18242	2.92543	4.63206e-08
					FOSL1	7.60863	2.01937	3.31668e-06
					FOXA1	5.10242	1.46454	7.30728e-05
					FOXC2	5.07768	1.91726	2.01143e-08
					FOXD1	4.62805	1.19424	0.00093038
					FOXD4	0.933034	1.30201	0.030906
					FRG2	-2.22758	5.21212	0.0375863
					FST	4.50919	1.84726	2.19514e-07
					GADD45A	7.51343	1.21358	0.0472947
					GADD45B	6.41607	1.5439	9.32138e-05
					GALR3	-0.673863	3.49444	1.87954e-06
					GATA3	3.42195	1.09976	0.00916887
					GATA6	4.98142	1.34127	0.000590466
					GBP1	3.42719	3.61722	9.3957e-18
					GBP2	2.78166	1.45884	0.0114362
					GBP3	4.45196	1.31157	0.000170554
					GBP4	0.46392	2.5313	5.47657e-08
					GBP5	-0.741618	3.68389	0.000130064
					GBX2	3.18739	1.37767	0.00350665
					GCH1	5.51055	1.2261	0.00429719
					GPR37L1	0.345889	1.85249	0.000220469
					GPX3	0.350979	2.37241	2.91092e-06
					GRB7	3.12864	1.38182	0.00230629
					GRIN2A	-0.596326	2.67931	0.00117459
					HAPLN3	4.62569	0.927008	0.0173482
					HBEGF	4.79252	1.9061	2.87562e-07
					HCG27	1.46897	2.91828	1.94466e-06
					HDC	0.0407204	1.28533	0.0300025
					HELZ2	5.86356	2.32597	6.35395e-05
					HERC5	4.54397	1.65611	1.6995e-05
					HERC6	4.03178	1.58385	6.79644e-05
					HES1	4.98197	3.00017	9.89614e-17
					HES4	6.83867	2.551	7.21412e-06
					HES7	5.72144	1.32638	0.00161235
					HIC1	1.86473	2.85375	1.28988e-08
					HIP1R	5.4246	1.47602	0.0137979
					HIST1H1A	-0.863351	2.78599	0.0120728
					HIST1H1B	0.85306	1.99656	6.57522e-05
					HIST1H1E	0.850573	1.78585	0.00540436
					HIST1H2AD	-0.0993977	2.73189	1.49358e-06
					HIST1H2AE	3.92439	1.86992	0.000456753
					HIST1H2AG	2.31886	1.58904	0.00286061
					HIST1H2AH	-0.763388	2.65707	0.000912869
					HIST1H2AL	0.205693	2.69894	2.29191e-07
					HIST1H2AM	1.2177	1.77704	0.00438451
					HIST1H2BC	0.854919	1.50626	0.00383099
					HIST1H2BE	-1.07034	2.44235	0.0112862
					HIST1H2BF	-0.0941938	2.5231	3.13538e-05
					HIST1H2BG	3.10318	2.91945	1.28461e-13
					HIST1H2BH	3.22001	2.45546	3.8279e-08
					HIST1H2BK	3.73415	1.16396	0.0227767
					HIST1H3A	-0.131997	3.3109	2.25251e-07
					HIST1H3B	0.877313	3.89828	2.30509e-10
					HIST1H3C	-0.212692	2.37429	0.0178852
					HIST1H3F	-0.151779	1.85878	0.0352417
					HIST1H3G	3.03584	1.93847	0.000357835
					HIST1H3H	2.18421	2.06681	6.61022e-06
					HIST1H3J	-0.274272	4.69712	1.94813e-11
					HIST1H4B	-0.148785	2.95312	3.15302e-07
					HIST1H4C	2.67993	3.15475	0.00416755
					HIST1H4D	-0.620354	1.6534	0.0489423
					HIST1H4E	0.894366	2.77582	0.000283326
					HIST1H4H	2.7585	2.77734	2.84417e-10
					HIST1H4J	2.48598	2.15996	0.00327008
					HIST2H2AA4	6.65546	3.0351	9.21634e-14
					HIST2H2BE	3.89947	2.02335	2.87562e-07
					HIST2H2BF	1.52243	3.11591	6.1964e-10
					HIST2H3A	3.79137	3.68951	4.64416e-20
					HIST2H3C	3.79313	3.66523	4.47198e-20
					HIST2H3D	0.393004	3.12143	2.24845e-10
					HIST2H4B	4.26082	1.75335	5.55228e-06
					HIST3H2BB	1.32747	2.23527	0.000194385
					HIST4H4	1.29108	2.1253	4.17959e-05
					HLA-F	3.99256	0.994115	0.0318426
					HLX	1.88291	1.38779	0.0203284
					HOXA1	3.50448	1.2338	0.00152881
					HOXA2	0.378289	1.67241	0.0030298
					HOXA5	5.12653	1.14703	0.00707247
					HOXB9	4.55706	1.0636	0.00411956
					HRH1	2.93542	1.13658	0.0188483
					HSH2D	-0.261222	1.80086	0.00366375
					ICAM1	6.49963	4.12556	1.28242e-25
					ICAM4	1.2013	7.60299	1.91529e-21
					ICAM5	4.3826	2.05805	3.88934e-05
					IER2	9.3465	2.2479	0.00105519
					IER3	9.03028	3.05106	7.44921e-09
					IER5	7.73307	2.47486	1.15315e-07
					IER5L	6.64662	1.9433	3.9735e-07
					IFFO1	-0.281089	3.96811	5.7513e-09
					IFI27	-0.186854	2.07616	0.000605963
					IFI44	0.846679	6.43986	1.85313e-21
					IFIH1	5.05354	2.87778	2.27139e-14
					IFIT1	7.94789	4.76681	2.25683e-20
					IFIT2	8.46606	6.23614	3.61414e-29
					IFIT3	7.73104	5.41276	5.34846e-31
					IFNB1	1.82505	10.1239	5.85391e-19
					IFNL1	2.57525	10.881	1.30161e-21
					IFNL2	0.308813	8.51529	7.85237e-12
					IFNL3	-0.331218	5.12966	3.69582e-07
					IGF2	-0.626675	1.91927	0.0287625
					IKBKE	3.9462	0.991862	0.035382
					IL11	5.27659	4.67864	3.39586e-34
					IL12A	1.53354	1.53859	0.0482707
					IL17RE	-0.301309	2.13269	0.00133893
					IL1A	-0.256002	3.11137	1.52329e-06
					IL23A	-0.336613	2.32057	0.000269939
					IL32	3.37288	3.48771	1.97827e-17
					IL4R	5.15142	1.25774	0.00104476
					IL6	7.80061	7.28625	8.29878e-38
					IL7R	1.90323	2.71705	8.80053e-09
					INAFM1	3.17207	0.973737	0.0461323
					ING1	5.06238	1.04997	0.00439401
					INHBA	2.53293	2.10827	2.88918e-06
					INPP5D	-0.730422	2.51718	0.00331919
					IQCJ-SCHIP1	5.72168	1.35669	0.000591651
					IRAK2	3.73278	2.04895	1.51959e-09
					IRF1	6.70727	2.54953	1.6965e-12
					IRF9	3.27102	2.63033	2.11273e-12
					IRX3	4.69116	1.29469	0.000549893
					ISG15	8.62044	5.26178	7.20894e-23
					ISG20	5.1597	3.02161	6.83698e-12
					ISL2	2.95293	1.20998	0.0148419
					ITGA2	3.13577	1.14153	0.0316217
					ITGA5	5.67847	1.40605	0.00273452
					ITGB8	3.04836	1.40662	0.00104476
					ITPKC	4.12754	1.17079	0.00455836
					JMJD6	5.65786	0.998799	0.017076
					JUN	8.63405	3.90347	4.41991e-05
					JUNB	9.06673	3.30356	6.43614e-08
					JUND	7.99367	1.26142	0.0209018
					KCND1	0.20015	1.5357	0.00799558
					KCNJ14	2.05095	1.20926	0.0357031
					KCNK7	-0.0575781	1.69633	0.0355069
					KDM6B	6.15229	1.70951	0.00811709
					KIAA1683	3.35041	5.54179	1.40089e-16
					KLF16	6.29257	1.09598	0.0116679
					KLF2	5.43571	3.95049	2.909e-19
					KLF4	6.878	2.49244	2.80607e-11
					KLF6	8.02844	2.76148	6.96964e-10
					KLF7	3.04624	1.33201	0.0073753
					KLHDC7B	-1.11717	6.84849	1.72018e-05
					KLHL38	-1.73852	6.06023	0.000869122
					KRT17	-0.85149	3.56324	0.000213395
					LAG3	0.171314	3.82491	3.16807e-08
					LAMA2	0.57883	1.79241	0.000749627
					LAMB3	5.6231	1.26069	0.0337657
					LEKR1	0.742443	3.15543	1.16581e-07
					LIF	5.21907	2.0549	6.82135e-07
					LIPG	1.43421	1.24965	0.0147394
					LOXL3	3.0653	1.22391	0.00799558
					LSR	6.2945	1.12314	0.011424
					LTA	-2.17352	5.31351	0.0197456
					LTB	1.43181	6.16085	2.07377e-16
					MAFB	0.432302	2.32941	0.000274842
					MAFF	5.91791	1.94805	6.12351e-08
					MASP2	-0.0897617	2.13057	0.00280204
					MATN4	1.16098	4.21216	1.60311e-12
					MB21D1	5.24321	1.10307	0.011183
					MB21D2	3.75904	1.53312	3.62596e-05
					MCL1	8.82315	1.65703	0.00120558
					MEFV	-1.17278	2.26691	0.0374797
					MESDC1	6.61419	1.40008	0.00175871
					METRNL	5.8762	1.06877	0.0110665
					MEX3D	5.95388	1.29248	0.0119797
					MFSD2A	4.67246	1.95242	2.03358e-09
					MICB	5.37489	1.02905	0.00968142
					MIER2	5.30987	1.0701	0.0377928
					MMP14	-0.242115	1.80686	0.0197456
					MMP23B	-0.990262	2.32577	0.0143847
					MMP9	-0.436412	2.72972	1.43773e-05
					MOBP	-1.70079	2.77748	0.0436485
					MROH7-TTC4	0.550143	3.47599	0.0197456
					MSX1	4.57338	1.08161	0.0293703
					MX2	0.204409	1.37344	0.0339794
					MXD1	2.80254	1.32335	0.00414164
					MYEOV	3.56507	1.05946	0.0414587
					MYO1G	-1.34853	2.84936	0.0383368
					N4BP3	5.53744	1.43158	0.000130064
					NACAD	-0.189359	3.20827	4.07666e-07
					NCOA7	7.2985	2.38436	2.04867e-07
					NEURL3	-1.68364	4.16948	0.0123259
					NFIL3	5.11614	1.15494	0.00316042
					NFKB1	5.92491	1.10774	0.0223907
					NFKB2	8.4553	1.53873	0.0107188
					NFKBIA	8.79398	3.0259	2.06128e-11
					NFKBID	3.21588	2.28058	4.54342e-07
					NFKBIE	5.89028	2.16329	7.78617e-09
					NFKBIZ	5.92092	2.73456	7.04983e-09
					NINJ1	6.00267	1.32442	0.00172764
					NKD2	3.92911	1.1505	0.00418321
					NKX2-5	5.98174	1.13698	0.0173482
					NOCT	6.00328	3.23284	5.85074e-20
					NOV	2.17173	1.30514	0.0197456
					NPW	-1.18243	2.80992	0.0110665
					NR1D1	4.64294	1.73052	1.08317e-07
					NR4A2	6.57665	1.68433	0.0258934
					NRG2	2.04488	1.44564	0.00622398
					NUAK2	6.66861	1.88765	7.2821e-05
					NYAP1	2.38987	1.28621	0.0437163
					OAS1	1.75273	2.56675	1.11995e-07
					OAS2	-1.02742	3.28751	0.0119797
					OAS3	5.26554	1.67484	7.64839e-06
					OASL	7.4558	8.94062	5.43673e-62
					ODF3B	2.14702	2.6648	4.64575e-07
					OLR1	9.63728	1.36499	0.0211505
					OR10AD1	-2.10928	3.51175	0.0441385
					OTUD1	4.98151	2.98891	2.8671e-11
					OVOL3	-2.10346	3.5319	0.0416369
					P2RY11	3.58503	1.45413	0.00373033
					PARD6B	3.10552	1.00969	0.0346786
					PATL2	-0.887533	2.26879	0.0310942
					PCF11	5.25866	1.26193	0.0245726
					PCGF1	5.2013	1.04462	0.0280504
					PCSK5	2.32736	4.75569	1.13913e-07
					PDE4C	-0.340693	1.59557	0.0234834
					PDGFB	3.15466	1.08046	0.0207373
					PDP1	4.56987	1.14462	0.000788202
					PHLDA1	7.77979	1.95477	2.46668e-05
					PHLDA2	7.33784	1.69816	0.00414164
					PI3	2.45895	3.16646	2.43994e-11
					PIK3IP1	1.75162	1.28698	0.0189383
					PIM3	7.52288	1.41551	0.00309792
					PINLYP	-0.571542	2.23655	0.00233197
					PLAUR	7.84565	2.5162	3.29578e-08
					PLEKHA4	3.50631	3.18982	1.77065e-10
					PLEKHF1	3.88614	1.83856	3.19521e-07
					PLK2	5.96292	1.11611	0.011249
					PLK3	4.50657	1.88105	3.8279e-08
					PLSCR1	4.79464	0.966476	0.0209018
					PLVAP	-2.01684	5.60022	0.00465618
					PMAIP1	7.88214	2.8851	7.42237e-08
					PMEPA1	5.99381	1.28631	0.00090934
					PNRC1	6.42975	1.98911	6.12351e-08
					POU2F2	-0.0192652	1.96735	0.0243239
					PPAN-P2RY11	2.97537	1.27351	0.0128968
					PPM1K	4.22094	1.08475	0.0104592
					PPP1R15A	7.85795	2.53163	3.19521e-07
					PPP1R18	6.26495	1.74809	1.17251e-05
					PPP1R27	-1.38416	3.76827	0.00574519
					PRDM1	1.60661	1.37911	0.0352417
					PROSER2	6.38251	1.10019	0.0141754
					PRR15	3.98529	2.05269	1.00518e-07
					PRR22	2.51283	1.56943	0.00201093
					PRR25	-1.00724	3.35737	0.000776354
					PRR5L	1.53913	1.39025	0.00707247
					PSD4	4.75658	1.25442	0.000359726
					PTGER4	3.98395	2.21931	1.26082e-09
					PTGS2	9.42637	1.66145	0.00695796
					PTX3	2.33495	2.66539	3.92173e-09
					PYGM	0.284292	4.12776	5.11688e-08
					RAD21L1	-0.456606	3.04893	0.000279513
					RAET1L	2.44613	3.84549	5.32121e-12
					RARRES3	0.514122	1.49508	0.0352417
					RASD1	2.71207	4.26735	1.74843e-14
					RBKS	4.88991	3.80963	2.26294e-20
					RCAN1	6.91698	2.49861	6.61202e-11
					REC8	0.658463	1.50464	0.0116716
					RELB	6.10282	1.48986	0.00014048
					RELT	5.90319	1.10642	0.0107188
					RGAG4	2.40329	1.52613	0.0317267
					RGMB	3.64094	0.939209	0.0374171
					RGS16	5.74726	2.05303	7.44921e-09
					RGS2	6.19563	1.46884	0.000435055
					RHEBL1	3.80313	3.59342	4.89944e-21
					RHOG	5.34837	0.944041	0.024054
					RIPK2	4.79152	1.09297	0.00429719
					RND1	2.59902	1.67515	0.000145478
					RNF19B	6.2207	1.80053	6.2484e-07
					RNF225	-1.20143	4.01119	0.00768068
					RP1-34B20.21	2.04417	2.73952	2.87562e-07
					RP11-201K10.3	-0.0993905	1.38678	0.0307762
					RP11-20I23.3	-2.22159	5.25071	0.0174186
					RP11-977G19.10	2.16994	2.01096	0.00383099
					RPL3L	-0.20154	1.9483	0.00304116
					RRAD	-1.78598	4.06496	0.00414164
					RSAD2	0.120571	6.44385	3.92877e-14
					RSRP1	4.76334	1.58307	0.0005742
					RUNX1	3.26552	1.15568	0.0121271
					SAA1	1.45568	1.64478	0.0179473
					SAA2	0.0933782	3.11693	1.86691e-08
					SAMD4A	5.28867	1.03692	0.0229603
					SAMD9	5.62365	1.55065	0.00134648
					SAP25	-0.81619	3.61066	0.0148388
					SBK3	0.392668	1.28806	0.0173482
					SCHIP1	0.13838	2.02778	0.000194432
					SCX	0.760708	1.53629	0.0103542
					SDC4	9.97341	3.72651	7.18263e-16
					SECTM1	3.92442	0.915184	0.0322474
					SEMA4B	5.40329	1.18246	0.0202729
					SEMA4C	4.45104	1.1091	0.017076
					SERPINB1	5.60619	1.16399	0.00279147
					SERPINB8	4.13383	1.0923	0.00276251
					SERPINE2	2.27071	1.49219	0.003127
					SERTAD1	5.85229	1.73342	0.00279147
					SERTAD3	5.20808	1.02662	0.035382
					SFRP2	-1.58058	6.46527	0.0371716
					SH2B3	4.53931	1.23294	0.00327641
					SH2D3A	5.47098	1.03047	0.0107188
					SHB	5.53755	1.80104	2.31214e-07
					SIX4	4.45046	0.979211	0.0171204
					SIX5	5.72341	1.45904	0.00102089
					SLC16A11	-0.0983476	1.67736	0.0401211
					SLC1A3	4.57729	0.980703	0.0289735
					SLC25A28	5.24608	1.14718	0.00190114
					SLC2A6	5.72452	1.56504	9.2174e-05
					SLC31A2	3.67882	1.0402	0.0475955
					SLC52A3	-1.58805	2.97781	0.0366027
					SLFN5	4.03287	2.05766	1.23394e-05
					SMOX	6.22573	1.22629	0.00299284
					SNAI1	3.64531	1.49682	7.17085e-05
					SNAI2	3.13429	1.08623	0.0420263
					SNPH	3.53552	1.54794	0.00152113
					SOCS1	1.84702	3.80296	1.2263e-09
					SOCS3	6.1128	1.86571	3.0733e-05
					SOD2	8.72115	2.34679	1.89561e-07
					SOWAHC	7.44235	1.33837	0.00504845
					SOX15	0.908179	1.40635	0.0202729
					SOX9	-0.269047	1.97662	0.00712149
					SPARC	1.70277	5.7137	0.00656513
					SPATA2	5.12162	1.06555	0.00837632
					SPATA2L	4.18974	1.03628	0.00634376
					SPECC1L-ADORA2A	1.40898	1.35412	0.0107188
					SPINK1	-2.32413	5.09519	0.0323521
					SPRY1	3.42669	0.931053	0.0448048
					SPRY2	3.65747	1.40653	0.000229314
					SPRY4	3.87592	1.90284	1.54446e-05
					SQRDL	4.83536	1.35969	0.000581535
					STC1	1.46495	1.27333	0.0383368
					STX11	5.1664	2.09038	7.44921e-09
					STX1A	3.80223	1.06149	0.0225722
					TAP1	6.73961	1.51673	0.000165392
					TBC1D10A	3.93478	1.26844	0.0007287
					TBX2	3.27967	1.06808	0.0164739
					TCTE3	1.85791	2.40277	4.8659e-05
					TEP1	4.12386	1.64487	0.015263
					TEX14	0.606455	1.59474	0.00351026
					TEX22	-0.377387	2.00372	0.0106088
					THAP2	5.03318	2.57859	5.86057e-15
					THBS1	5.5918	1.61198	0.00205335
					THY1	-1.85429	5.79934	0.0258934
					TICAM1	6.78301	1.57484	0.000105336
					TIFA	5.01041	1.23925	0.0295197
					TINAGL1	6.73263	1.08026	0.0285652
					TLX3	5.75654	1.5875	1.85117e-05
					TMC8	0.998714	4.03875	4.36561e-16
					TMEM158	4.34664	1.55156	3.27041e-06
					TMEM212	0.126701	3.15576	1.14392e-09
					TMEM88	1.43264	6.14697	1.73212e-13
					TNF	0.240041	6.58828	1.47493e-17
					TNFAIP2	8.60226	3.60921	4.21665e-14
					TNFAIP3	8.81007	2.97248	4.28582e-09
					TNFAIP6	-1.59377	6.32596	0.0016036
					TNFAIP8	5.41149	1.30506	0.00124766
					TNFRSF10A	5.35776	1.01136	0.017076
					TNFRSF10B	7.37628	1.15776	0.040581
					TNFRSF10D	3.48182	1.39838	0.00166303
					TNFRSF21	5.64865	1.30514	0.000338585
					TNFRSF9	1.12281	2.84109	7.86285e-10
					TNIP1	7.8776	2.17381	4.07666e-07
					TNXB	0.305404	1.99221	0.000383263
					TRAF1	2.07457	2.31187	2.88963e-06
					TRANK1	1.93057	2.14847	0.00459594
					TREX2	0.162124	1.23628	0.0397829
					TRIB1	4.33558	1.23985	0.000508159
					TRIM21	3.00786	1.04823	0.0375466
					TRIM26	6.66668	1.89502	1.48342e-06
					TRIM36	3.89959	1.12017	0.00351026
					TRIML2	3.05818	1.18215	0.00596268
					TULP2	0.318548	5.36407	9.00934e-19
					TXNIP	2.68613	1.49023	0.00244358
					TYMP	6.06674	1.67106	1.77991e-05
					UBALD1	6.03613	1.08165	0.0160563
					UBASH3A	0.292561	2.88317	2.99059e-05
					UBD	-0.551325	2.93531	1.35062e-05
					UCN2	1.23395	2.17198	0.000355465
					USP18	5.29759	1.46051	1.43773e-05
					VGF	3.18805	2.45443	1.64387e-09
					VNN1	-1.95556	3.77966	0.0228152
					VSTM1	-1.54684	6.3372	0.00015005
					XBP1	7.54478	1.38492	0.0101353
					ZC3H12A	5.43757	2.03411	1.35097e-05
					ZC3HAV1	9.00612	4.14288	9.2738e-18
					ZFP36	7.19028	4.59999	6.44072e-14
					ZFP36L2	7.63823	1.48905	0.00351026
					ZGLP1	0.795667	1.65228	0.0116913
					ZNF296	4.3378	2.41688	3.05029e-14
					ZNF394	4.87414	0.875477	0.0493316
					ZNF467	3.87692	1.02908	0.0094416
					ZNF503	4.4928	1.40207	0.000251301
					ZNF513	3.44866	1.12713	0.00928841
					ZNF574	4.67281	0.995981	0.033882
					ZNF596	-1.18969	2.4982	0.0357031
					ZNF668	5.06752	1.07153	0.00463918
					ZNF670	3.28204	1.24308	0.0266881
					ZNF697	4.17145	1.47706	0.000264966
					ZNFX1	7.01838	2.58925	4.40257e-08
					ZRSR1	-1.46053	6.49953	0.00660057

## Sheet: Poly  siILF3p(IC) vs siMock pIC
# 15 down-regulated:						# 6 up-regulated:
Gene_id	AveExpr	l2FC	FDR			Gene_id	AveExpr	l2FC	FDR
ABC7-42404400C24.1	1.59194	-1.70441	0.00421203			AC009950.1	-0.270738	4.01008	1.80153e-08
AC007192.4	-0.0911863	-8.09916	2.84961e-15			AGR2	2.20622	2.06168	0.00269722
AC010547.9	-0.658558	-7.45501	2.11415e-08			ANKRD1	-0.115903	2.12307	0.00291006
AMH	4.06145	-1.68482	0.0251055			INSL4	3.40909	2.34258	0.000636318
CLIP2	4.29274	-1.35369	0.00386971			MROH7-TTC4	0.463585	5.48869	0.00562908
EPPK1	5.3049	-1.53811	0.0325835			TSPAN1	3.25975	1.29702	0.0398536
FCGBP	0.0419932	-2.2857	0.000384642
HIVEP3	2.30274	-1.42681	0.0389362
MN1	5.00643	-1.28147	0.0340559
MUC5AC	0.73736	-2.77481	4.1423e-06
P2RY11	5.04289	-1.50154	0.017832
PPAN-P2RY11	4.55595	-1.7362	0.000211708
PRR36	3.90518	-1.29214	0.00234681
RP11-468E2.2	1.37745	-4.31557	0.0376204
TEX101	-0.218554	-2.97369	0.000287326
